# Supplementary material for: Quantitative Ubiquitylomic Analysis of the Dynamic Changes and Extensive Modulation of Ubiquitylation in Papaya During the Fruit Ripening Process
Source: Front Plant Sci. 2022 Apr 25;13:890581. doi: 10.3389/fpls.2022.890581 (PMC9082147; doi:10.3389/fpls.2022.890581)
Supplement: Supplementary file 1 [file Table_1.XLSX]

## Sheet: Sheet1
Dataset 1 The detailed information for each ubiquitination site of papaya fruit.
Protein accession	Position	Amino acid	Protein description	Localization probability	PEP	Score	Modified sequence	Charge	Mass error [ppm]	MS/MS Count
Unigene0000018	231	K	227 1180 PREDICTED: PI-PLC X-box domain-containing protein DDB_G0293730-like [Nelumbo nucifera]	1	8.23293e-12	135.58	FDSNLK(1)HLSEQAPVSSR	2	-1.2136	16
Unigene0000018	186	K	227 1180 PREDICTED: PI-PLC X-box domain-containing protein DDB_G0293730-like [Nelumbo nucifera]	1	0.00442382	69.598	TIAEVLPK(1)R	3	-1.4953	7
Unigene0000018	264	K	227 1180 PREDICTED: PI-PLC X-box domain-containing protein DDB_G0293730-like [Nelumbo nucifera]	1	8.47252e-12	122.34	VENTVTPQADNPVLCVK(1)PVTGR	3	1.2914	5
Unigene0000018	284	K	227 1180 PREDICTED: PI-PLC X-box domain-containing protein DDB_G0293730-like [Nelumbo nucifera]	1	1.71823e-10	142.38	LFIAQCFSK(1)GCADR	2	-0.71012	15
Unigene0000018	202	K	227 1180 PREDICTED: PI-PLC X-box domain-containing protein DDB_G0293730-like [Nelumbo nucifera]	1	1.38539e-05	116.19	K(1)GGPLWSAGYLK	3	-0.36847	9
Unigene0000018	193	K	227 1180 PREDICTED: PI-PLC X-box domain-containing protein DDB_G0293730-like [Nelumbo nucifera]	1	0.0631553	42.396	IICVWK(1)PR	3	0.99889	1
Unigene0000018	54	K	227 1180 PREDICTED: PI-PLC X-box domain-containing protein DDB_G0293730-like [Nelumbo nucifera]	1	7.59466e-32	217.57	NWMAGLNAEK(1)VHVNK	2	0.64029	71
Unigene0000062	722	K	107 3913 minus strand PREDICTED: DNA repair protein UVH3-like isoform X1 [Citrus sinensis]	1	1.17133e-05	77.899	SISK(1)GCLLEEADLQEAIR	3	-0.23726	3
Unigene0000066	274	K	974 2131 minus strand Regulatory particle triple-A ATPase 5A [Theobroma cacao]	1	0.000752329	98.044	IK(1)VIAATNR	3	0.70662	9
Unigene0000066	25	K	974 2131 minus strand Regulatory particle triple-A ATPase 5A [Theobroma cacao]	0.999987	0.00182587	88.495	IKENQEK(1)IK	3	2.3554	1
Unigene0000066	161	K	974 2131 minus strand Regulatory particle triple-A ATPase 5A [Theobroma cacao]	1	0.000744908	81.95	FQK(1)LGIRPPK	3	-0.10307	7
Unigene0000066	127	K	974 2131 minus strand Regulatory particle triple-A ATPase 5A [Theobroma cacao]	1	4.10619e-07	77.631	AMEVDEK(1)PTEDYNDIGGLEK	3	-2.5508	3
Unigene0000066	120	K	974 2131 minus strand Regulatory particle triple-A ATPase 5A [Theobroma cacao]	0.999997	3.52973e-10	107.39	VK(1)AMEVDEKPTEDYNDIGGLEK	3	0.17633	7
Unigene0000066	213	K	974 2131 minus strand Regulatory particle triple-A ATPase 5A [Theobroma cacao]	1	6.55585e-07	99.813	LAGPQLVQMFIGDGAK(1)LVR	3	-0.072935	1
Unigene0000066	16	K	974 2131 minus strand Regulatory particle triple-A ATPase 5A [Theobroma cacao]	1	4.80993e-09	140.57	TNLELESYK(1)EK	2	-0.49126	12
Unigene0000066	223	K	974 2131 minus strand Regulatory particle triple-A ATPase 5A [Theobroma cacao]	1	0.00341809	95.523	DAFQLAK(1)EK	3	-0.29454	5
Unigene0000199	188	K	2 742 Beta-1,3-N-acetylglucosaminyltransferase lunatic fringe [Gossypium arboreum]	1	0.00677826	58.596	VAHPACK(1)WK	3	0.21473	1
Unigene0000262	107	K	147 1481 minus strand PREDICTED: vacuolar protein sorting-associated protein 9A-like [Citrus sinensis]	0.974811	0.00042288	57.936	VFASLPDDAK(0.025)YDEK(0.975)LSEK	3	-0.49754	1
Unigene0000311	60	K	284 1558 minus strand PREDICTED: probable sucrose-phosphatase 2 [Tarenaya hassleriana]	1	0.00239431	72.879	SPTLYK(1)QLR	3	0.40663	3
Unigene0000391	53	K	456 653 minus strand Methionyl-tRNA synthetase [Theobroma cacao]	1	0.00170002	86.898	K(1)FYCGLCTR	3	0.59803	5
Unigene0000396	293	K	301 1197 PREDICTED: transmembrane protein 115 [Tarenaya hassleriana]	1	0.000131562	66.826	LAATQSSDESQK(1)DASENV	2	0.76343	1
Unigene0000396	247	K	301 1197 PREDICTED: transmembrane protein 115 [Tarenaya hassleriana]	1	4.69286e-07	64.16	SEASK(1)EAQGYTLGGAPLPGSDPIEASR	3	-0.31521	1
Unigene0000402	10	K	294 1028 PREDICTED: UBX domain-containing protein 4 [Vitis vinifera]	1	0.00446619	55.899	K(1)LLQQLEELGFPR	3	1.425	1
Unigene0000405	127	K	1 543 LEN=968; translated	1	2.91744e-38	246.18	EVVEEEAK(1)PEAEPEEK	2	-0.744	15
Unigene0000442	340	K	93 1145 PREDICTED: V-type proton ATPase subunit d2 [Gossypium raimondii]	1	6.37646e-17	160.78	NLMWISECVAQNQK(1)SR	3	0.081704	5
Unigene0000515	108	K	634 1896 PREDICTED: CBS domain-containing protein CBSX6-like [Citrus sinensis]	1	1.06643e-06	66.76	TPVSEVVLPNNSLLK(1)QVDPGTR	3	0.63361	1
Unigene0000543	83	K	1232 1585 PREDICTED: ubiquitin-conjugating enzyme E2 27 [Prunus mume]	1	0.000779611	64.121	TSSLGVEEK(1)VQR	3	0.39793	1
Unigene0000554	295	K	100 1722 minus strand Nodulin-like / Major Facilitator Superfamily protein [Theobroma cacao]	0.99744	1.51709e-11	86.946	TPLMDNPEPTVSSK(0.997)FSAGEDK(0.003)GEYHK	4	-0.60609	1
Unigene0000554	307	K	100 1722 minus strand Nodulin-like / Major Facilitator Superfamily protein [Theobroma cacao]	0.999929	8.1357e-07	110.56	FSAGEDKGEYHK(1)VPGDAK	3	-0.35342	8
Unigene0000577	133	K	373 1296 minus strand RING/U-box superfamily protein isoform 1 [Theobroma cacao]	1	0.000497451	80.231	IPFQK(1)GLGQK	3	-1.1709	4
Unigene0000586	189	K	27 671 minus strand Glutathione S-transferase F9 -like protein [Gossypium arboreum]	1	3.58147e-36	200.67	K(1)HVSAWWDDISSRPSWK	3	-0.32187	37
Unigene0000586	206	K	27 671 minus strand Glutathione S-transferase F9 -like protein [Gossypium arboreum]	1	0.00016914	107.79	K(1)VMDLYKPPL	3	-1.2264	13
Unigene0000586	36	K	27 671 minus strand Glutathione S-transferase F9 -like protein [Gossypium arboreum]	0.996628	2.43081e-08	80.412	GIEFETVPVDLVK(0.997)GEHK(0.003)HPDFLK	4	-0.10375	7
Unigene0000586	40	K	27 671 minus strand Glutathione S-transferase F9 -like protein [Gossypium arboreum]	1	0.000452992	80.834	GEHK(1)HPDFLK	3	0.42764	2
Unigene0000586	138	K	27 671 minus strand Glutathione S-transferase F9 -like protein [Gossypium arboreum]	1	0.000271873	100.93	ESEEK(1)LGK	2	-0.58776	10
Unigene0000586	78	K	27 671 minus strand Glutathione S-transferase F9 -like protein [Gossypium arboreum]	1	1.1064e-05	105.63	YK(1)SQGPDLLGQSVEER	3	0.80566	6
Unigene0000586	14	K	27 671 minus strand Glutathione S-transferase F9 -like protein [Gossypium arboreum]	1	1.34086e-06	125.75	VYGPAYASPK(1)R	3	0.15901	22
Unigene0000586	205	K	27 671 minus strand Glutathione S-transferase F9 -like protein [Gossypium arboreum]	0.999929	0.0105403	42.068	KHVSAWWDDISSRPSWK(1)K	4	-0.54989	1
Unigene0000586	4	K	27 671 minus strand Glutathione S-transferase F9 -like protein [Gossypium arboreum]	1	3.643e-05	97.69	VVK(1)VYGPAYASPK	3	-0.074548	11
Unigene0000586	212	K	27 671 minus strand Glutathione S-transferase F9 -like protein [Gossypium arboreum]	1	0.0477724	50.04	VMDLYK(1)PPL	2	-1.129	2
Unigene0000586	154	K	27 671 minus strand Glutathione S-transferase F9 -like protein [Gossypium arboreum]	1	1.33143e-05	54.66	SK(1)YLGGDFVSLADLSHLPFTQYLVGPMGK	4	1.184	1
Unigene0000586	141	K	27 671 minus strand Glutathione S-transferase F9 -like protein [Gossypium arboreum]	1	0.000427442	82.85	LGK(1)VLDIYEER	2	-0.42035	3
Unigene0000586	76	K	27 671 minus strand Glutathione S-transferase F9 -like protein [Gossypium arboreum]	1	0.0388842	53.554	YYAEK(1)YK	3	0.11359	1
Unigene0000586	133	K	27 671 minus strand Glutathione S-transferase F9 -like protein [Gossypium arboreum]	1	0.00078442	136.8	LIK(1)ESEEK	3	0.45974	12
Unigene0000603	291	K	338 1384 minus strand Zinc finger (C3HC4-type RING finger) family protein [Theobroma cacao]	1	0.00395357	91.265	LIQSK(1)TDGK	2	-1.0369	4
Unigene0000633	115	K	587 1564 minus strand Transcription factor SUM-1 [Gossypium arboreum]	1	0.000260488	77.185	DLELGSSK(1)DFLLK	3	-0.19421	6
Unigene0000765	62	K	24 317 minus strand lipid transfer protein [Gossypium hirsutum]	1	5.78366e-05	81.148	LK(1)AQSPCICGYLSDPR	3	-1.033	4
Unigene0000883	233	K	254 1036 PREDICTED: V-type proton ATPase subunit D-like [Eucalyptus grandis]	1	0.000779597	63.682	FSEEQFAEK(1)VSLQR	3	0.47746	6
Unigene0000883	120	K	254 1036 PREDICTED: V-type proton ATPase subunit D-like [Eucalyptus grandis]	1	1.67506e-05	75.143	FEYFTDGETK(1)NSLTGLAR	3	-1.3891	2
Unigene0000940	1249	K	101 4651 PREDICTED: auxilin-like protein 1 isoform X2 [Populus euphratica]	1	0.00447924	53.211	SFGEK(1)ASVEAR	3	0.034361	1
Unigene0000940	1428	K	101 4651 PREDICTED: auxilin-like protein 1 isoform X2 [Populus euphratica]	1	0.019491	44.847	LAETLDADVK(1)R	3	-0.62308	1
Unigene0000946	56	K	395 589 minus strand PREDICTED: cell division control protein 2 homolog [Malus domestica]	1	4.31467e-05	97.273	EISLLK(1)EMQHGNIVR	3	0.16332	3
Unigene0000954	11	K	12889 13236 minus strand PREDICTED: microtubule-associated protein futsch-like isoform X4 [Citrus sinensis]	0.999996	6.06584e-13	95.319	SIK(1)ETSEEAKHESEQEEPISREEETQTK	4	0.58227	2
Unigene0000954	18	K	12889 13236 minus strand PREDICTED: microtubule-associated protein futsch-like isoform X4 [Citrus sinensis]	1	0.000406424	52.866	ETSEEAK(1)HESEQEEPISR	3	0.64437	1
Unigene0000965	173	K	1437 2186 minus strand PREDICTED: E3 ubiquitin-protein ligase RGLG2 [Populus euphratica]	1	0.0365429	135.77	RK(1)ENIPQR	3	1.3204	8
Unigene0000965	196	K	1437 2186 minus strand PREDICTED: E3 ubiquitin-protein ligase RGLG2 [Populus euphratica]	1	4.53089e-27	173.06	VPLPPPLYGAASFSSLK(1)PSR	2	0.36116	45
Unigene0000995	83	K	1162 1725 minus strand T25K16.5 [Arabidopsis thaliana]	1	7.74991e-10	125.22	AIGLMPMIDQGEK(1)DDK	3	0.4914	9
Unigene0001007	5	K	3 287 PREDICTED: polyubiquitin-like, partial [Musa acuminata subsp. malaccensis]	1	1.33902e-05	107.65	YNIQK(1)ESTLHLVLR	3	-0.1147	13
Unigene0001010	52	K	284 3133 minus strand PREDICTED: large proline-rich protein BAG6 isoform X1 [Prunus mume]	1	0.000211903	76.009	EK(1)IASK(1)IGIPVSQQR	4	-0.22604	3
Unigene0001010	71	K	284 3133 minus strand PREDICTED: large proline-rich protein BAG6 isoform X1 [Prunus mume]	1	1.18176e-70	232	GK(1)VLKDDQPLSEYHVESGHTLHLVER	4	-0.064017	9
Unigene0001010	56	K	284 3133 minus strand PREDICTED: large proline-rich protein BAG6 isoform X1 [Prunus mume]	1	0.000211903	76.009	IASK(1)IGIPVSQQR	3	-0.008898	10
Unigene0001051	19	K	332 1576 minus strand ADP-glucose pyrophosphorylase family protein isoform 1 [Theobroma cacao]	1	0.00151732	51.771	VVAVIMVGGPTK(1)GTR	3	0.47664	1
Unigene0001130	325	K	175 4065 PREDICTED: Niemann-Pick C1 protein-like [Jatropha curcas]	1	0.00127605	69.672	MK(1)PLVNVVDR	3	-0.72887	2
Unigene0001137	4	K	422 1741 CBL-interacting protein kinase 9 [Populus trichocarpa]	1	0.00247329	45.614	AEK(1)GGDGGNPSLLHGR	3	-0.75783	1
Unigene0001137	349	K	422 1741 CBL-interacting protein kinase 9 [Populus trichocarpa]	1	0.00045406	69.345	FATTK(1)PASSVISR	3	0.010995	4
Unigene0001164	95	K	195 1268 PREDICTED: F-box/kelch-repeat protein At2g44130 [Vitis vinifera]	1	1.14926e-07	78.272	TACLIQSLPVHPGSDDLK(1)PVGAPR	4	0.15832	2
Unigene0001183	662	K	194 3049 minus strand PREDICTED: coatomer subunit beta-1-like [Cucumis melo]	1	0.00012344	57.41	AK(1)AQTSHAQPDDLVDFYHLK	4	0.4374	3
Unigene0001183	428	K	194 3049 minus strand PREDICTED: coatomer subunit beta-1-like [Cucumis melo]	1	1.76525e-06	186.78	EIIETNTK(1)LR	2	0.062306	9
Unigene0001183	707	K	194 3049 minus strand PREDICTED: coatomer subunit beta-1-like [Cucumis melo]	1	1.60526e-11	134.14	ATGEFTK(1)DGDDANK	3	-0.047791	12
Unigene0001183	188	K	194 3049 minus strand PREDICTED: coatomer subunit beta-1-like [Cucumis melo]	1	0.000199922	67.519	VLSSEQDPSSK(1)R	3	0.0045328	2
Unigene0001183	714	K	194 3049 minus strand PREDICTED: coatomer subunit beta-1-like [Cucumis melo]	1	4.05849e-17	157.82	DGDDANK(1)LNR	2	0.39848	20
Unigene0001187	124	K	722 1231 40S ribosomal protein S15a-1 [Glycine soja]	1	6.88438e-05	94.09	FDVGVK(1)EIEGWTAR	3	0.58543	6
Unigene0001187	111	K	722 1231 40S ribosomal protein S15a-1 [Glycine soja]	1	0.00108959	72.2	LNK(1)CGVISPR	3	0.069886	7
Unigene0001188	358	K	220 1599 minus strand Transducin/WD40 repeat-like superfamily protein [Theobroma cacao]	1	0.0381477	49.934	EK(1)QLSHGGVLR	2	-0.77062	1
Unigene0001190	671	K	71 6340 minus strand U5 small nuclear ribonucleoprotein helicase isoform 1 [Theobroma cacao]	1	4.48985e-10	179.57	NELLNEICYK(1)K	2	1.3149	8
Unigene0001190	1590	K	71 6340 minus strand U5 small nuclear ribonucleoprotein helicase isoform 1 [Theobroma cacao]	1	1.212e-12	136.43	HTLQFGVGLHHAGLNDK(1)DR	4	-0.72333	9
Unigene0001196	757	K	457 3132 minus strand Malectin/receptor-like protein kinase family protein [Theobroma cacao]	1	0.000171781	91.969	K(1)GVLDQIVDPHLK(1)GK	3	-0.10292	23
Unigene0001196	840	K	457 3132 minus strand Malectin/receptor-like protein kinase family protein [Theobroma cacao]	1	1.49077e-08	127.61	K(1)DPNALSGFDGNVTDSR	3	-0.54763	5
Unigene0001196	756	K	457 3132 minus strand Malectin/receptor-like protein kinase family protein [Theobroma cacao]	1	1.78087e-05	103.79	EQVSLAEWAAHCHK(1)K	4	0.71934	6
Unigene0001196	631	K	457 3132 minus strand Malectin/receptor-like protein kinase family protein [Theobroma cacao]	0.999998	0.00173977	65.232	TQKPPLPWK(1)QR	3	0.55422	2
Unigene0001196	839	K	457 3132 minus strand Malectin/receptor-like protein kinase family protein [Theobroma cacao]	0.811773	7.76602e-06	69.986	GK(0.812)K(0.188)DPNALSGFDGNVTDSR	4	0.25331	2
Unigene0001196	771	K	457 3132 minus strand Malectin/receptor-like protein kinase family protein [Theobroma cacao]	1	0.000565885	103.55	GK(1)IANECFR	3	-0.97117	7
Unigene0001196	622	K	457 3132 minus strand Malectin/receptor-like protein kinase family protein [Theobroma cacao]	0.999809	5.19902e-07	121.56	EHLYK(1)TQKPPLPWK	3	0.50259	6
Unigene0001196	670	K	457 3132 minus strand Malectin/receptor-like protein kinase family protein [Theobroma cacao]	1	3.22783e-10	134.68	TTNILLDEK(1)WVAK	3	-0.042611	14
Unigene0001196	652	K	457 3132 minus strand Malectin/receptor-like protein kinase family protein [Theobroma cacao]	1	3.79343e-25	183	GLHYLHTGAK(1)HTIIHR	3	-0.48829	18
Unigene0001196	769	K	457 3132 minus strand Malectin/receptor-like protein kinase family protein [Theobroma cacao]	1	0.000171781	91.969	K(1)GVLDQIVDPHLK(1)GK	3	-0.10292	20
Unigene0001196	742	K	457 3132 minus strand Malectin/receptor-like protein kinase family protein [Theobroma cacao]	1	2.08297e-19	139.44	PALNPTLPK(1)EQVSLAEWAAHCHK	4	-0.12267	7
Unigene0001196	837	K	457 3132 minus strand Malectin/receptor-like protein kinase family protein [Theobroma cacao]	1	5.00495e-37	200.48	GIGEMNIEEEPYDVSCK(1)GK	3	0.16034	6
Unigene0001196	550	K	457 3132 minus strand Malectin/receptor-like protein kinase family protein [Theobroma cacao]	1	0.000952087	80.312	VYK(1)GEIDGGTTK	2	0.22495	6
Unigene0001202	896	K	80 2857 minus strand member of the HSP104/clp superfamily [Thalassiosira pseudonana CCMP1335]	1	0.051661	44.318	AK(1)TLSYRVEK	3	-0.10614	1
Unigene0001269	77	K	1792 2109 60S ribosomal protein L32-1 [Morus notabilis]	1	0.000441871	74.853	TYCAEIAHDVSTK(1)K	3	-0.73421	7
Unigene0001269	54	K	1792 2109 60S ribosomal protein L32-1 [Morus notabilis]	1	0.000195978	58.079	FVVHNVK(1)ELEVLMMHNR	4	-0.13743	2
Unigene0001279	125	K	190 3111 minus strand Exportin-2 -like protein [Gossypium arboreum]	1	5.22071e-07	77.037	IQSQLSEALAVIGK(1)HDFPK	4	-1.1574	2
Unigene0001279	68	K	190 3111 minus strand Exportin-2 -like protein [Gossypium arboreum]	1	1.38606e-05	110.08	HSAAVNFK(1)NHLR	4	-0.27108	5
Unigene0001303	156	K	572 1825 minus strand Squalene monooxygenase isoform 3 [Theobroma cacao]	1	0.000275056	81.799	VQGYVVFK(1)DGK	3	-1.156	6
Unigene0001303	51	K	572 1825 minus strand Squalene monooxygenase isoform 3 [Theobroma cacao]	1	0.000968615	82.029	TVK(1)GGNLFLK	2	-0.35719	20
Unigene0001303	58	K	572 1825 minus strand Squalene monooxygenase isoform 3 [Theobroma cacao]	1	0.00102181	60.196	GGNLFLK(1)TQNDSAR	3	0.17719	3
Unigene0001303	48	K	572 1825 minus strand Squalene monooxygenase isoform 3 [Theobroma cacao]	1	0.00466819	61.815	K(1)TVK(1)GGNLFLK	3	-0.22641	4
Unigene0001341	540	K	173 2161 minus strand PREDICTED: interaptin [Gossypium raimondii]	1	0.0643835	51.787	IFFIDK(1)R	3	-0.98327	2
Unigene0001362	384	K	1646 2824 S-adenosylmethionine synthase 2 [Morus notabilis]	1	0.000180149	98.592	DDPDFTWEVVK(1)PLK	2	0.080149	3
Unigene0001362	387	K	1646 2824 S-adenosylmethionine synthase 2 [Morus notabilis]	0.996761	1.89112e-30	157.82	PLK(0.997)WEK(0.003)PQS	3	-0.54297	54
Unigene0001362	273	K	1646 2824 S-adenosylmethionine synthase 2 [Morus notabilis]	1	5.61358e-05	57.735	K(1)IIIDTYGGWGAHGGGAFSGK(1)DPTK	4	1.3147	1
Unigene0001362	253	K	1646 2824 S-adenosylmethionine synthase 2 [Morus notabilis]	1	5.61358e-05	57.735	K(1)IIIDTYGGWGAHGGGAFSGK(1)DPTK	4	1.3147	1
Unigene0001362	390	K	1646 2824 S-adenosylmethionine synthase 2 [Morus notabilis]	0.999091	1.69741e-13	97.057	TAAYGHFGRDDPDFTWEVVK(0.051)PLK(0.95)WEK(0.999)PQS	4	1.817	11
Unigene0001362	227	K	1646 2824 S-adenosylmethionine synthase 2 [Morus notabilis]	1	2.62166e-05	103.88	YLDEK(1)TIFHLNPSGR	4	-1.0211	14
Unigene0001362	211	K	1646 2824 S-adenosylmethionine synthase 2 [Morus notabilis]	0.976503	3.06984e-15	93.568	VHTVLISTQHDETVTNDEIAADLK(0.977)EHVIK(0.023)PVIPEK	5	0.7989	2
Unigene0001362	89	K	1646 2824 S-adenosylmethionine synthase 2 [Morus notabilis]	1	9.68311e-06	81.346	SIGFVSDDVGLDADK(1)CK	3	-0.0075517	4
Unigene0001362	216	K	1646 2824 S-adenosylmethionine synthase 2 [Morus notabilis]	1	0.000161239	91.752	EHVIK(1)PVIPEK	4	-0.3732	3
Unigene0001362	338	K	1646 2824 S-adenosylmethionine synthase 2 [Morus notabilis]	1	0.0019559	76.064	IVK(1)ENFDFR	3	-0.40833	3
Unigene0001362	364	K	1646 2824 S-adenosylmethionine synthase 2 [Morus notabilis]	1	3.30207e-05	111.63	FLK(1)TAAYGHFGR	2	-0.18189	10
Unigene0001362	222	K	1646 2824 S-adenosylmethionine synthase 2 [Morus notabilis]	0.999691	5.56108e-05	78.69	EHVIKPVIPEK(1)YLDEK	4	-0.52138	6
Unigene0001380	155	K	75 1010 PREDICTED: 26S proteasome non-ATPase regulatory subunit 14 homolog [Eucalyptus grandis]	1	0.000299253	69.92	AVAVVVDPIQSVK(1)GK	3	0.03233	2
Unigene0001415	319	K	966 2009 minus strand PREDICTED: tyrosine--tRNA ligase, cytoplasmic-like [Nelumbo nucifera]	1	0.000122319	105.52	ALNK(1)ILQPVR	3	-0.76815	6
Unigene0001421	98	K	2347 2733 PREDICTED: B-cell receptor-associated protein 31 [Tarenaya hassleriana]	1	0.00137296	63.662	K(1)QSEGFLLEYDR	3	1.1344	1
Unigene0001421	126	K	2347 2733 PREDICTED: B-cell receptor-associated protein 31 [Tarenaya hassleriana]	1	0.0034898	68.515	NQLESMDK(1)SSS	2	0.38408	1
Unigene0001422	38	K	403 1245 minus strand PREDICTED: actin cytoskeleton-regulatory complex protein pan1 [Jatropha curcas]	1	0.000184109	75.764	TRPYAVVWVDPK(1)NK	4	0.19324	8
Unigene0001474	665	K	284 3160 minus strand Vacuolar protein sorting 11 isoform 1 [Theobroma cacao]	0.837768	0.000499497	67.385	DSYK(0.162)EK(0.838)DQLER	3	-0.79598	1
Unigene0001485	176	K	239 3280 PREDICTED: myosin-binding protein 2-like [Gossypium raimondii]	1	2.36877e-08	85.937	IYPPYLLIK(1)PSWDILDYTQK	3	1.1337	2
Unigene0001541	308	K	391 2286 minus strand PREDICTED: probable inactive receptor kinase At5g58300 isoform X1 [Populus euphratica]	0.795332	2.54769e-05	79.393	SEK(0.795)PK(0.205)EEFGSGVQEPEK	3	0.84938	1
Unigene0001544	33	K	144 557 PREDICTED: actin-depolymerizing factor 2-like [Eucalyptus grandis]	1	0.0113593	50.473	FIVYK(1)IEEK	3	-2.6616	1
Unigene0001544	39	K	144 557 PREDICTED: actin-depolymerizing factor 2-like [Eucalyptus grandis]	1	5.7675e-05	107.17	IEEK(1)AK(1)QVVVEK	3	1.5722	3
Unigene0001544	37	K	144 557 PREDICTED: actin-depolymerizing factor 2-like [Eucalyptus grandis]	1	5.7675e-05	107.17	IEEK(1)AK(1)QVVVEK	3	1.5722	3
Unigene0001544	96	K	144 557 PREDICTED: actin-depolymerizing factor 2-like [Eucalyptus grandis]	1	2.60351e-10	139.46	IVFIAWSPDTSK(1)VR	2	1.1529	8
Unigene0001544	82	K	144 557 PREDICTED: actin-depolymerizing factor 2-like [Eucalyptus grandis]	1	1.39954e-36	198.95	YAVYDFDYVTEENCQK(1)SR	3	0.60074	9
Unigene0001544	107	K	144 557 PREDICTED: actin-depolymerizing factor 2-like [Eucalyptus grandis]	1	0.00425202	63.076	MIYASSK(1)DR	3	0.87345	3
Unigene0001589	261	K	308 2122 Thiamine pyrophosphate dependent pyruvate decarboxylase family protein [Theobroma cacao]	1	0.000194699	88.021	AVKPVLVGGPK(1)LR	3	-0.32082	4
Unigene0001589	554	K	308 2122 Thiamine pyrophosphate dependent pyruvate decarboxylase family protein [Theobroma cacao]	1	8.73752e-06	85.087	VRCEK(1)ELIEAISAATGPK	3	3.5284	6
Unigene0001589	253	K	308 2122 Thiamine pyrophosphate dependent pyruvate decarboxylase family protein [Theobroma cacao]	1	0.000623018	73.499	AVK(1)PVLVGGPK	3	-0.1421	6
Unigene0001589	400	K	308 2122 Thiamine pyrophosphate dependent pyruvate decarboxylase family protein [Theobroma cacao]	1	4.18873e-06	88.385	IFVPEGQPVK(1)GDPVEPLR	2	0.24067	12
Unigene0001589	345	K	308 2122 Thiamine pyrophosphate dependent pyruvate decarboxylase family protein [Theobroma cacao]	1	0.00218327	63.046	EK(1)AIIVQPDR	3	0.31616	2
Unigene0001589	567	K	308 2122 Thiamine pyrophosphate dependent pyruvate decarboxylase family protein [Theobroma cacao]	1	0.00402521	47.606	ELIEAISAATGPK(1)K	3	-3.1837	1
Unigene0001589	568	K	308 2122 Thiamine pyrophosphate dependent pyruvate decarboxylase family protein [Theobroma cacao]	1	3.46146e-06	85.203	K(1)DCLCFIEVIVHKDDTSK	4	-0.081026	4
Unigene0001589	372	K	308 2122 Thiamine pyrophosphate dependent pyruvate decarboxylase family protein [Theobroma cacao]	1	0.011374	99.442	DFLK(1)ALAK	2	0.36546	9
Unigene0001589	380	K	308 2122 Thiamine pyrophosphate dependent pyruvate decarboxylase family protein [Theobroma cacao]	1	3.77839e-07	129.74	K(1)NDTAYENYHR	3	-2.2597	4
Unigene0001626	131	K	93 1667 minus strand Patellin-5 -like protein [Gossypium arboreum]	0.755007	4.69386e-20	111.82	HEFTLPPPPPK(0.008)EEEK(0.04)PAETPAAEEK(0.755)K(0.197)EEEEK	4	0.52123	5
Unigene0001626	370	K	93 1667 minus strand Patellin-5 -like protein [Gossypium arboreum]	1	7.88491e-08	83.948	K(1)LDFSPNGICTIVQVNDLK	3	-1.9	1
Unigene0001626	90	K	93 1667 minus strand Patellin-5 -like protein [Gossypium arboreum]	0.999989	7.81636e-05	55.705	ISQSVSFKEETNVVSELPESQK(1)K	4	-0.3126	1
Unigene0001626	7	K	93 1667 minus strand Patellin-5 -like protein [Gossypium arboreum]	0.999996	1.13299e-12	84.561	AEETQK(1)PAAAPAPEPPPAEEVTSDKPVAQK	4	-0.063392	11
Unigene0001626	68	K	93 1667 minus strand Patellin-5 -like protein [Gossypium arboreum]	1	0.0253683	40.727	EK(1)ISQSVSFK	3	0.48826	1
Unigene0001626	121	K	93 1667 minus strand Patellin-5 -like protein [Gossypium arboreum]	0.82848	1.12311e-24	148.29	HEFTLPPPPPK(0.172)EEEK(0.828)PAETPAAEEK	4	0.70567	8
Unigene0001626	366	K	93 1667 minus strand Patellin-5 -like protein [Gossypium arboreum]	1	0.00247058	72.325	IQFLEK(1)SIR	2	0.11121	6
Unigene0001626	352	K	93 1667 minus strand Patellin-5 -like protein [Gossypium arboreum]	1	7.23012e-19	202.69	ELYQNTFADEEK(1)R	2	-0.2927	10
Unigene0001626	46	K	93 1667 minus strand Patellin-5 -like protein [Gossypium arboreum]	0.984177	2.8711e-07	52.858	DPPPAPEPEPEAPEK(0.984)PATQPEVAPAEPEK(0.01)PAEEEK(0.006)EK	4	0.5039	2
Unigene0001626	157	K	93 1667 minus strand Patellin-5 -like protein [Gossypium arboreum]	1	1.39512e-15	145.04	TEVK(1)EENPPPPPSVVESKEEEK	3	-0.32714	24
Unigene0001626	355	K	93 1667 minus strand Patellin-5 -like protein [Gossypium arboreum]	1	0.00618539	99.919	RAK(1)FLNWR	3	-0.49436	16
Unigene0001626	403	K	93 1667 minus strand Patellin-5 -like protein [Gossypium arboreum]	1	8.6777e-09	81.016	LATK(1)QALQVLQDNYPEFVAK	3	0.79256	2
Unigene0001626	149	K	93 1667 minus strand Patellin-5 -like protein [Gossypium arboreum]	1	1.87221e-06	89.311	STPPATTEEPAK(1)AEEK	3	0.55366	8
Unigene0001626	273	K	93 1667 minus strand Patellin-5 -like protein [Gossypium arboreum]	1	7.18995e-05	117.31	SDVILLK(1)FLR	3	0.7769	4
Unigene0001626	97	K	93 1667 minus strand Patellin-5 -like protein [Gossypium arboreum]	1	3.14577e-06	113.43	ALEELK(1)VLIQEALNK	3	-0.88416	3
Unigene0001626	299	K	93 1667 minus strand Patellin-5 -like protein [Gossypium arboreum]	1	1.44532e-08	122.19	EK(1)GIDALLDEDLGHELDK	4	1.2681	12
Unigene0001626	137	K	93 1667 minus strand Patellin-5 -like protein [Gossypium arboreum]	0.999762	9.73445e-28	179.17	KEEEEK(1)STPPATTEEPAK	3	-0.20311	8
Unigene0001626	132	K	93 1667 minus strand Patellin-5 -like protein [Gossypium arboreum]	0.807117	2.09342e-32	153.12	EEEKPAETPAAEEK(0.193)K(0.807)EEEEK	4	0.29909	6
Unigene0001626	66	K	93 1667 minus strand Patellin-5 -like protein [Gossypium arboreum]	0.96605	5.82818e-17	89.072	DPPPAPEPEPEAPEKPATQPEVAPAEPEK(0.034)PAEEEK(0.966)EK	4	1.3323	13
Unigene0001626	117	K	93 1667 minus strand Patellin-5 -like protein [Gossypium arboreum]	0.812046	1.66136e-20	123.65	HEFTLPPPPPK(0.812)EEEK(0.188)PAETPAAEEK	4	0.21589	14
Unigene0001626	175	K	93 1667 minus strand Patellin-5 -like protein [Gossypium arboreum]	1	3.09429e-17	91.983	EEEK(1)VLAAAPAEPAAPAEVVVVTQVVEHMATVDEDGAK	4	0.7167	2
Unigene0001626	496	K	93 1667 minus strand Patellin-5 -like protein [Gossypium arboreum]	1	7.67516e-13	130.49	EGEQEFTTSDPVAEVTIK(1)PATK	3	1.3146	6
Unigene0001626	340	K	93 1667 minus strand Patellin-5 -like protein [Gossypium arboreum]	1	1.04269e-31	163.39	EGHPVCYNVYGEFQNK(1)ELYQNTFADEEKR	4	0.23805	9
Unigene0001626	76	K	93 1667 minus strand Patellin-5 -like protein [Gossypium arboreum]	1	1.26442e-11	95.926	ISQSVSFK(1)EETNVVSELPESQK	3	0.10194	7
Unigene0001626	171	K	93 1667 minus strand Patellin-5 -like protein [Gossypium arboreum]	1	1.61382e-21	164.18	TEVKEENPPPPPSVVESK(1)EEEK	3	-0.34393	25
Unigene0001643	660	K	917 4048 Double Clp-N motif-containing P-loop nucleoside triphosphate hydrolases superfamily protein [Theobroma cacao]	1	7.5035e-05	98.156	AACLLDADSYK(1)R	3	0.61464	1
Unigene0001666	656	K	160 3111 minus strand PREDICTED: alanine--tRNA ligase [Populus euphratica]	1	0.0112056	46.475	GSVVLPEK(1)LR	3	-0.84081	2
Unigene0001666	116	K	160 3111 minus strand PREDICTED: alanine--tRNA ligase [Populus euphratica]	1	0.000687916	63.611	AGGK(1)HNDLDDVGK	3	0.57593	3
Unigene0001666	178	K	160 3111 minus strand PREDICTED: alanine--tRNA ligase [Populus euphratica]	1	0.000353559	47.603	IYATYFGGDEK(1)AGLAPDTEAR	3	0.75723	1
Unigene0001666	509	K	160 3111 minus strand PREDICTED: alanine--tRNA ligase [Populus euphratica]	1	0.00178171	54.094	LHK(1)MEVSVTDDSPK	3	-1.5747	2
Unigene0001666	810	K	160 3111 minus strand PREDICTED: alanine--tRNA ligase [Populus euphratica]	1	0.0147788	53.756	IEGSLLEK(1)K	3	0.77806	2
Unigene0001719	83	K	40 1569 minus strand PREDICTED: probable E3 ubiquitin-protein ligase rbrA isoform X2 [Jatropha curcas]	1	0.000207948	87.667	ADFQLSEK(1)ETR	3	-0.99646	2
Unigene0001753	9	K	408 1361 minus strand PREDICTED: dual specificity protein kinase shkC-like [Malus domestica]	1	0.00029578	81.017	MENIAAQLK(1)R	2	-0.84503	2
Unigene0001769	405	K	1146 2420 PREDICTED: L-arabinokinase-like isoform X1 [Populus euphratica]	1	0.0145966	58.782	LWK(1)HAQAR	3	-0.83625	2
Unigene0001770	140	K	197 823 PREDICTED: ras-related protein RABC1 [Jatropha curcas]	1	0.00435009	99.139	K(1)EGINFAR	3	0.20913	5
Unigene0001782	88	K	8 340 Cycloartenol synthase 1 [Theobroma cacao]	1	0.0647385	46.406	VEK(1)TEDITK	2	0.63459	1
Unigene0001782	94	K	8 340 Cycloartenol synthase 1 [Theobroma cacao]	1	0.00212578	63.184	TEDITK(1)GMVR	3	-0.74379	1
Unigene0001782	82	K	8 340 Cycloartenol synthase 1 [Theobroma cacao]	1	0.00021632	69.261	DQNHVPEWGENK(1)LVK	4	0.041866	3
Unigene0001802	1431	K	1 10713 E3 ubiquitin-protein ligase UPL2 isoform 1 [Theobroma cacao]	1	0.000805921	75.819	LNSEIVEQLK(1)R	3	2.4322	1
Unigene0001802	3158	K	1 10713 E3 ubiquitin-protein ligase UPL2 isoform 1 [Theobroma cacao]	1	0.000521376	161.68	K(1)LLNAFIR	3	0.49174	9
Unigene0001802	1143	K	1 10713 E3 ubiquitin-protein ligase UPL2 isoform 1 [Theobroma cacao]	1	0.00108956	56.527	DAETFVK(1)VLQSMVLK	3	0.63927	1
Unigene0001813	460	K	2164 3669 Beta-glucosidase, GBA2 type family protein isoform 2 [Theobroma cacao]	1	0.00985201	43.761	AILEAPK(1)INIMDR	3	0.79969	1
Unigene0001918	293	K	152 1114 Polyadenylate-binding protein 1-B-binding protein [Theobroma cacao]	1	1.12555e-17	104.53	SYHHQGIDK(1)VALHDHLGGYLGEYVPLK	5	-0.19576	7
Unigene0002035	165	K	33 650 PREDICTED: 40S ribosomal protein S8-like [Gossypium raimondii]	1	0.000593577	70.373	K(1)LDPHIEEQFGAGR	3	-0.9226	1
Unigene0002112	241	K	492 1625 PREDICTED: squalene synthase-like [Jatropha curcas]	0.999957	2.23535e-05	104.21	YVNK(1)LEDLKYEENSVK	3	0.067618	1
Unigene0002174	17	K	133 468 hypothetical protein POPTR_0002s08370g [Populus trichocarpa]	1	0.0361085	55.064	QVLK(1)SGAGR	2	0.28419	1
Unigene0002178	1164	K	280 5244 PREDICTED: E3 ubiquitin-protein ligase KEG [Jatropha curcas]	1	0.000137	85.493	ASVSSPK(1)YGWEDITR	3	1.4838	10
Unigene0002182	97	K	43 444 PREDICTED: 60S ribosomal protein L14-1 [Jatropha curcas]	1	0.0291402	114.72	KLIVQK(1)K	2	1.3724	1
Unigene0002182	19	K	43 444 PREDICTED: 60S ribosomal protein L14-1 [Jatropha curcas]	1	0.000125046	89.805	VALVNYGK(1)DYGR	3	0.93271	5
Unigene0002218	6	K	523 3033 minus strand Autoinhibited Ca(2+)-ATPase 10 isoform 1 [Theobroma cacao]	1	9.17581e-05	105.98	STLIK(1)GSPYR	2	-0.64963	5
Unigene0002218	155	K	523 3033 minus strand Autoinhibited Ca(2+)-ATPase 10 isoform 1 [Theobroma cacao]	1	0.000122067	93.738	TNLEK(1)GIPGDDDDLVK	2	0.49104	1
Unigene0002218	662	K	523 3033 minus strand Autoinhibited Ca(2+)-ATPase 10 isoform 1 [Theobroma cacao]	1	3.43081e-05	91.657	AYEFEK(1)VPTYEEELSR	2	0.3217	4
Unigene0002218	97	K	523 3033 minus strand Autoinhibited Ca(2+)-ATPase 10 isoform 1 [Theobroma cacao]	1	0.000355363	98.898	AAYLFK(1)AAGER	2	-0.71536	9
Unigene0002218	323	K	523 3033 minus strand Autoinhibited Ca(2+)-ATPase 10 isoform 1 [Theobroma cacao]	1	2.93031e-15	158.52	DSNK(1)DPFLMSGCK	2	-0.4608	24
Unigene0002218	762	K	523 3033 minus strand Autoinhibited Ca(2+)-ATPase 10 isoform 1 [Theobroma cacao]	1	2.93046e-08	92.474	ALSDSEREEIAEK(1)ISVMGR	3	1.265	1
Unigene0002218	746	K	523 3033 minus strand Autoinhibited Ca(2+)-ATPase 10 isoform 1 [Theobroma cacao]	1	8.10194e-26	164.27	AIALECGILGSDADATEPNLIEGK(1)R	3	-0.35474	11
Unigene0002218	638	K	523 3033 minus strand Autoinhibited Ca(2+)-ATPase 10 isoform 1 [Theobroma cacao]	1	0.000178075	123.86	K(1)SIEDMAAR	3	-0.10985	2
Unigene0002218	143	K	523 3033 minus strand Autoinhibited Ca(2+)-ATPase 10 isoform 1 [Theobroma cacao]	1	8.76295e-52	217.17	DHNLSELQQYGGVK(1)GLSDLLK	3	0.0031362	12
Unigene0002218	166	K	523 3033 minus strand Autoinhibited Ca(2+)-ATPase 10 isoform 1 [Theobroma cacao]	1	0.00157347	63.091	GIPGDDDDLVK(1)R	2	0.085434	9
Unigene0002218	573	K	523 3033 minus strand Autoinhibited Ca(2+)-ATPase 10 isoform 1 [Theobroma cacao]	1	1.684e-05	104.73	LK(1)SNIVHVFPFNSEK	4	2.3183	9
Unigene0002247	75	K	251 1033 PREDICTED: syntaxin-22-like isoform X1 [Citrus sinensis]	1	0.00213102	54.871	LHIGQLVK(1)DTSAK	3	0.23585	2
Unigene0002247	54	K	251 1033 PREDICTED: syntaxin-22-like isoform X1 [Citrus sinensis]	1	0.000360505	66.246	LVNTLGTPK(1)DTPELR	3	-0.50572	4
Unigene0002304	21	K	588 812 PREDICTED: universal stress protein A-like protein [Fragaria vesca subsp. vesca]	1	0.00399258	71.614	EVICHEVK(1)R	3	1.8296	2
Unigene0002317	5	K	142 2292 minus strand GPI transamidase component family protein / Gaa1-like family protein [Theobroma cacao]	1	0.0264521	41.448	MAETK(1)TETK	2	0.16003	1
Unigene0002347	413	K	359 2116 minus strand PREDICTED: probable E3 ubiquitin-protein ligase ARI7 isoform X1 [Jatropha curcas]	1	0.00159815	46.121	QK(1)ALADLHQMQTIHLEK	4	0.6605	1
Unigene0002347	498	K	359 2116 minus strand PREDICTED: probable E3 ubiquitin-protein ligase ARI7 isoform X1 [Jatropha curcas]	1	1.74312e-46	210.38	LHQCAEK(1)ELQHFLNAEGPSK	3	-0.6247	18
Unigene0002347	458	K	359 2116 minus strand PREDICTED: probable E3 ubiquitin-protein ligase ARI7 isoform X1 [Jatropha curcas]	1	1.3897e-06	85.087	VLK(1)WTYAYGYYLPEHEHAK	4	0.69718	4
Unigene0002390	165	K	182 802 minus strand PREDICTED: ras-related protein RABH1b [Prunus mume]	1	0.000595986	61.495	K(1)IAAALPGMETLSSTK	3	-1.1121	3
Unigene0002390	9	K	182 802 minus strand PREDICTED: ras-related protein RABH1b [Prunus mume]	1	0.00615233	53.517	APVSALAK(1)YK	3	-1.5386	3
Unigene0002393	1037	K	234 3473 minus strand PREDICTED: probable sucrose-phosphate synthase 1 [Populus euphratica]	1	0.00444169	46.88	GLGTSSLK(1)LHANR	3	-1.6009	1
Unigene0002394	56	K	1408 1680 minus strand RecName: Full=Profilin; AltName: Full=Minor food allergen Cap a 2; AltName: Allergen=Cap a 2 [Capsicum annuum]	1	9.12224e-09	80.02	K(1)TGHALIIGIYDEPMTPGQCNMIVER	4	0.1396	3
Unigene0002394	47	K	1408 1680 minus strand RecName: Full=Profilin; AltName: Full=Minor food allergen Cap a 2; AltName: Allergen=Cap a 2 [Capsicum annuum]	1	0.000151256	108.7	K(1)GPGGVTIKK	3	0.4231	12
Unigene0002414	246	K	385 1215 minus strand ripening-induced ACC oxidase [Carica papaya]	1	0.0029208	50.088	TAYPK(1)FVFEDYMK	3	0.41724	2
Unigene0002414	33	K	385 1215 minus strand ripening-induced ACC oxidase [Carica papaya]	1	0.00368138	116.52	FK(1)EIMASK	2	0.39746	8
Unigene0002414	134	K	385 1215 minus strand ripening-induced ACC oxidase [Carica papaya]	1	0.00136574	57.434	VSNYPPCPK(1)PNLIK	2	-0.39459	9
Unigene0002414	139	K	385 1215 minus strand ripening-induced ACC oxidase [Carica papaya]	1	4.2228e-06	101.42	PNLIK(1)GLR	2	0.071695	18
Unigene0002414	169	K	385 1215 minus strand ripening-induced ACC oxidase [Carica papaya]	1	0.000244403	84.479	DGK(1)WVDVPPMR	3	0.68391	6
Unigene0002414	260	K	385 1215 minus strand ripening-induced ACC oxidase [Carica papaya]	1	0.00040337	83.623	LYAGLK(1)FQAK	3	0.75402	5
Unigene0002414	82	K	385 1215 minus strand ripening-induced ACC oxidase [Carica papaya]	1	0.0091105	67.169	VMK(1)EFALK	3	-1.4628	6
Unigene0002422	9	K	1 1122 PREDICTED: BTB/POZ domain-containing protein At3g22104 [Vitis vinifera]	1	0.000141975	88.021	FSCDTK(1)STESLK	3	-0.07772	3
Unigene0002443	124	K	196 582 Two-component response regulator ARR22 -like protein [Gossypium arboreum]	1	0.00277528	66.267	LVEVLK(1)ELDGQ	2	-0.21941	1
Unigene0002465	425	K	70 1461 minus strand UDP-Glycosyltransferase superfamily protein [Theobroma cacao]	1	0.00220904	67.704	SLMEGEEGK(1)K	3	0.4246	2
Unigene0002484	118	K	389 1828 minus strand PREDICTED: UDP-glucose 6-dehydrogenase 1 [Vitis vinifera]	1	0.0152173	44.847	MIADVSK(1)SDK	3	-0.45181	1
Unigene0002484	139	K	389 1828 minus strand PREDICTED: UDP-glucose 6-dehydrogenase 1 [Vitis vinifera]	1	9.65357e-05	89.624	TAEAIEK(1)ILTHNSK	3	0.12125	3
Unigene0002484	326	K	389 1828 minus strand PREDICTED: UDP-glucose 6-dehydrogenase 1 [Vitis vinifera]	1	0.0145363	47.228	K(1)IAVLGFAFK	3	-0.29227	1
Unigene0002484	192	K	389 1828 minus strand PREDICTED: UDP-glucose 6-dehydrogenase 1 [Vitis vinifera]	1	2.66609e-06	100.04	AVQTLK(1)DVYAHWVPEDR	3	1.0071	2
Unigene0002484	146	K	389 1828 minus strand PREDICTED: UDP-glucose 6-dehydrogenase 1 [Vitis vinifera]	1	0.000400103	83.862	ILTHNSK(1)GIK	3	1.0134	2
Unigene0002484	91	K	389 1828 minus strand PREDICTED: UDP-glucose 6-dehydrogenase 1 [Vitis vinifera]	1	2.88207e-23	165.86	EADIVFVSVNTPTK(1)TR	2	0.63131	11
Unigene0002484	454	K	389 1828 minus strand PREDICTED: UDP-glucose 6-dehydrogenase 1 [Vitis vinifera]	1	0.00344804	82.287	NVVNADK(1)LR	2	0.88978	6
Unigene0002484	132	K	389 1828 minus strand PREDICTED: UDP-glucose 6-dehydrogenase 1 [Vitis vinifera]	1	0.0155493	40.477	STVPVK(1)TAEAIEK	3	0.73358	1
Unigene0002484	186	K	389 1828 minus strand PREDICTED: UDP-glucose 6-dehydrogenase 1 [Vitis vinifera]	1	0.00381195	47.242	ETPEGLK(1)AVQTLK	3	1.5734	1
Unigene0002484	357	K	389 1828 minus strand PREDICTED: UDP-glucose 6-dehydrogenase 1 [Vitis vinifera]	1	0.0121764	97.798	GLLGDK(1)AR	2	-1.4905	4
Unigene0002484	260	K	389 1828 minus strand PREDICTED: UDP-glucose 6-dehydrogenase 1 [Vitis vinifera]	1	2.31097e-06	81.854	IGPK(1)FLNASVGFGGSCFQK	3	-1.0736	3
Unigene0002484	301	K	389 1828 minus strand PREDICTED: UDP-glucose 6-dehydrogenase 1 [Vitis vinifera]	1	0.00170075	82.914	QVIK(1)INDYQK	2	1.2011	5
Unigene0002485	175	K	3 1010 PREDICTED: uncharacterized protein LOC105650151 [Jatropha curcas]	1	0.000488867	72.29	DFGNK(1)QTQDENR	3	-1.0763	4
Unigene0002491	371	K	172 1383 minus strand BAG family molecular chaperone regulator 7 [Gossypium arboreum]	1	6.08333e-25	155.87	SMVDELEAMLDVVDPQPLGK(1)SLSMK(1)R	3	-0.31761	26
Unigene0002491	142	K	172 1383 minus strand BAG family molecular chaperone regulator 7 [Gossypium arboreum]	0.999842	0.000232831	113.93	K(0.547)YK(0.454)WTAEIK(1)EGK	4	0.16546	12
Unigene0002491	188	K	172 1383 minus strand BAG family molecular chaperone regulator 7 [Gossypium arboreum]	1	2.06162e-16	149.73	TYTFK(1)ASSGDYANECTK(1)LEK	4	-0.20571	15
Unigene0002491	80	K	172 1383 minus strand BAG family molecular chaperone regulator 7 [Gossypium arboreum]	1	0.00145534	160.59	TPSLCSYK(1)R	2	-0.66443	23
Unigene0002491	295	K	172 1383 minus strand BAG family molecular chaperone regulator 7 [Gossypium arboreum]	0.999997	0.0679456	91.318	TKLK(1)EIR	2	0.10348	1
Unigene0002491	167	K	172 1383 minus strand BAG family molecular chaperone regulator 7 [Gossypium arboreum]	1	4.71477e-20	189.13	NYK(1)WTAEIK(0.986)GEK(0.014)EDGGVSR	4	0.92855	60
Unigene0002491	158	K	172 1383 minus strand BAG family molecular chaperone regulator 7 [Gossypium arboreum]	1	1.97863e-11	140.78	KKEDEEVVVVK(1)K(1)APIGK	3	0.15567	46
Unigene0002491	200	K	172 1383 minus strand BAG family molecular chaperone regulator 7 [Gossypium arboreum]	1	4.89594e-25	196.8	TYTFK(1)ASSGDYANECTK(1)LEK	4	-0.20571	20
Unigene0002491	136	K	172 1383 minus strand BAG family molecular chaperone regulator 7 [Gossypium arboreum]	1	0.000540186	163.66	YK(1)WTAEIK	2	0.46968	17
Unigene0002491	366	K	172 1383 minus strand BAG family molecular chaperone regulator 7 [Gossypium arboreum]	1	6.08333e-25	155.87	SMVDELEAMLDVVDPQPLGK(1)SLSMK(1)R	3	-0.31761	48
Unigene0002491	157	K	172 1383 minus strand BAG family molecular chaperone regulator 7 [Gossypium arboreum]	1	1.6015e-30	244.71	KKKEDEEVVVVK(1)K	2	-1.4485	124
Unigene0002491	105	K	172 1383 minus strand BAG family molecular chaperone regulator 7 [Gossypium arboreum]	1	1.07122e-05	145.99	VSALESK(1)FDR	2	-0.28324	24
Unigene0002491	147	K	172 1383 minus strand BAG family molecular chaperone regulator 7 [Gossypium arboreum]	1	3.28315e-10	168.02	K(1)K(1)K(1)EDEEVVVVK	3	-0.26676	65
Unigene0002491	203	K	172 1383 minus strand BAG family molecular chaperone regulator 7 [Gossypium arboreum]	1	2.32498e-11	138.19	ASSGDYANECTK(1)LEK(1)K	4	0.54573	15
Unigene0002491	120	K	172 1383 minus strand BAG family molecular chaperone regulator 7 [Gossypium arboreum]	1	1.23701e-17	197.17	K(1)YTWTAEIDGPVER	2	-0.23803	36
Unigene0002491	28	K	172 1383 minus strand BAG family molecular chaperone regulator 7 [Gossypium arboreum]	1	3.44723e-11	120.4	EISIFAPK(1)SLVFPSFVEEER	3	0.95789	8
Unigene0002491	291	K	172 1383 minus strand BAG family molecular chaperone regulator 7 [Gossypium arboreum]	1	0.0115235	99.136	ELAIAK(1)TK	2	0.69579	1
Unigene0002491	248	K	172 1383 minus strand BAG family molecular chaperone regulator 7 [Gossypium arboreum]	1	0.0165092	111.69	RAGAIK(1)NR	2	-0.24229	3
Unigene0002491	213	K	172 1383 minus strand BAG family molecular chaperone regulator 7 [Gossypium arboreum]	0.999108	0.00505081	86.898	EK(0.999)K(0.001)EESETR	2	-1.928	9
Unigene0002491	146	K	172 1383 minus strand BAG family molecular chaperone regulator 7 [Gossypium arboreum]	1	8.84726e-05	102.87	K(1)K(1)K(1)EDEEVVVVK	3	-0.26676	7
Unigene0002491	176	K	172 1383 minus strand BAG family molecular chaperone regulator 7 [Gossypium arboreum]	1	4.72776e-24	182.49	WTAEIK(1)GEK(1)EDGGVSR	4	0.87311	27
Unigene0002491	163	K	172 1383 minus strand BAG family molecular chaperone regulator 7 [Gossypium arboreum]	1	0.00366767	68.95	K(1)APIGK(1)K(1)NYK	3	1.5616	10
Unigene0002491	145	K	172 1383 minus strand BAG family molecular chaperone regulator 7 [Gossypium arboreum]	0.807514	0.000123935	79.614	EGK(0.808)K(0.397)K(0.397)K(0.397)EDEEVVVVK	4	1.1306	4
Unigene0002491	173	K	172 1383 minus strand BAG family molecular chaperone regulator 7 [Gossypium arboreum]	1	1.97612e-15	149.97	WTAEIK(1)GEK(1)EDGGVSR	4	0.87311	30
Unigene0002491	164	K	172 1383 minus strand BAG family molecular chaperone regulator 7 [Gossypium arboreum]	1	0.000696559	93.442	K(1)NYK(1)WTAEIK	3	-1.7056	15
Unigene0002491	148	K	172 1383 minus strand BAG family molecular chaperone regulator 7 [Gossypium arboreum]	1	3.49261e-10	164.53	K(1)K(1)K(1)EDEEVVVVK	3	-0.26676	80
Unigene0002507	190	K	23 1756 minus strand pectin methylesterase [Gossypium hirsutum]	1	1.96532e-07	70.345	TLISSAITNQETCLDGFSHDEADK(1)R	4	-1.8486	1
Unigene0002507	370	K	23 1756 minus strand pectin methylesterase [Gossypium hirsutum]	1	5.28927e-05	62.203	DITFENTAGPSK(1)HQAVAFR	3	0.8649	2
Unigene0002507	291	K	23 1756 minus strand pectin methylesterase [Gossypium hirsutum]	1	0.00097777	60.55	TVSAAVAAAPDK(1)SK	3	-0.18122	2
Unigene0002507	462	K	23 1756 minus strand pectin methylesterase [Gossypium hirsutum]	1	0.00038391	64.842	TDPNQNTGIVIQK(1)CR	3	-0.42113	2
Unigene0002520	28	K	166 807 late embryogenesis abundant hydroxyproline-rich glycoprotein [Arabidopsis thaliana]	1	0.000832909	62.732	SDDQEMGIVLK(1)PK	2	-0.049072	2
Unigene0002555	87	K	129 452 minus strand PREDICTED: 60S ribosomal protein L28-1-like [Cucumis sativus]	0.999986	3.52047e-07	117.48	KQNKPVNAVNK(1)SVMR	4	-0.3924	5
Unigene0002555	55	K	129 452 minus strand PREDICTED: 60S ribosomal protein L28-1-like [Cucumis sativus]	0.99687	0.00502144	41.41	K(0.997)TVSIQPGDK(0.003)DLSVVLATTK	4	2.1852	1
Unigene0002555	47	K	129 452 minus strand PREDICTED: 60S ribosomal protein L28-1-like [Cucumis sativus]	1	0.0003204	49.036	ETNNLYNLNSYK(1)HSGLANR	4	1.2777	1
Unigene0002576	123	K	89 595 minus strand Centrin2 isoform 1 [Theobroma cacao]	1	0.000611385	92.866	ISADDIK(1)CVAK	2	-0.12034	6
Unigene0002592	453	K	163 3411 minus strand Cellulose synthase 1 [Theobroma cacao]	1	0.00417278	63.216	IQPSFVK(1)ER	3	0.6471	2
Unigene0002601	349	K	1857 3653 PREDICTED: inositol hexakisphosphate and diphosphoinositol-pentakisphosphate kinase 1-like isoform X1 [Gossypium raimondii]	1	0.0343859	104.2	K(1)QAEELGR	2	-0.83582	1
Unigene0002613	6	K	62 523 minus strand PREDICTED: ubiquitin-NEDD8-like protein RUB2 isoform X1 [Gossypium raimondii]	1	1.72616e-06	124.12	QIFVK(1)TLTGK	2	-0.015634	98
Unigene0002613	124	K	62 523 minus strand PREDICTED: ubiquitin-NEDD8-like protein RUB2 isoform X1 [Gossypium raimondii]	1	3.96883e-10	152.96	LIYAGK(1)QLADDK	2	-0.17293	21
Unigene0002613	11	K	62 523 minus strand PREDICTED: ubiquitin-NEDD8-like protein RUB2 isoform X1 [Gossypium raimondii]	1	2.09817e-37	198.24	TLTGK(1)TITLEVESSDTVDNVK	3	-0.21617	9
Unigene0002613	130	K	62 523 minus strand PREDICTED: ubiquitin-NEDD8-like protein RUB2 isoform X1 [Gossypium raimondii]	1	0.00285038	99.815	QLADDK(1)TAR	2	-0.13857	7
Unigene0002613	33	K	62 523 minus strand PREDICTED: ubiquitin-NEDD8-like protein RUB2 isoform X1 [Gossypium raimondii]	1	2.93031e-15	158.52	IQDK(1)EGIPPDQQR	3	-0.74841	211
Unigene0002613	63	K	62 523 minus strand PREDICTED: ubiquitin-NEDD8-like protein RUB2 isoform X1 [Gossypium raimondii]	1	2.24781e-139	362.73	TLADYNIQK(1)ESTLHLVLR	4	-0.61772	209
Unigene0002613	48	K	62 523 minus strand PREDICTED: ubiquitin-NEDD8-like protein RUB2 isoform X1 [Gossypium raimondii]	1	1.54499e-20	150.69	LIFAGK(1)QLEDGRTLADYNIQK	3	-0.30062	542
Unigene0002613	109	K	62 523 minus strand PREDICTED: ubiquitin-NEDD8-like protein RUB2 isoform X1 [Gossypium raimondii]	1	0.000680262	80.96	VEEK(1)EGIPPVQQR	2	-0.85555	4
Unigene0002613	103	K	62 523 minus strand PREDICTED: ubiquitin-NEDD8-like protein RUB2 isoform X1 [Gossypium raimondii]	1	0.0486705	77.732	IK(1)ERVEEK	2	2.5104	1
Unigene0002613	29	K	62 523 minus strand PREDICTED: ubiquitin-NEDD8-like protein RUB2 isoform X1 [Gossypium raimondii]	1	5.89526e-37	237.59	AK(1)IQDK(1)EGIPPDQQR	4	-0.043694	230
Unigene0002613	82	K	62 523 minus strand PREDICTED: ubiquitin-NEDD8-like protein RUB2 isoform X1 [Gossypium raimondii]	1	0.0260628	99.136	VK(1)TLTGK	2	0.76094	2
Unigene0002625	108	K	221 706 PREDICTED: splicing factor 3B subunit 3-like isoform X1 [Tarenaya hassleriana]	1	0.000128316	89.46	VHQETFGK(1)SGCR	3	0.14772	4
Unigene0002632	348	K	488 2026 minus strand PREDICTED: aldehyde dehydrogenase family 2 member B4, mitochondrial-like [Populus euphratica]	1	1.51704e-07	78.354	VVGDPFK(1)EGVEQGPQVDSEQFNK	3	-0.0015558	2
Unigene0002690	88	K	167 1762 minus strand DNAJ heat shock N-terminal domain-containing family protein [Populus trichocarpa]	0.999997	0.000289601	73.834	LSK(1)LDEIKEELER	3	-0.68761	6
Unigene0002690	311	K	167 1762 minus strand DNAJ heat shock N-terminal domain-containing family protein [Populus trichocarpa]	1	0.00139488	93.325	K(1)LSNFSTVR	2	0.32003	3
Unigene0002690	258	K	167 1762 minus strand DNAJ heat shock N-terminal domain-containing family protein [Populus trichocarpa]	1	1.29455e-10	157.86	RK(1)DENTTAAGDLK	2	-0.15972	21
Unigene0002692	24	K	130 252 minus strand Os04g0530200, partial [Oryza sativa Japonica Group]	1	0.00250609	62.466	GFK(1)IVGESCK	2	0.85539	6
Unigene0002714	642	K	193 3303 minus strand PREDICTED: probable ubiquitin conjugation factor E4 [Cucumis sativus]	1	3.0242e-05	100.38	AK(1)MVEVLNCWMPR	3	1.7135	1
Unigene0002714	494	K	193 3303 minus strand PREDICTED: probable ubiquitin conjugation factor E4 [Cucumis sativus]	1	0.000133318	83.692	AFSDFK(1)HLVQDISR	3	0.54722	4
Unigene0002714	540	K	193 3303 minus strand PREDICTED: probable ubiquitin conjugation factor E4 [Cucumis sativus]	1	1.61055e-09	99.092	LENAIELHTQEK(1)LCYEAQILR	4	0.020445	2
Unigene0002733	1346	K	2 4702 Outer arm dynein light chain 1 protein isoform 1 [Theobroma cacao]	1	0.0194878	44.863	INK(1)LEIEGR	3	0.8481	2
Unigene0002740	201	K	180 986 minus strand PREDICTED: RING-H2 finger protein ATL2 [Jatropha curcas]	1	0.00222984	69.672	RK(1)PLAIEVPR	3	-0.40375	3
Unigene0002740	85	K	180 986 minus strand PREDICTED: RING-H2 finger protein ATL2 [Jatropha curcas]	1	0.000328548	55.267	GLDAAVLK(1)SLPIFTFSSK	3	-0.26462	2
Unigene0002753	37	K	299 1006 minus strand PREDICTED: heavy metal-associated isoprenylated plant protein 26-like [Populus euphratica]	1	0.000845276	65.231	GFEGVEDVTADSK(1)ASK	3	0.66142	5
Unigene0002753	24	K	299 1006 minus strand PREDICTED: heavy metal-associated isoprenylated plant protein 26-like [Populus euphratica]	1	1.80627e-10	135.09	ALK(1)GFEGVEDVTADSK(1)ASK	4	-1.4041	5
Unigene0002753	122	K	299 1006 minus strand PREDICTED: heavy metal-associated isoprenylated plant protein 26-like [Populus euphratica]	1	2.1757e-06	83.229	IK(1)GVESVETDLGNDQVIVK	3	1.6927	1
Unigene0002753	153	K	299 1006 minus strand PREDICTED: heavy metal-associated isoprenylated plant protein 26-like [Populus euphratica]	1	0.0271103	55.37	LVDDVYK(1)K	3	-0.44622	3
Unigene0002809	618	K	31 3831 PREDICTED: paladin [Vitis vinifera]	1	0.0305496	50.473	VPITDGK(1)APK	2	-0.3315	1
Unigene0002819	562	K	233 2152 PREDICTED: protein argonaute 1 [Jatropha curcas]	1	0.0190611	42.083	ISEK(1)LASVEAR	3	2.0285	1
Unigene0002841	172	K	86 781 PREDICTED: NADP-dependent malic enzyme [Pyrus x bretschneideri]	1	0.000951207	70.563	RPQGLYISLK(1)EK	3	1.9901	7
Unigene0002841	182	K	86 781 PREDICTED: NADP-dependent malic enzyme [Pyrus x bretschneideri]	1	0.00158103	65.535	ILEVLK(1)NWPK	3	-0.2607	5
Unigene0002841	77	K	86 781 PREDICTED: NADP-dependent malic enzyme [Pyrus x bretschneideri]	1	0.00193423	105.52	GLAFTEK(1)ER	2	-0.33706	10
Unigene0002841	70	K	86 781 PREDICTED: NADP-dependent malic enzyme [Pyrus x bretschneideri]	1	0.00945868	41.621	DPHHNK(1)GLAFTEK	4	0.90021	1
Unigene0002841	115	K	86 781 PREDICTED: NADP-dependent malic enzyme [Pyrus x bretschneideri]	1	3.57697e-06	90.872	QYQVPLQK(1)YMALTELQER	3	1.6895	3
Unigene0002841	100	K	86 781 PREDICTED: NADP-dependent malic enzyme [Pyrus x bretschneideri]	1	0.00172455	49.595	GLLPPAISTQQLQEK(1)K	3	-0.54196	2
Unigene0002918	120	K	359 814 minus strand PREDICTED: HVA22-like protein a [Jatropha curcas]	1	5.29981e-36	200.48	K(1)K(1)DLFSK(1)PDDIITAAEK	4	-0.16653	123
Unigene0002918	121	K	359 814 minus strand PREDICTED: HVA22-like protein a [Jatropha curcas]	1	5.29981e-36	200.48	K(1)K(1)DLFSK(1)PDDIITAAEK	4	-0.16653	140
Unigene0002918	126	K	359 814 minus strand PREDICTED: HVA22-like protein a [Jatropha curcas]	1	9.99826e-17	161.51	K(1)K(1)DLFSK(1)PDDIITAAEK	4	-0.16653	98
Unigene0002947	255	K	144 1700 minus strand PREDICTED: protein NRT1/ PTR FAMILY 5.5 [Prunus mume]	0.999709	0.000228474	56.768	AAIVVPEKPVEEQEK(1)NR	4	-0.98429	2
Unigene0002959	150	K	3542 4030 minus strand 6-phosphogluconolactonase 1 isoform 1 [Theobroma cacao]	0.999723	0.00537472	49.149	KLVWFLDK(1)PAASK	3	2.8181	2
Unigene0002975	286	K	889 1758 adenosine kinase 1 [Arabidopsis thaliana]	1	0.000308189	95.094	SGCTYPEK(1)PDFN	2	-0.90825	3
Unigene0002975	226	K	889 1758 adenosine kinase 1 [Arabidopsis thaliana]	1	0.0085793	60.828	K(1)FPVIPLPK	3	-0.66651	2
Unigene0002975	223	K	889 1758 adenosine kinase 1 [Arabidopsis thaliana]	1	1.41399e-06	68.639	TTLITQGADPVVVAEDGK(1)VK	3	0.17827	1
Unigene0003006	119	K	90 1193 Copper-transporting ATPase 1 [Gossypium arboreum]	1	0.0466692	51.662	NK(1)DK(1)DQK	3	-0.48761	1
Unigene0003006	117	K	90 1193 Copper-transporting ATPase 1 [Gossypium arboreum]	1	0.0466692	51.662	NK(1)DK(1)DQK	3	-0.48761	1
Unigene0003048	195	K	756 2537 minus strand PREDICTED: vacuolar protein sorting-associated protein 35A-like isoform X2 [Citrus sinensis]	1	0.000999838	57.525	ATK(1)QIVALLSAPLEK	3	-0.67681	1
Unigene0003091	548	K	442 3135 minus strand Ypt/Rab-GAP domain of gyp1p superfamily protein isoform 1 [Theobroma cacao]	1	0.00444817	50.827	TPLTVVPDSYWEEK(1)WR	3	-0.73444	1
Unigene0003101	77	K	1653 3755 minus strand BED zinc finger,hAT family dimerization domain [Theobroma cacao]	1	0.0262684	47.187	LAGTSHLK(1)R	3	-0.8168	1
Unigene0003127	33	K	360 1637 minus strand PREDICTED: proliferation-associated protein 2G4-like [Populus euphratica]	0.999999	0.000499389	65.179	ALK(1)LVLSECKPK	4	0.69663	8
Unigene0003127	30	K	360 1637 minus strand PREDICTED: proliferation-associated protein 2G4-like [Populus euphratica]	1	0.000184346	89.731	NAAEIVNK(1)ALK	2	-0.62938	7
Unigene0003127	51	K	360 1637 minus strand PREDICTED: proliferation-associated protein 2G4-like [Populus euphratica]	1	0.000260488	77.185	VVDLCEK(1)GDSFIR	3	-1.7909	3
Unigene0003141	399	K	309 1793 PREDICTED: transmembrane 9 superfamily member 4 [Gossypium raimondii]	1	0.000161819	91.701	NSK(1)AEFQAPCR	3	-0.71412	6
Unigene0003174	44	K	449 1591 minus strand PREDICTED: SNF1-related protein kinase catalytic subunit alpha KIN10-like isoform X1 [Citrus sinensis]	1	0.00774411	41.621	IAEHALTGHK(1)VAIK	4	0.20998	1
Unigene0003213	73	K	1 876 minus strand PREDICTED: LOW QUALITY PROTEIN: disease resistance protein RPS5-like [Elaeis guineensis]	1	7.08514e-05	76.341	K(1)HGEDGDFFSHRDEAK	4	-0.39744	2
Unigene0003248	11	K	1507 1926 DNA-binding family protein [Populus trichocarpa]	1	2.66605e-06	100.97	K(1)ISGGSIDRDIALADLEK	3	-0.59131	6
Unigene0003248	99	K	1507 1926 DNA-binding family protein [Populus trichocarpa]	1	1.42087e-09	155.99	IALIHK(1)QAEEK	2	-0.41214	13
Unigene0003248	28	K	1507 1926 DNA-binding family protein [Populus trichocarpa]	1	0.000205458	78.324	DIALADLEK(1)EK	3	1.3159	13
Unigene0003248	36	K	1507 1926 DNA-binding family protein [Populus trichocarpa]	1	2.03569e-10	149.57	RLSFVK(1)AWEDSEK	2	-1.6811	32
Unigene0003248	125	K	1507 1926 DNA-binding family protein [Populus trichocarpa]	1	0.0278715	41.427	AEEMAAK(1)YR	3	-0.038361	2
Unigene0003248	43	K	1507 1926 DNA-binding family protein [Populus trichocarpa]	1	0.00256853	80.688	AWEDSEK(1)TK	3	1.1187	7
Unigene0003248	65	K	1507 1926 DNA-binding family protein [Populus trichocarpa]	1	0.000215848	156.35	K(1)AATEAQLR	3	-0.39388	11
Unigene0003304	276	K	362 2734 PREDICTED: WD and tetratricopeptide repeats protein 1 isoform X3 [Jatropha curcas]	1	0.00123314	69.721	MLPPLTSCQK(1)R	3	1.4171	4
Unigene0003304	622	K	362 2734 PREDICTED: WD and tetratricopeptide repeats protein 1 isoform X3 [Jatropha curcas]	1	0.00335428	51.073	K(1)ISSYQPEAAIDMK	3	-1.3165	3
Unigene0003311	22	K	303 1076 PREDICTED: BI1-like protein [Tarenaya hassleriana]	1	1.40924e-05	54.097	ASK(1)PEDVDLEIGGGDTLYPGLGHGENLLR	4	0.81097	2
Unigene0003403	149	K	68 892 cold-regulated protein [Glycine max]	1	0.000149359	92.856	FGDLVAHAAEK(1)K	3	-0.45299	4
Unigene0003403	108	K	68 892 cold-regulated protein [Glycine max]	1	1.00271e-06	114.63	ELLDSSSK(1)GDVGATMK	3	0.39663	5
Unigene0003460	376	K	960 2570 PREDICTED: synaptotagmin-2 [Vitis vinifera]	1	0.000536542	66.004	NMDQNDAQNEK(1)SR	3	-2.4055	1
Unigene0003489	294	K	367 1269 minus strand PREDICTED: polyubiquitin-like [Brachypodium distachyon]	1	5.58184e-16	156.24	TLADYNIQK(1)ESTLHLV	2	0.85732	9
Unigene0003516	163	K	83 1333 minus strand PREDICTED: dnaJ protein homolog [Gossypium raimondii]	1	2.6672e-05	95.067	SGASMK(1)CPSCQGSGMK	3	-0.24482	3
Unigene0003516	52	K	83 1333 minus strand PREDICTED: dnaJ protein homolog [Gossypium raimondii]	1	3.65638e-05	77.221	FK(1)ELAQAYEVLSDPEKR	3	-0.86661	1
Unigene0003516	50	K	83 1333 minus strand PREDICTED: dnaJ protein homolog [Gossypium raimondii]	0.999985	0.000549996	74.987	NHPDKGGDPEK(1)FK	3	-2.905	2
Unigene0003516	204	K	83 1333 minus strand PREDICTED: dnaJ protein homolog [Gossypium raimondii]	1	3.26722e-05	99.344	GTGETINDK(1)DRCPQCK	3	-1.7066	2
Unigene0003516	39	K	83 1333 minus strand PREDICTED: dnaJ protein homolog [Gossypium raimondii]	0.913875	0.00277115	51.009	AAIK(0.914)NHPDK(0.086)GGDPEK	3	-0.02287	1
Unigene0003516	310	K	83 1333 minus strand PREDICTED: dnaJ protein homolog [Gossypium raimondii]	1	0.00199016	55.724	SQPGEVVK(1)PDQFK	3	0.21056	1
Unigene0003516	44	K	83 1333 minus strand PREDICTED: dnaJ protein homolog [Gossypium raimondii]	0.997894	0.0114173	46.88	NHPDK(0.998)GGDPEK(0.002)FK	4	3.2264	1
Unigene0003516	150	K	83 1333 minus strand PREDICTED: dnaJ protein homolog [Gossypium raimondii]	1	0.0195949	60.436	NIICSK(1)CK	3	2.0028	3
Unigene0003579	55	K	36 737 minus strand thaumatin-like protein [Vitis cinerea var. helleri x Vitis riparia]	1	0.00935302	40.857	GQSWNLNVPAGTK(1)MAR	3	2.3308	1
Unigene0003620	560	K	1099 4308 minus strand Autoinhibited Ca(2+)-ATPase 9 isoform 1 [Theobroma cacao]	1	0.0045974	62.463	LGMK(1)FDVVR	3	0.28564	2
Unigene0003720	296	K	732 1730 Transmembrane Fragile-X-F-associated protein [Theobroma cacao]	1	1.29156e-08	88.09	LQAALSEQTEITK(1)FSQQEYER	3	0.07182	4
Unigene0003736	554	K	469 3276 PREDICTED: putative nuclear matrix constituent protein 1-like protein isoform X2 [Vitis vinifera]	1	0.000684382	119.68	RDLENCIEK(1)R	3	0.82275	25
Unigene0003738	338	K	297 3578 minus strand PREDICTED: ubiquitin-activating enzyme E1 1 [Vitis vinifera]	1	0.000671036	72.434	GGIVTQVK(1)PPK	2	1.1544	5
Unigene0003738	500	K	297 3578 minus strand PREDICTED: ubiquitin-activating enzyme E1 1 [Vitis vinifera]	1	0.000406072	69.261	YDAQISVFGSK(1)LQK	3	-0.50905	1
Unigene0003738	829	K	297 3578 minus strand PREDICTED: ubiquitin-activating enzyme E1 1 [Vitis vinifera]	1	0.00793493	89.886	K(1)FAEAVDK	2	-1.1725	1
Unigene0003755	317	K	307 2172 minus strand Vps51/Vps67 family (components of vesicular transport) protein isoform 1 [Theobroma cacao]	1	0.00728948	46.159	VIFPDSEK(1)QLIK	3	-0.56917	1
Unigene0003818	180	K	37 1335 minus strand PREDICTED: aspartic proteinase nepenthesin-1 [Jatropha curcas]	1	0.00377735	55.467	LK(1)NLAFGCGFR	3	-0.47365	1
Unigene0003871	209	K	159 1517 minus strand Pentatricopeptide repeat (PPR) superfamily protein [Theobroma cacao]	0.88781	0.0656406	73.248	K(1)GIK(0.888)PDK(0.112)K	2	-0.42814	1
Unigene0003871	206	K	159 1517 minus strand Pentatricopeptide repeat (PPR) superfamily protein [Theobroma cacao]	1	0.0656406	73.248	K(1)GIK(0.888)PDK(0.112)K	2	-0.42814	1
Unigene0003895	196	K	133 2523 PREDICTED: uncharacterized TPR repeat-containing protein At1g05150-like [Populus euphratica]	1	0.0123173	43.761	ELGPSTEISDK(1)R	3	0.35342	1
Unigene0003895	513	K	133 2523 PREDICTED: uncharacterized TPR repeat-containing protein At1g05150-like [Populus euphratica]	1	0.0123617	40.751	EGGAFLVVEPSK(1)FK	3	1.1554	1
Unigene0003923	309	K	548 2263 Vacuolar protein sorting-associated protein 62 [Theobroma cacao]	1	0.0409746	46.462	K(1)GEPIDYR	3	-0.099674	1
Unigene0003948	204	K	118 1005 PREDICTED: cysteine synthase [Jatropha curcas]	1	6.7667e-18	106.93	EQNPNIK(1)LYGVEPVESPVLSGGKPGPHK	4	-0.02764	3
Unigene0003948	194	K	118 1005 PREDICTED: cysteine synthase [Jatropha curcas]	1	3.01604e-10	110.38	IDAFVSGIGTGGTITGAGK(1)YLR	3	0.67826	5
Unigene0003948	220	K	118 1005 PREDICTED: cysteine synthase [Jatropha curcas]	1	1.1884e-09	106.7	LYGVEPVESPVLSGGK(1)PGPHK	4	-0.61006	10
Unigene0003953	31	K	173 2497 PREDICTED: protein transport protein SEC23-like [Jatropha curcas]	1	2.35003e-06	69.259	VEASK(1)CVIPLAASISPIR	3	-0.19406	7
Unigene0004019	14	K	41 778 minus strand PREDICTED: aquaporin TIP4-1 [Tarenaya hassleriana]	1	0.000329332	89.029	HEVTK(1)PDCIR	3	0.9185	3
Unigene0004037	1064	K	164 8758 minus strand PREDICTED: E3 ubiquitin-protein ligase UPL1-like isoform X1 [Citrus sinensis]	1	0.000499024	47.68	VDAGSLSSASK(1)TLGTALAK	3	1.6549	1
Unigene0004045	11	K	63 542 minus strand eukaryotic translation initiation factor 5A [Arachis hypogaea]	1	2.57573e-08	117.07	SDEEHHFDSK(1)ADAGASK	3	-0.40981	10
Unigene0004045	18	K	63 542 minus strand eukaryotic translation initiation factor 5A [Arachis hypogaea]	1	2.40191e-08	129.05	ADAGASK(1)TYPQQAGTIR	2	-0.75285	8
Unigene0004045	41	K	63 542 minus strand eukaryotic translation initiation factor 5A [Arachis hypogaea]	1	9.02843e-05	98.156	ACK(1)VVEVSTSK	3	0.32718	3
Unigene0004062	391	K	688 2070 OTU-like cysteine protease family protein [Populus trichocarpa]	1	3.78789e-06	131.09	GTNVDK(1)DQIK	3	0.19826	12
Unigene0004062	395	K	688 2070 OTU-like cysteine protease family protein [Populus trichocarpa]	1	1.70245e-38	257.55	GTNVDKDQIK(1)AAIK	2	-0.8595	23
Unigene0004062	399	K	688 2070 OTU-like cysteine protease family protein [Populus trichocarpa]	1	1.39616e-20	161.95	AAIK(1)AQQDLQIDNALLAEGR	3	0.32829	6
Unigene0004062	305	K	688 2070 OTU-like cysteine protease family protein [Populus trichocarpa]	1	7.33215e-05	64.454	DHFSQFITEGFTSYCK(1)R	3	-1.9653	2
Unigene0004092	8	K	909 1088 PREDICTED: POU domain, class 4, transcription factor 1-like [Glycine max]	0.765595	0.00201308	56.087	HEAK(0.234)K(0.766)DPEHAHR	4	-0.67423	4
Unigene0004092	21	K	909 1088 PREDICTED: POU domain, class 4, transcription factor 1-like [Glycine max]	0.971144	2.32759e-11	81.151	HK(0.029)IEEK(0.971)IAGTVAAGAGGFALHEHHEK	4	1.8805	2
Unigene0004092	49	K	909 1088 PREDICTED: POU domain, class 4, transcription factor 1-like [Glycine max]	0.982429	0.00782346	49.216	KEAK(0.017)EEEK(0.982)AHHEK	3	-0.99078	1
Unigene0004092	7	K	909 1088 PREDICTED: POU domain, class 4, transcription factor 1-like [Glycine max]	0.966878	0.000135396	82.489	HEAK(0.967)K(0.033)DPEHAHR	3	-0.70274	8
Unigene0004092	41	K	909 1088 PREDICTED: POU domain, class 4, transcription factor 1-like [Glycine max]	1	4.96383e-20	154.6	IAGTVAAGAGGFALHEHHEK(1)K	3	-0.86276	14
Unigene0004117	61	K	326 787 minus strand 17.5 kDa class I heat shock protein [Carica papaya]	1	0.00422519	43.557	ETPEAHVFK(1)ADLPGMK	4	1.0083	1
Unigene0004117	68	K	326 787 minus strand 17.5 kDa class I heat shock protein [Carica papaya]	1	6.64191e-05	101.71	ADLPGMK(1)K	2	-0.48688	22
Unigene0004146	427	K	407 1747 minus strand PREDICTED: elongation factor 1-alpha isoform X1 [Jatropha curcas]	1	0.000101036	89.359	QTVAVGVIK(1)NVEK	3	0.45901	5
Unigene0004146	243	K	407 1747 minus strand PREDICTED: elongation factor 1-alpha isoform X1 [Jatropha curcas]	1	2.63886e-07	108.75	LPLQDVYK(1)IGGIGTVPVGR	3	0.19908	5
Unigene0004146	172	K	407 1747 minus strand PREDICTED: elongation factor 1-alpha isoform X1 [Jatropha curcas]	1	8.26611e-05	105.19	YDEIVK(1)EVSSYLK	2	-0.48614	4
Unigene0004146	161	K	407 1747 minus strand PREDICTED: elongation factor 1-alpha isoform X1 [Jatropha curcas]	1	0.00562456	54.784	MDATTPK(1)YSK	3	-1.0791	2
Unigene0004146	154	K	407 1747 minus strand PREDICTED: elongation factor 1-alpha isoform X1 [Jatropha curcas]	1	0.000377638	65.219	QMICCCNK(1)MDATTPK	3	-1.0312	3
Unigene0004146	318	K	407 1747 minus strand PREDICTED: elongation factor 1-alpha isoform X1 [Jatropha curcas]	1	6.21117e-06	113.99	GFVASNSK(1)DDPAK	2	-0.24471	10
Unigene0004181	22	K	607 1047 PREDICTED: calmodulin-7 isoform X1 [Vitis vinifera]	1	8.62365e-41	228.99	EAFSLFDK(1)DGDGCITTK(1)ELGTVMR	4	-0.42917	33
Unigene0004181	87	K	607 1047 PREDICTED: calmodulin-7 isoform X1 [Vitis vinifera]	1	3.8176e-30	235.31	MK(1)DTDSEEELK(1)EAFR	3	-0.66191	31
Unigene0004181	116	K	607 1047 PREDICTED: calmodulin-7 isoform X1 [Vitis vinifera]	1	3.28364e-08	81.016	HVMTNLGEK(1)LTDEEVDEMIR	3	-0.65265	5
Unigene0004181	95	K	607 1047 PREDICTED: calmodulin-7 isoform X1 [Vitis vinifera]	1	8.97014e-16	151.04	VFDK(1)DQNGFISAAELR	2	0.2075	12
Unigene0004181	76	K	607 1047 PREDICTED: calmodulin-7 isoform X1 [Vitis vinifera]	1	1.09548e-25	197.14	K(1)MK(1)DTDSEEELK(1)EAFR	4	0.56534	53
Unigene0004181	78	K	607 1047 PREDICTED: calmodulin-7 isoform X1 [Vitis vinifera]	1	1.09548e-25	197.14	MK(1)DTDSEEELK(1)EAFR	3	-0.66191	66
Unigene0004181	31	K	607 1047 PREDICTED: calmodulin-7 isoform X1 [Vitis vinifera]	1	1.64326e-31	186.62	EAFSLFDK(1)DGDGCITTK(1)ELGTVMR	4	-0.42917	53
Unigene0004181	14	K	607 1047 PREDICTED: calmodulin-7 isoform X1 [Vitis vinifera]	0.999998	5.27581e-26	140.55	ADQLTDDQISEFK(1)EAFSLFDKDGDGCITTK	3	-0.14711	4
Unigene0004194	633	K	223 4101 Tetratricopeptide repeat (TPR)-like superfamily protein isoform 1 [Theobroma cacao]	1	0.0147443	40.941	SNWLDLQSK(1)LVPK	3	-0.047831	1
Unigene0004206	84	K	364 747 PREDICTED: cytochrome b5 isoform E [Fragaria vesca subsp. vesca]	1	0.0276996	69.812	STVPVTK(1)K	2	1.2203	2
Unigene0004206	69	K	364 747 PREDICTED: cytochrome b5 isoform E [Fragaria vesca subsp. vesca]	1	1.08785e-06	118.52	SLMEK(1)YYIGEVDK	2	-0.15863	18
Unigene0004206	77	K	364 747 PREDICTED: cytochrome b5 isoform E [Fragaria vesca subsp. vesca]	1	1.69402e-06	116.87	YYIGEVDK(1)STVPVTK	2	0.33958	7
Unigene0004206	85	K	364 747 PREDICTED: cytochrome b5 isoform E [Fragaria vesca subsp. vesca]	1	0.000409593	85.355	K(1)YNLPPRPVQR	3	0.36592	8
Unigene0004206	12	K	364 747 PREDICTED: cytochrome b5 isoform E [Fragaria vesca subsp. vesca]	1	9.7386e-17	186.58	LYSFEEVSSHK(1)CR	2	-0.14324	17
Unigene0004225	439	K	408 1955 PREDICTED: cytochrome P450 89A2-like [Populus euphratica]	1	0.00638563	42.633	FLNSDDK(1)LQSFDITGSR	3	0.92486	2
Unigene0004225	429	K	408 1955 PREDICTED: cytochrome P450 89A2-like [Populus euphratica]	1	0.000626761	67.997	VWDDPMAFK(1)PER	3	1.7545	2
Unigene0004238	44	K	42 1100 SEC14 cytosolic factor family protein / phosphoglyceride transfer family protein [Theobroma cacao]	1	0.000752183	98.048	VK(1)DAFTMLK	3	-0.37962	9
Unigene0004243	595	K	368 3004 minus strand PREDICTED: xanthine dehydrogenase 1-like isoform X1 [Citrus sinensis]	1	0.000421723	57.525	K(1)HGTSVGSPEVHLSSR	4	-0.04318	5
Unigene0004243	408	K	368 3004 minus strand PREDICTED: xanthine dehydrogenase 1-like isoform X1 [Citrus sinensis]	1	0.00213102	65.043	AEFQIIDCK(1)GNIR	3	1.0868	5
Unigene0004243	512	K	368 3004 minus strand PREDICTED: xanthine dehydrogenase 1-like isoform X1 [Citrus sinensis]	1	0.000233403	80.245	NWNK(1)GLLQDTLK	3	0.24826	3
Unigene0004427	747	K	415 2964 PREDICTED: phospholipase D delta-like [Tarenaya hassleriana]	1	0.000690166	66.023	SK(1)HPHGQIFGYR	4	0.46408	12
Unigene0004427	779	K	415 2964 PREDICTED: phospholipase D delta-like [Tarenaya hassleriana]	1	0.000287951	70.598	LDEHFMEPESLK(1)CVK	3	-1.3164	2
Unigene0004427	786	K	415 2964 PREDICTED: phospholipase D delta-like [Tarenaya hassleriana]	1	8.29657e-07	127.87	AVNK(1)IGEDNWNK	3	0.57269	10
Unigene0004427	415	K	415 2964 PREDICTED: phospholipase D delta-like [Tarenaya hassleriana]	0.999787	0.00278055	42.384	DLDTIFKDDFHNPTFPPGTK(1)APR	4	-0.93599	1
Unigene0004427	794	K	415 2964 PREDICTED: phospholipase D delta-like [Tarenaya hassleriana]	1	0.000188499	59.585	IGEDNWNK(1)FTDAEFTELR	3	-0.35534	2
Unigene0004427	744	K	415 2964 PREDICTED: phospholipase D delta-like [Tarenaya hassleriana]	1	1.43356e-09	130.72	DTEIAMGAYQPHHAWAK(1)K	3	0.2596	8
Unigene0004428	31	K	99 668 minus strand PREDICTED: vacuolar protein sorting-associated protein 29 [Fragaria vesca subsp. vesca]	1	1.71369e-08	89.859	SMLVPGK(1)IQHVICTGNLCIK	3	-0.7566	3
Unigene0004430	413	K	149 2371 PREDICTED: vesicle-fusing ATPase [Jatropha curcas]	1	3.51143e-18	160.45	MK(1)ESSFLAPDVNLQELAAR	3	0.87797	3
Unigene0004476	261	K	569 2167 minus strand Adagio protein 3 [Morus notabilis]	1	0.0137797	45.158	VSVK(1)SSPPGR	3	-0.46828	1
Unigene0004477	183	K	30 1097 PREDICTED: glutelin type-B 2-like isoform X1 [Citrus sinensis]	1	4.40488e-11	117.37	LPPQEAK(1)NITHLQISSCVDK	4	-0.099202	9
Unigene0004477	196	K	30 1097 PREDICTED: glutelin type-B 2-like isoform X1 [Citrus sinensis]	1	0.000212546	64.454	NITHLQISSCVDK(1)FVK	3	0.59789	2
Unigene0004495	277	K	441 1295 Tetraspanin-5 [Gossypium arboreum]	1	8.768e-09	132.69	MTK(1)AQPSHFQL	2	-1.0151	21
Unigene0004541	314	K	67 1377 PREDICTED: tyrosyl-DNA phosphodiesterase 2-like isoform X1 [Citrus sinensis]	1	3.95539e-07	123.36	VEQANETVK(1)FLNK	2	0.77739	9
Unigene0004579	306	K	219 1253 minus strand PREDICTED: probable serine/threonine-protein kinase At1g18390 isoform X1 [Pyrus x bretschneideri]	1	0.000389287	64.52	SISADDSSVDVEK(1)GR	3	-1.6565	2
Unigene0004629	85	K	230 1108 minus strand PREDICTED: outer envelope pore protein 37, chloroplastic [Jatropha curcas]	1	0.015729	44.639	LQLK(1)AVHDVK	3	-1.2247	1
Unigene0004629	44	K	230 1108 minus strand PREDICTED: outer envelope pore protein 37, chloroplastic [Jatropha curcas]	1	0.00850756	60.91	LSFQNNNK(1)R	3	0.48689	1
Unigene0004665	7	K	551 2308 minus strand Alpha-(1,6)-fucosyltransferase [Gossypium arboreum]	1	2.34784e-10	151.98	MESANQK(1)SLER	2	0.46635	1
Unigene0004676	269	K	466 1950 PREDICTED: patellin-3 [Populus euphratica]	1	3.03219e-07	110.33	K(1)LDFSPGGVCTIFQVNDLK	3	1.5791	2
Unigene0004676	18	K	466 1950 PREDICTED: patellin-3 [Populus euphratica]	1	0.00733413	40.384	SLAAMMEK(1)EELPPPQQEVSEK	3	-2.2926	1
Unigene0004676	302	K	466 1950 PREDICTED: patellin-3 [Populus euphratica]	1	0.000227025	55.453	LATK(1)QALHILQDNYPEFVAK	3	2.0314	1
Unigene0004676	244	K	466 1950 PREDICTED: patellin-3 [Populus euphratica]	1	0.000119075	103.97	ELYQK(1)TFSDEEK	2	-0.65792	5
Unigene0004676	446	K	466 1950 PREDICTED: patellin-3 [Populus euphratica]	1	4.73897e-07	129.34	DGYTVIIQK(1)PTK	2	0.63224	18
Unigene0004676	80	K	466 1950 PREDICTED: patellin-3 [Populus euphratica]	1	2.50163e-16	149	ALLEFK(1)QLVQEALNTR	3	-0.27553	4
Unigene0004727	26	K	287 442 PREDICTED: 40S ribosomal protein S25-2 [Fragaria vesca subsp. vesca]	1	0.0143899	56.013	RAIK(1)DLMAR	3	0.015661	3
Unigene0004816	3	K	3 272 PREDICTED: ubiquitin-40S ribosomal protein S27a-2-like [Camelina sativa]	1	1.44153e-07	128.85	IQK(1)ESTLHLVLR	4	-0.20805	23
Unigene0005251	152	K	266 817 minus strand PREDICTED: apolipoprotein D [Jatropha curcas]	1	0.0123577	42.317	ATDEGYDVSK(1)LHK	3	0.54165	1
Unigene0005251	33	K	266 817 minus strand PREDICTED: apolipoprotein D [Jatropha curcas]	1	0.000841456	75.566	FQPK(1)DGVNTR	3	0.010332	7
Unigene0005251	173	K	266 817 minus strand PREDICTED: apolipoprotein D [Jatropha curcas]	1	0.0128368	47.853	DTK(1)GIWWIK	3	1.182	2
Unigene0005468	137	K	514 1113 N-terminal nucleophile aminohydrolases (Ntn hydrolases) superfamily protein isoform 1 [Theobroma cacao]	1	3.4803e-06	96.773	EEAEQLVVK(1)AVSLAIAR	3	0.65889	2
Unigene0005468	15	K	514 1113 N-terminal nucleophile aminohydrolases (Ntn hydrolases) superfamily protein isoform 1 [Theobroma cacao]	1	5.25071e-07	122.34	ITK(1)LADNVYVCR	2	-0.70106	14
Unigene0005550	174	K	54 632 Coproporphyrinogen-III oxidase, aerobic [Gossypium arboreum]	1	8.97576e-06	117.25	ADTGGWEK(1)QPK	2	0.015548	7
Unigene0005578	20	K	126 533 cytochrome b5 isoform Cb5-C [Vernicia fordii]	1	7.61794e-11	86.557	IFTLAEVAAHNSPK(1)DCWLVIENK	4	-0.32097	1
Unigene0005621	4	K	62 928 Aquaporin PIP1-1 [Morus notabilis]	1	0.0011989	79.148	MEGK(1)EEDVR	2	1.2033	6
Unigene0005621	287	K	62 928 Aquaporin PIP1-1 [Morus notabilis]	1	0.0389383	85.359	AIPFK(1)SK	2	0.49409	3
Unigene0005621	14	K	62 928 Aquaporin PIP1-1 [Morus notabilis]	1	0.000418281	114.51	LGANK(1)YSER	2	-0.23558	10
Unigene0005850	22	K	171 587 minus strand PREDICTED: actin-depolymerizing factor 2-like [Jatropha curcas]	1	0.0326957	91.906	FLELK(1)AK	2	-0.38351	3
Unigene0005850	39	K	171 587 minus strand PREDICTED: actin-depolymerizing factor 2-like [Jatropha curcas]	1	0.000104299	100.93	IEEK(1)QK(1)QVIVEK	3	0.87058	2
Unigene0005850	37	K	171 587 minus strand PREDICTED: actin-depolymerizing factor 2-like [Jatropha curcas]	1	0.000104299	100.93	IEEK(1)QK(1)QVIVEK	3	0.87058	2
Unigene0005853	82	K	285 830 PREDICTED: LIM domain-containing protein WLIM1-like [Jatropha curcas]	1	0.00916889	47.302	SFEGTPK(1)TVR	3	0.9614	1
Unigene0006020	181	K	121 966 PREDICTED: proteasome subunit alpha type-1-B-like [Gossypium raimondii]	1	0.00160387	74.53	RFENFMK(1)SSR	3	-0.65021	5
Unigene0006020	169	K	121 966 PREDICTED: proteasome subunit alpha type-1-B-like [Gossypium raimondii]	1	0.00135981	68.536	SQAAK(1)TYLER	3	0.50132	2
Unigene0006060	86	K	130 999 minus strand Group 2 isoform 1 [Theobroma cacao]	1	0.00908203	45.28	NPVSFSGYK(1)HLR	3	0.68997	1
Unigene0006103	188	K	172 816 minus strand LOB domain-containing protein 41 [Theobroma cacao]	1	0.000414007	64.04	GK(1)WSECYADQELMNR	3	0.82961	1
Unigene0006133	174	K	47 1141 minus strand Caffeic acid 3-O-methyltransferase [Gossypium arboreum]	1	1.60104e-05	75.548	FNK(1)VFNLGMSNHSTITMK	3	1.3291	3
Unigene0006210	55	K	2 589 minus strand Oligopeptide transporter isoform 2 [Theobroma cacao]	1	0.00248186	86.898	NVK(1)LDIHSR	2	0.2857	10
Unigene0006227	85	K	84 521 minus strand PREDICTED: 17.6 kDa class I heat shock protein-like [Nicotiana sylvestris]	1	8.59462e-12	147.7	SMEK(1)EETFGDWQR	2	1.2603	11
Unigene0006227	118	K	84 521 minus strand PREDICTED: 17.6 kDa class I heat shock protein-like [Nicotiana sylvestris]	1	0.036393	88.029	TDMVK(1)AR	2	0.44185	3
Unigene0006227	61	K	84 521 minus strand PREDICTED: 17.6 kDa class I heat shock protein-like [Nicotiana sylvestris]	0.804594	1.4645e-09	96.848	SYLPGVK(0.805)K(0.185)EEVK(0.01)VEVENDNVVR	4	-0.026715	1
Unigene0006227	41	K	84 521 minus strand PREDICTED: 17.6 kDa class I heat shock protein-like [Nicotiana sylvestris]	1	5.39359e-23	178.23	YYGTRDEEASFGELSK(1)MDWK	3	-0.041369	27
Unigene0006227	81	K	84 521 minus strand PREDICTED: 17.6 kDa class I heat shock protein-like [Nicotiana sylvestris]	0.999991	4.91715e-12	141.07	VSGQK(1)SMEKEETFGDWQR	3	0.25652	11
Unigene0006227	8	K	84 521 minus strand PREDICTED: 17.6 kDa class I heat shock protein-like [Nicotiana sylvestris]	1	1.51325e-10	134.81	K(1)FDDPFIADICK(1)PFR	4	-0.28264	27
Unigene0006227	136	K	84 521 minus strand PREDICTED: 17.6 kDa class I heat shock protein-like [Nicotiana sylvestris]	1	0.000525321	110.84	RQTK(1)NSPSFK	2	-0.77845	11
Unigene0006227	45	K	84 521 minus strand PREDICTED: 17.6 kDa class I heat shock protein-like [Nicotiana sylvestris]	1	0.000200773	76.073	MDWK(1)ETPEAHVLK	4	0.11241	5
Unigene0006227	132	K	84 521 minus strand PREDICTED: 17.6 kDa class I heat shock protein-like [Nicotiana sylvestris]	1	0.0248157	40.287	FEDGVLTLTVPK(1)R	3	1.0333	1
Unigene0006227	66	K	84 521 minus strand PREDICTED: 17.6 kDa class I heat shock protein-like [Nicotiana sylvestris]	0.99411	0.000148858	87.647	K(0.006)EEVK(0.994)VEVENDNVVR	3	-0.098531	6
Unigene0006227	19	K	84 521 minus strand PREDICTED: 17.6 kDa class I heat shock protein-like [Nicotiana sylvestris]	1	8.13771e-05	96.489	K(1)FDDPFIADICK(1)PFR	4	-0.28264	12
Unigene0006227	62	K	84 521 minus strand PREDICTED: 17.6 kDa class I heat shock protein-like [Nicotiana sylvestris]	0.853358	9.87006e-05	57.806	K(0.853)EEVK(0.147)VEVENDNVVR	4	-0.34174	2
Unigene0006227	54	K	84 521 minus strand PREDICTED: 17.6 kDa class I heat shock protein-like [Nicotiana sylvestris]	1	0.00118286	48.391	ETPEAHVLK(1)SYLPGVK	3	-1.036	1
Unigene0006241	90	K	64 540 minus strand PREDICTED: peroxiredoxin-2B [Populus euphratica]	1	0.0136757	64.374	AWAK(1)TYPENK	2	-1.8197	1
Unigene0006241	96	K	64 540 minus strand PREDICTED: peroxiredoxin-2B [Populus euphratica]	1	0.00275543	70.256	TYPENK(1)HVK	3	0.51765	1
Unigene0006271	183	K	2 559 minus strand SGS domain-containing protein isoform 2 [Theobroma cacao]	1	0.00330408	66.27	TADPLK(1)GYR	2	-0.31865	3
Unigene0006276	205	K	102 1616 minus strand PREDICTED: trans-cinnamate 4-monooxygenase [Jatropha curcas]	1	0.00185779	59.864	RFESEDDPLFNK(1)LK	3	-0.90061	1
Unigene0006281	65	K	94 561 PREDICTED: glucose-induced degradation protein 8 homolog [Vitis vinifera]	1	0.0103543	52.255	LTPFGK(1)VQR	3	-1.1775	1
Unigene0006318	145	K	65 613 Ubiquitin-conjugating enzyme 5 [Theobroma cacao]	0.999845	0.00174493	73.435	VKEYCEK(1)YAK	3	0.59778	3
Unigene0006400	8	K	221 1978 minus strand PREDICTED: pectinesterase 3-like [Populus euphratica]	1	4.3093e-10	132.56	MDTINSFK(1)GYGK	2	-0.06911	13
Unigene0006400	12	K	221 1978 minus strand PREDICTED: pectinesterase 3-like [Populus euphratica]	1	2.13233e-22	167.32	GYGK(1)VDPAEEQAFHR	4	0.4644	17
Unigene0006433	38	K	24 260 hypothetical protein POPTR_0017s02440g, partial [Populus trichocarpa]	1	1.48962e-05	107.65	HLFQSTLK(1)STTCR	3	0.022434	2
Unigene0006524	254	K	69 875 minus strand PREDICTED: 40S ribosomal protein S2-4-like [Jatropha curcas]	1	1.46364e-24	193.32	SPFQEYTDLLAK(1)PTK(1)TIIQEELER	3	1.098	32
Unigene0006524	257	K	69 875 minus strand PREDICTED: 40S ribosomal protein S2-4-like [Jatropha curcas]	1	1.53483e-46	171.78	SPFQEYTDLLAK(1)PTK(1)TIIQEELER	3	1.098	14
Unigene0006550	96	K	3 1031 PREDICTED: probable leucine-rich repeat receptor-like protein kinase At2g33170 [Populus euphratica]	1	0.053432	47.603	LSENK(1)FSGK	2	-0.20564	2
Unigene0006569	133	K	192 689 minus strand GCN5-related N-acetyltransferase family protein [Populus trichocarpa]	1	0.0129198	47.706	VLEK(1)VGFTR	3	-0.30963	1
Unigene0006690	330	K	326 2314 PREDICTED: probable alpha,alpha-trehalose-phosphate synthase [UDP-forming] 7 [Malus domestica]	1	5.49707e-06	122.7	VGELK(1)QQFEGK	3	-0.28364	4
Unigene0006690	133	K	326 2314 PREDICTED: probable alpha,alpha-trehalose-phosphate synthase [UDP-forming] 7 [Malus domestica]	1	0.00176054	49.066	FK(1)CVPAFLPQEILVK	3	0.94812	1
Unigene0006698	39	K	139 555 PREDICTED: actin-depolymerizing factor 2 [Eucalyptus grandis]	1	0.000125784	90.614	IEEK(1)QK(1)QVVVEK	4	1.9672	2
Unigene0006698	37	K	139 555 PREDICTED: actin-depolymerizing factor 2 [Eucalyptus grandis]	1	0.000125784	90.614	IEEK(1)QK(1)QVVVEK	4	1.9672	2
Unigene0007024	250	K	351 1835 Cofactor-independent phosphoglycerate mutase [Theobroma cacao]	1	0.00428311	70.256	IEVPPFQK(1)K	3	-0.60167	3
Unigene0007024	351	K	351 1835 Cofactor-independent phosphoglycerate mutase [Theobroma cacao]	1	0.012306	48.794	VK(1)GLEAVDR	3	0.20556	1
Unigene0007052	32	K	2 319 PREDICTED: glucomannan 4-beta-mannosyltransferase 9-like [Beta vulgaris subsp. vulgaris]	1	0.00261519	51.939	WASK(1)GININYEIR	3	0.67612	2
Unigene0007121	55	K	88 459 minus strand PREDICTED: COP9 signalosome complex subunit 5b-like isoform X2 [Gossypium raimondii]	1	0.000507005	80.102	VK(1)ISALALLK	3	-1.6795	4
Unigene0007137	3	K	99 941 PREDICTED: probable aquaporin PIP2-5 [Sesamum indicum]	1	2.81987e-15	159.22	TK(1)DAGEHGSFSAK	3	-0.34748	7
Unigene0007167	124	K	278 2362 TolB protein-related isoform 1 [Theobroma cacao]	1	3.44179e-07	72.316	PGSK(1)PEQLPSVPLSLFHDRPIIK	4	-1.0773	2
Unigene0007167	174	K	278 2362 TolB protein-related isoform 1 [Theobroma cacao]	1	1.99412e-12	135.58	SWSALYAASLLDK(1)ENEINR	3	1.6108	5
Unigene0007167	380	K	278 2362 TolB protein-related isoform 1 [Theobroma cacao]	1	0.000216999	74.853	IPHLEPVTSPIK(1)DVR	3	0.80876	1
Unigene0007198	330	K	247 1365 NAD(P)-binding Rossmann-fold superfamily protein [Theobroma cacao]	0.999868	0.0491474	45.68	K(1)VLGWKPK	3	0.64239	2
Unigene0007342	91	K	15 1190 minus strand Metal tolerance 5 [Gossypium arboreum]	1	0.000176217	75.566	GFIPGMSK(1)EER	3	-0.28877	3
Unigene0007397	53	K	118 1077 PREDICTED: caffeoylshikimate esterase-like [Populus euphratica]	1	0.00823476	56.013	FLPLDQK(1)VK	3	-0.43463	1
Unigene0007914	4	K	68 295 minus strand PREDICTED: RPM1-interacting protein 4 [Jatropha curcas]	1	0.00125253	82.287	ADK(1)GRPLPK	2	-0.54472	5
Unigene0007960	4	K	78 443 PREDICTED: biogenesis of lysosome-related organelles complex 1 subunit 2 isoform X2 [Gossypium raimondii]	1	0.0168503	50.473	AEK(1)EPEAR	2	-1.4273	1
Unigene0008120	397	K	423 3194 PREDICTED: zinc finger CCCH domain-containing protein 41 [Vitis vinifera]	1	0.0260119	82.671	IGGSK(1)SK	2	-3.1979	1
Unigene0008123	324	K	260 2041 PREDICTED: methylenetetrahydrofolate reductase 2-like isoform X1 [Gossypium raimondii]	1	0.00148451	50.158	VK(1)EDVRPIFWANRPK	4	0.22502	1
Unigene0008123	563	K	260 2041 PREDICTED: methylenetetrahydrofolate reductase 2-like isoform X1 [Gossypium raimondii]	1	0.00520928	95.311	K(1)LLEEVQK	2	-0.48427	5
Unigene0008123	430	K	260 2041 PREDICTED: methylenetetrahydrofolate reductase 2-like isoform X1 [Gossypium raimondii]	1	0.00259434	56.087	IINEQLGK(1)INLK	3	0.71669	2
Unigene0008223	177	K	82 1092 minus strand Cinnamoyl coa reductase 1 isoform 1 [Theobroma cacao]	1	0.0120876	40.941	AVAEQAAWEEAK(1)EK	3	1.2962	1
Unigene0008223	266	K	82 1092 minus strand Cinnamoyl coa reductase 1 isoform 1 [Theobroma cacao]	1	6.24095e-06	76.176	SDVVEILAK(1)FFPEYPVPTR	3	0.67822	5
Unigene0008231	207	K	42 680 glutathione S-transferase [Vitis vinifera]	1	9.12152e-06	117.02	PAWGK(1)VIALQK	3	0.044705	8
Unigene0008231	37	K	42 680 glutathione S-transferase [Vitis vinifera]	1	1.11472e-05	75.548	DIPFEFVNVDMK(1)AGEHK	4	0.90563	6
Unigene0008231	143	K	42 680 glutathione S-transferase [Vitis vinifera]	1	0.000213106	87.216	LSK(1)VLDVYETR	3	-0.0094923	4
Unigene0008231	184	K	42 680 glutathione S-transferase [Vitis vinifera]	1	0.00992704	75.825	K(1)LLDSHPR	3	0.27209	3
Unigene0008252	305	K	309 2261 minus strand JHL03K20.4 [Jatropha curcas]	1	8.13709e-07	114.72	FEQTSK(1)EAVEK	2	-0.65174	9
Unigene0008275	166	K	111 989 Squalene monooxygenase isoform 1 [Theobroma cacao]	1	0.000202294	73.296	K(1)PVASTINTLAGALYK	3	-1.2972	3
Unigene0008312	274	K	113 1117 PREDICTED: eukaryotic translation initiation factor 3 subunit H [Jatropha curcas]	0.999999	5.72798e-08	74.905	K(1)AAGEEPLPEEDPSNPIFKPIAEPSR	4	0.66677	2
Unigene0008312	265	K	113 1117 PREDICTED: eukaryotic translation initiation factor 3 subunit H [Jatropha curcas]	1	7.84631e-07	122.69	QQAQQQAWLQK(1)R	3	-1.1111	2
Unigene0008339	41	K	87 341 minus strand PREDICTED: heat shock factor-binding protein 1-like [Jatropha curcas]	1	0.000191191	59.502	FQTMSDSIVSK(1)IDEMGGR	3	0.83496	2
Unigene0008376	26	K	167 751 minus strand dehydrin protein [Manihot esculenta]	1	0.048951	96.19	GLFDFLK(1)K	2	0.039607	4
Unigene0008376	129	K	167 751 minus strand dehydrin protein [Manihot esculenta]	1	8.86605e-24	118.68	ISGEKEEEKKEEDTTIPVEK(1)VEEPAAHPEEK	5	0.52119	7
Unigene0008376	17	K	167 751 minus strand dehydrin protein [Manihot esculenta]	1	1.35468e-16	181.98	VVVEEAEVEAK(1)DR	2	0.18146	14
Unigene0008376	119	K	167 751 minus strand dehydrin protein [Manihot esculenta]	0.761943	8.27492e-32	151.37	ISGEK(0.048)EEEK(0.19)K(0.762)EEDTTIPVEK	3	0.50795	1
Unigene0008376	72	K	167 751 minus strand dehydrin protein [Manihot esculenta]	1	0.000971255	90.906	HSLLEK(1)LHR	3	1.1714	4
Unigene0008376	157	K	167 751 minus strand dehydrin protein [Manihot esculenta]	0.999272	0.0114861	40.137	K(0.999)SEEPASPPPPAESAAPEPEK(0.001)K	3	0.53416	1
Unigene0008376	65	K	167 751 minus strand dehydrin protein [Manihot esculenta]	1	2.01289e-10	158.34	IEEPPKEEEEK(1)K	3	-0.29789	12
Unigene0008376	27	K	167 751 minus strand dehydrin protein [Manihot esculenta]	0.885708	8.06919e-11	131.25	K(0.886)K(0.114)DEDERPQEEVIVTEFEK	3	0.6039	8
Unigene0008376	28	K	167 751 minus strand dehydrin protein [Manihot esculenta]	1	3.46352e-33	188.19	K(1)DEDERPQEEVIVTEFEK	4	0.26054	9
Unigene0008376	185	K	167 751 minus strand dehydrin protein [Manihot esculenta]	0.959764	0.00104324	74.077	LK(0.96)EK(0.04)LPGYHSK	3	0.67233	3
Unigene0008376	183	K	167 751 minus strand dehydrin protein [Manihot esculenta]	1	0.0375016	86.866	GILEK(1)LK	2	-0.14651	5
Unigene0008376	146	K	167 751 minus strand dehydrin protein [Manihot esculenta]	0.999928	0.0145844	69.598	KGFLEK(1)IK	3	-0.015297	1
Unigene0008376	114	K	167 751 minus strand dehydrin protein [Manihot esculenta]	0.999995	1.58265e-45	198.35	ISGEK(1)EEEKKEEDTTIPVEK	3	0.72665	13
Unigene0008376	109	K	167 751 minus strand dehydrin protein [Manihot esculenta]	0.999987	1.55182e-09	105.96	EK(1)ISGEKEEEKKEEDTTIPVEK	4	0.14965	4
Unigene0008376	60	K	167 751 minus strand dehydrin protein [Manihot esculenta]	1	2.64795e-05	110.08	IEEPPK(1)EEEEK	3	-0.39972	7
Unigene0008376	177	K	167 751 minus strand dehydrin protein [Manihot esculenta]	1	1.087e-09	105.72	SEEPASPPPPAESAAPEPEK(1)K	3	0.52387	17
Unigene0008376	66	K	167 751 minus strand dehydrin protein [Manihot esculenta]	1	1.7089e-11	132.76	K(1)HSLLEK	2	-0.56048	5
Unigene0008376	45	K	167 751 minus strand dehydrin protein [Manihot esculenta]	1	2.92198e-30	157.68	KKDEDERPQEEVIVTEFEK(1)VQVSEPEPK	4	-0.24186	5
Unigene0008376	187	K	167 751 minus strand dehydrin protein [Manihot esculenta]	1	0.00618642	70.54	EK(1)LPGYHSK	3	-0.44006	6
Unigene0008376	140	K	167 751 minus strand dehydrin protein [Manihot esculenta]	1	0.000113708	109	VEEPAAHPEEK(1)K	3	0.7217	7
Unigene0008376	54	K	167 751 minus strand dehydrin protein [Manihot esculenta]	0.999998	1.0338e-19	151.87	VQVSEPEPK(1)IEEPPKEEEEKK	3	0.10528	12
Unigene0008377	85	K	703 993 minus strand PREDICTED: phosphoprotein ECPP44 [Citrus sinensis]	0.999998	8.31255e-07	127.83	LPGYHSK(1)TEEADKEK	4	-0.7563	13
Unigene0008377	10	K	703 993 minus strand PREDICTED: phosphoprotein ECPP44 [Citrus sinensis]	0.761943	8.27492e-32	151.37	ISGEK(0.048)EEEK(0.19)K(0.762)EEDTTIPVEK	3	0.50795	1
Unigene0008377	78	K	703 993 minus strand PREDICTED: phosphoprotein ECPP44 [Citrus sinensis]	1	0.00618642	70.54	EK(1)LPGYHSK	3	-0.44006	6
Unigene0008377	20	K	703 993 minus strand PREDICTED: phosphoprotein ECPP44 [Citrus sinensis]	1	8.86605e-24	118.68	ISGEKEEEKKEEDTTIPVEK(1)VEEPAAHPEEK	5	0.52119	7
Unigene0008377	5	K	703 993 minus strand PREDICTED: phosphoprotein ECPP44 [Citrus sinensis]	0.999995	1.58265e-45	198.35	ISGEK(1)EEEKKEEDTTIPVEK	3	0.72665	13
Unigene0008379	237	K	169 5256 minus strand PREDICTED: callose synthase 9 [Jatropha curcas]	1	0.00171302	49.595	GLPK(1)LPVDFPIPSTR	3	0.099499	2
Unigene0008379	982	K	169 5256 minus strand PREDICTED: callose synthase 9 [Jatropha curcas]	1	0.00235479	53.516	ENYETWNLLSK(1)AR	3	-0.95086	1
Unigene0008390	221	K	30 2207 Glycyl-tRNA synthetase / glycine--tRNA ligase [Theobroma cacao]	1	0.000247955	97.163	LQK(1)DLSISAEK	2	0.48888	9
Unigene0008390	190	K	30 2207 Glycyl-tRNA synthetase / glycine--tRNA ligase [Theobroma cacao]	1	7.31708e-14	100.76	ASGHVDK(1)FTDLMVK	3	0.8011	11
Unigene0008390	212	K	30 2207 Glycyl-tRNA synthetase / glycine--tRNA ligase [Theobroma cacao]	1	3.78827e-10	170.95	ADHLLK(1)DYCNEK	2	-1.4538	14
Unigene0008390	88	K	30 2207 Glycyl-tRNA synthetase / glycine--tRNA ligase [Theobroma cacao]	1	0.00381224	115.71	LEK(1)TSIEK	3	-0.21001	6
Unigene0008390	229	K	30 2207 Glycyl-tRNA synthetase / glycine--tRNA ligase [Theobroma cacao]	1	1.96827e-05	112.44	DLSISAEK(1)AAELK	3	-1.6152	4
Unigene0008390	655	K	30 2207 Glycyl-tRNA synthetase / glycine--tRNA ligase [Theobroma cacao]	1	3.98939e-05	114.86	IDITGTSIGK(1)R	3	0.42538	6
Unigene0008390	65	K	30 2207 Glycyl-tRNA synthetase / glycine--tRNA ligase [Theobroma cacao]	0.999961	2.7722e-10	81.477	AMK(1)VAGASKPEIDAAIDALNGLK	3	1.1117	3
Unigene0008390	218	K	30 2207 Glycyl-tRNA synthetase / glycine--tRNA ligase [Theobroma cacao]	1	0.000312352	133.13	DYCNEK(1)LQK	3	0.23598	12
Unigene0008416	25	K	144 1847 minus strand PREDICTED: probable peptide/nitrate transporter At1g22540-like [Citrus sinensis]	1	0.000447357	53.449	LPLLDDTVDGSVDYK(1)GR	3	1.4289	1
Unigene0008416	312	K	144 1847 minus strand PREDICTED: probable peptide/nitrate transporter At1g22540-like [Citrus sinensis]	1	3.11459e-07	116.24	ALLAPDGSK(1)EYGK	2	-0.28648	13
Unigene0008416	404	K	144 1847 minus strand PREDICTED: probable peptide/nitrate transporter At1g22540-like [Citrus sinensis]	1	0.0124999	50.353	K(1)PAGITILQR	3	1.8485	3
Unigene0008416	316	K	144 1847 minus strand PREDICTED: probable peptide/nitrate transporter At1g22540-like [Citrus sinensis]	1	1.50715e-10	142.45	EYGK(1)LCSVNEVEEAK	2	0.70168	8
Unigene0008455	128	K	263 799 ADP-ribosylation factor-like A1C isoform 1 [Theobroma cacao]	1	0.0114267	50.353	IDK(1)PGALTK	3	0.60982	1
Unigene0008455	173	K	263 799 ADP-ribosylation factor-like A1C isoform 1 [Theobroma cacao]	1	1.31496e-08	124.04	NSTNIDSVIDWLVK(1)HSK	4	0.43954	1
Unigene0008455	144	K	263 799 ADP-ribosylation factor-like A1C isoform 1 [Theobroma cacao]	1	0.00124385	54.812	QALTDEMGLK(1)SITDR	3	-0.69542	1
Unigene0008459	68	K	262 615 PREDICTED: membrane-anchored ubiquitin-fold protein 4 [Vitis vinifera]	1	0.000178251	84.198	ILENNK(1)TVGQCR	3	-0.097249	6
Unigene0008459	62	K	262 615 PREDICTED: membrane-anchored ubiquitin-fold protein 4 [Vitis vinifera]	1	0.000188314	83.137	LISAGK(1)ILENNK	3	0.076667	7
Unigene0008464	69	K	260 514 minus strand PREDICTED: protein doublesex [Eucalyptus grandis]	1	0.0151376	91.069	LEEK(1)SFGK	2	-0.24496	2
Unigene0008464	34	K	260 514 minus strand PREDICTED: protein doublesex [Eucalyptus grandis]	1	9.43778e-07	91.589	VVAGAAK(1)ATLQHGTTNIDK	4	0.10469	1
Unigene0008464	73	K	260 514 minus strand PREDICTED: protein doublesex [Eucalyptus grandis]	1	0.0364121	68.016	SFGK(1)YVDK	2	-0.12088	1
Unigene0008503	65	K	242 745 Serine/threonine-protein kinase 16 [Gossypium arboreum]	1	1.69649e-05	100.77	VK(1)DPTHLSDDGTYAMK	3	0.25084	7
Unigene0008503	62	K	242 745 Serine/threonine-protein kinase 16 [Gossypium arboreum]	1	0.000566629	55.755	EVVTDSSSGAGAGLAK(1)K	3	-0.10716	1
Unigene0008565	610	K	139 3057 glycoside hydrolase family 2 family protein [Populus trichocarpa]	1	0.00687003	60.019	YIPYSK(1)PGK	3	-0.28088	12
Unigene0008565	749	K	139 3057 glycoside hydrolase family 2 family protein [Populus trichocarpa]	1	0.0079381	82.831	K(1)VVPIVEMK	3	-0.17137	6
Unigene0008718	99	K	132 647 minus strand Peptidylprolyl cis/trans isomerase [Theobroma cacao]	1	1.37509e-06	107.65	DSAVSQLK(1)ALREDIVSGK	3	-0.28663	6
Unigene0008745	63	K	237 1646 PREDICTED: cytochrome P450 71B34-like [Vitis vinifera]	1	9.01595e-05	80.102	EILK(1)VHDTDTCSRPK	4	-0.36376	7
Unigene0008794	60	K	77 802 minus strand PREDICTED: 60S ribosomal protein L7-4 [Eucalyptus grandis]	1	0.0136349	40.624	QYAEEYQEQEK(1)ELIR	3	-2.8963	1
Unigene0008794	49	K	77 802 minus strand PREDICTED: 60S ribosomal protein L7-4 [Eucalyptus grandis]	1	3.55483e-17	194.06	AK(1)QYAEEYQEQEK	2	0.1038	12
Unigene0008854	69	K	207 920 minus strand PREDICTED: ubiquitin carboxyl-terminal hydrolase isozyme L3 [Jatropha curcas]	1	2.91268e-18	161.19	PVLAVLFLYPITSK(1)TEEER	3	0.043032	6
Unigene0008854	11	K	207 920 minus strand PREDICTED: ubiquitin carboxyl-terminal hydrolase isozyme L3 [Jatropha curcas]	1	8.99369e-07	122.69	ATVGQTPSAK(1)R	2	-0.21667	8
Unigene0008854	79	K	207 920 minus strand PREDICTED: ubiquitin carboxyl-terminal hydrolase isozyme L3 [Jatropha curcas]	0.998374	0.000125366	90.725	ILQEK(0.998)ENEK(0.002)EDTSSR	3	-1.2379	3
Unigene0008921	130	K	58 456 PREDICTED: 3-epi-6-deoxocathasterone 23-monooxygenase isoform X1 [Jatropha curcas]	1	0.0505075	45.335	RLPIWVK(1)R	3	0.001999	1
Unigene0008943	37	K	68 616 minus strand PREDICTED: 60S ribosomal protein L11-like [Nelumbo nucifera]	1	0.000258316	58.712	AAK(1)VLEQLSGQTPVFSK	3	2.073	1
Unigene0008943	51	K	68 616 minus strand PREDICTED: 60S ribosomal protein L11-like [Nelumbo nucifera]	1	0.000993481	51.495	VLEQLSGQTPVFSK(1)AR	3	0.95796	3
Unigene0008943	176	K	68 616 minus strand PREDICTED: 60S ribosomal protein L11-like [Nelumbo nucifera]	1	0.0121762	46.68	YEGVILNK(1)SQTIAGS	2	0.50253	1
Unigene0009219	147	K	89 604 minus strand PREDICTED: peptidyl-prolyl cis-trans isomerase [Jatropha curcas]	1	1.34781e-17	148.06	HVVFGQVVEGMDVIK(1)SAEK	4	-0.50434	11
Unigene0009219	161	K	89 604 minus strand PREDICTED: peptidyl-prolyl cis-trans isomerase [Jatropha curcas]	1	0.000218972	96.615	TSK(1)PVVVADCGQLS	2	0.40781	5
Unigene0009219	56	K	89 604 minus strand PREDICTED: peptidyl-prolyl cis-trans isomerase [Jatropha curcas]	0.999812	0.000241494	71.98	SGKPLHYK(1)GSTFHR	4	0.13082	5
Unigene0009219	132	K	89 604 minus strand PREDICTED: peptidyl-prolyl cis-trans isomerase [Jatropha curcas]	1	0.00238041	43.841	TEWLDGK(1)HVVFGQVVEGMDVIK	4	1.1055	1
Unigene0009219	97	K	89 604 minus strand PREDICTED: peptidyl-prolyl cis-trans isomerase [Jatropha curcas]	1	0.000880176	151.44	FADENFVK(1)K	2	0.46307	8
Unigene0009219	44	K	89 604 minus strand PREDICTED: peptidyl-prolyl cis-trans isomerase [Jatropha curcas]	1	9.4401e-05	97.597	ALCTGEK(1)GVGR	3	-0.83458	4
Unigene0009268	236	K	57 884 minus strand PREDICTED: mitochondrial outer membrane protein porin 2-like [Prunus mume]	1	6.48025e-18	161.61	LNNHGK(1)LGALLQHEVIPK	3	-0.2413	13
Unigene0009276	559	K	320 3352 minus strand PREDICTED: multiple C2 and transmembrane domain-containing protein 1-like [Jatropha curcas]	1	0.00614541	43.326	WFNIENSISASMDVDQAK(1)K	3	2.1164	1
Unigene0009276	316	K	320 3352 minus strand PREDICTED: multiple C2 and transmembrane domain-containing protein 1-like [Jatropha curcas]	1	0.00210408	121.5	GVTTHYEK(1)K	2	0.91795	7
Unigene0009276	456	K	320 3352 minus strand PREDICTED: multiple C2 and transmembrane domain-containing protein 1-like [Jatropha curcas]	1	3.10447e-16	160.04	VNVVEAQDLIIGDK(1)SR	2	-0.28601	13
Unigene0009276	521	K	320 3352 minus strand PREDICTED: multiple C2 and transmembrane domain-containing protein 1-like [Jatropha curcas]	0.999988	1.65882e-08	91.276	VGPNKDETIGK(1)VCVPLASVER	3	0.24532	8
Unigene0009276	349	K	320 3352 minus strand PREDICTED: multiple C2 and transmembrane domain-containing protein 1-like [Jatropha curcas]	1	4.46212e-17	190.41	DKDLVK(1)DDFVGIVR	2	0.31035	25
Unigene0009276	317	K	320 3352 minus strand PREDICTED: multiple C2 and transmembrane domain-containing protein 1-like [Jatropha curcas]	1	4.16814e-07	122.52	K(1)QNPEWNEVFAFAR	3	-0.38966	9
Unigene0009276	624	K	320 3352 minus strand PREDICTED: multiple C2 and transmembrane domain-containing protein 1-like [Jatropha curcas]	1	0.000230446	78.401	DGK(1)GTSDTYCVAK	3	-0.48846	4
Unigene0009276	515	K	320 3352 minus strand PREDICTED: multiple C2 and transmembrane domain-containing protein 1-like [Jatropha curcas]	1	0.000166254	97.594	VGPNK(1)DETIGK	2	0.47598	15
Unigene0009326	11	K	205 1104 minus strand PREDICTED: protein SSUH2 homolog isoform X1 [Gossypium raimondii]	1	3.63929e-12	191.29	MEESLLSASEK(1)R	2	-0.10835	4
Unigene0009326	233	K	205 1104 minus strand PREDICTED: protein SSUH2 homolog isoform X1 [Gossypium raimondii]	1	3.81606e-06	53.578	GSTICPTCNADQEPGYYK(1)ENQMIPCSACYGR	3	-1.5209	1
Unigene0009326	18	K	205 1104 minus strand PREDICTED: protein SSUH2 homolog isoform X1 [Gossypium raimondii]	1	0.00245535	63.091	RSEYGDK(1)ESQR	3	1.2555	1
Unigene0009326	208	K	205 1104 minus strand PREDICTED: protein SSUH2 homolog isoform X1 [Gossypium raimondii]	1	0.000712516	51.03	IPHSEILEK(1)CGGCAGR	4	-0.41224	3
Unigene0009326	267	K	205 1104 minus strand PREDICTED: protein SSUH2 homolog isoform X1 [Gossypium raimondii]	1	0.000126757	94.767	GK(1)IPCATCGSR	3	0.30174	9
Unigene0009374	560	K	154 1854 minus strand PREDICTED: protein NUCLEAR FUSION DEFECTIVE 4-like isoform X1 [Fragaria vesca subsp. vesca]	1	0.00648625	63.216	FYSGDIYK(1)K	3	-1.1678	3
Unigene0009374	292	K	154 1854 minus strand PREDICTED: protein NUCLEAR FUSION DEFECTIVE 4-like isoform X1 [Fragaria vesca subsp. vesca]	1	1.54535e-15	139.69	KQPVDPPTEVVTHK(1)QPENEVTR	4	0.16978	4
Unigene0009374	279	K	154 1854 minus strand PREDICTED: protein NUCLEAR FUSION DEFECTIVE 4-like isoform X1 [Fragaria vesca subsp. vesca]	1	0.0156381	42.345	K(1)QPVDPPTEVVTHK	3	0.30419	1
Unigene0009398	261	K	175 1779 minus strand PREDICTED: T-complex protein 1 subunit epsilon [Vitis vinifera]	1	0.000225575	96.604	HK(1)VDIDTVEK	3	-0.6559	1
Unigene0009398	16	K	175 1779 minus strand PREDICTED: T-complex protein 1 subunit epsilon [Vitis vinifera]	1	3.84275e-11	117.84	ALAFDEFGRPFIILK(1)EQEQK	3	-0.35417	1
Unigene0009466	124	K	164 1852 Delta(24)-sterol reductase [Gossypium arboreum]	0.978079	5.3944e-06	113.24	NILDIDK(0.022)EK(0.978)MIAR	3	0.37839	8
Unigene0009466	80	K	164 1852 Delta(24)-sterol reductase [Gossypium arboreum]	1	0.0010995	62.705	NPSK(1)DGLVCTAR	3	-0.13267	3
Unigene0009505	315	K	637 1617 PREDICTED: probable inactive poly [ADP-ribose] polymerase SRO5 [Jatropha curcas]	1	0.000682332	66.267	IAGDK(1)LLIAVIK	3	-0.20784	1
Unigene0009530	79	K	183 1061 Adaptin ear-binding coat-associated protein 1 NECAP-1 isoform 2 [Theobroma cacao]	1	4.43934e-05	99.5	LEDK(1)STGELYAR	3	0.79675	3
Unigene0009533	322	K	251 2074 minus strand ATP citrate lyase subunit B 2 isoform 1 [Theobroma cacao]	1	0.000284264	81.017	LVEEGK(1)IAPVK	2	-1.024	7
Unigene0009562	243	K	167 1114 PREDICTED: DNA-damage-repair/toleration protein DRT102 [Gossypium raimondii]	1	4.31839e-20	145.55	FEAGSVEPAHHHTFGHDLVVLK(1)GK	4	0.6093	8
Unigene0009566	656	K	190 2340 PREDICTED: protein STRUBBELIG-RECEPTOR FAMILY 6 [Vitis vinifera]	1	0.0137739	45.433	GLYPVK(1)SLSR	3	-1.3032	1
Unigene0009566	436	K	190 2340 PREDICTED: protein STRUBBELIG-RECEPTOR FAMILY 6 [Vitis vinifera]	1	0.000452107	73.435	AQFDDGK(1)VLAVK	3	1.7822	8
Unigene0009566	326	K	190 2340 PREDICTED: protein STRUBBELIG-RECEPTOR FAMILY 6 [Vitis vinifera]	1	9.77668e-08	77.445	STSDIEK(1)LDNQPFAPLASSEVQENK	3	0.41333	1
Unigene0009566	374	K	190 2340 PREDICTED: protein STRUBBELIG-RECEPTOR FAMILY 6 [Vitis vinifera]	1	0.000273674	81.92	NK(1)SFDEDDFPK	3	0.13011	3
Unigene0009724	124	K	115 564 minus strand PREDICTED: REF/SRPP-like protein At1g67360 [Tarenaya hassleriana]	1	6.26368e-09	94.281	GYPLVGYLPLVPVDEIAK(1)AFK	3	1.0689	8
Unigene0009724	33	K	115 564 minus strand PREDICTED: REF/SRPP-like protein At1g67360 [Tarenaya hassleriana]	1	0.000213303	80.871	NLIQEASEK(1)TQK	3	-0.18426	4
Unigene0009724	127	K	115 564 minus strand PREDICTED: REF/SRPP-like protein At1g67360 [Tarenaya hassleriana]	1	0.00350087	84.615	AFK(1)QGEAGK	2	2.1072	4
Unigene0009724	36	K	115 564 minus strand PREDICTED: REF/SRPP-like protein At1g67360 [Tarenaya hassleriana]	1	0.000989808	113.15	TQK(1)IVGEAR	2	0.208	3
Unigene0009724	17	K	115 564 minus strand PREDICTED: REF/SRPP-like protein At1g67360 [Tarenaya hassleriana]	1	7.95594e-06	111.79	LEEHAPPLAK(1)QAVK	4	-0.6877	7
Unigene0009779	25	K	2 793 minus strand PREDICTED: BAG family molecular chaperone regulator 8, chloroplastic-like [Pyrus x bretschneideri]	1	0.000429805	78.903	FLEFIDGLASK(1)R	3	-0.3397	4
Unigene0009779	32	K	2 793 minus strand PREDICTED: BAG family molecular chaperone regulator 8, chloroplastic-like [Pyrus x bretschneideri]	1	0.00358149	64.265	HHLLYK(1)AAK	3	0.057749	3
Unigene0009779	134	K	2 793 minus strand PREDICTED: BAG family molecular chaperone regulator 8, chloroplastic-like [Pyrus x bretschneideri]	1	0.00018787	86.803	K(1)SVSFAENENMYR	3	-0.289	2
Unigene0009779	64	K	2 793 minus strand PREDICTED: BAG family molecular chaperone regulator 8, chloroplastic-like [Pyrus x bretschneideri]	1	0.0428124	81.297	EIIEK(1)LR	2	0.89172	3
Unigene0009779	111	K	2 793 minus strand PREDICTED: BAG family molecular chaperone regulator 8, chloroplastic-like [Pyrus x bretschneideri]	1	0.0150548	43.781	ISISGK(1)SGLAK	3	-0.46816	1
Unigene0009780	99	K	84 731 PREDICTED: BAG family molecular chaperone regulator 8, chloroplastic [Populus euphratica]	1	0.000117657	87.216	QQFFQQEDK(1)CWPR	3	-0.29381	2
Unigene0009782	98	K	158 787 minus strand tubby structurally-related protein [Carica papaya]	1	0.000295093	78.324	WQVFK(1)GGSTDQK	3	0.069971	5
Unigene0009782	105	K	158 787 minus strand tubby structurally-related protein [Carica papaya]	1	0.00188053	53.3	GGSTDQK(1)DLLFSAK	3	1.8041	2
Unigene0009795	484	K	406 1935 PREDICTED: inositol-3-phosphate synthase-like [Sesamum indicum]	1	7.21244e-06	80.361	APLVPPGTPVVNALSK(1)QR	3	0.53751	2
Unigene0009893	70	K	310 1134 minus strand PREDICTED: mitochondrial outer membrane protein porin of 36 kDa-like [Citrus sinensis]	1	0.00565013	49.448	NITTDVK(1)VDTK	3	2.0129	1
Unigene0009964	41	K	16 1269 PREDICTED: eukaryotic translation initiation factor 3 subunit E [Jatropha curcas]	1	0.00820365	105.94	SK(1)IELLNK	2	-0.21846	4
Unigene0009969	309	K	206 1546 minus strand SPla/RYanodine receptor domain-containing protein [Theobroma cacao]	1	0.000373957	98.055	IIGCGFNPK(1)QK	2	1.3064	5
Unigene0009969	292	K	206 1546 minus strand SPla/RYanodine receptor domain-containing protein [Theobroma cacao]	1	0.001904	77.062	LVFESEK(1)VEWK	3	0.75816	3
Unigene0010072	22	K	404 1066 PREDICTED: vacuolar protein sorting-associated protein 20 homolog 2-like [Jatropha curcas]	1	0.000338592	127.68	AILSLK(1)TQR	2	-0.7599	6
Unigene0010087	230	K	239 1033 PREDICTED: syntaxin-71-like [Citrus sinensis]	1	0.0110746	50.978	LK(1)DTVTQLR	3	0.27313	3
Unigene0010087	96	K	239 1033 PREDICTED: syntaxin-71-like [Citrus sinensis]	1	7.44002e-07	118.61	VK(1)GLSTEEFAAR	3	0.59948	2
Unigene0010212	42	K	130 468 eukaryotic translation initiation factor 2 [Hevea brasiliensis]	1	0.00123209	76.228	K(1)SLTTVQGLK	3	1.1737	8
Unigene0010212	109	K	130 468 eukaryotic translation initiation factor 2 [Hevea brasiliensis]	0.999313	0.00446953	71.692	K(0.001)ENIK(0.999)IHGF	3	0.83376	1
Unigene0010212	91	K	130 468 eukaryotic translation initiation factor 2 [Hevea brasiliensis]	1	0.00120786	62.162	K(1)NVSTFLVQAGIVK	3	1.1895	2
Unigene0010380	96	K	158 511 Thioredoxin H-type 1, H1,TRX1 [Theobroma cacao]	1	0.0210254	61.56	IVDK(1)VVGAK	2	0.018002	2
Unigene0010484	280	K	185 1333 RHOMBOID-like 1 isoform 1 [Theobroma cacao]	1	0.000103123	88.561	NSPPGYIATSTK(1)PK	2	-0.41689	4
Unigene0010545	181	K	580 1893 nodulin family protein [Populus trichocarpa]	1	4.79416e-10	66.1	VEDVEEQAEQPLLK(1)QEIRPENTESTPAEAEPVETK	4	0.24936	4
Unigene0010545	101	K	580 1893 nodulin family protein [Populus trichocarpa]	1	0.00035494	61.962	EVPVATTVAEEK(1)EESR	3	0.86294	1
Unigene0010545	202	K	580 1893 nodulin family protein [Populus trichocarpa]	1	7.34832e-10	99.409	QEIRPENTESTPAEAEPVETK(1)R	4	0.10041	1
Unigene0010545	423	K	580 1893 nodulin family protein [Populus trichocarpa]	1	0.00719732	73.248	NVYSK(1)IHR	3	-0.053351	5
Unigene0010597	77	K	142 732 minus strand PREDICTED: pathogen-related protein [Populus euphratica]	1	0.00333245	55.98	TWEMELSHK(1)TR	3	-0.31319	4
Unigene0010597	90	K	142 732 minus strand PREDICTED: pathogen-related protein [Populus euphratica]	1	0.00971579	65.246	TINPDK(1)FK	3	0.01548	1
Unigene0010741	335	K	318 1412 minus strand PREDICTED: LOW QUALITY PROTEIN: probable E3 ubiquitin-protein ligase LOG2 [Populus euphratica]	1	0.000158735	81.92	HMCMCSGCAK(1)VLR	3	-0.40444	1
Unigene0010848	4	K	119 592 minus strand PREDICTED: nudC domain-containing protein 2-like [Pyrus x bretschneideri]	0.999706	0.00723356	56.404	AEK(1)LAPDKR	3	-0.38017	2
Unigene0011121	45	K	2823 3017 PREDICTED: uncharacterized bolA-like protein C8C9.11 [Prunus mume]	1	3.58965e-08	117.48	QIHALSITK(1)AQTPDQWK	3	1.0253	3
Unigene0011212	116	K	117 986 PREDICTED: protein MEMO1 [Populus euphratica]	1	0.0019488	61.344	ATGK(1)FESMDLR	3	0.5061	2
Unigene0011212	234	K	117 986 PREDICTED: protein MEMO1 [Populus euphratica]	1	0.000160369	81.709	TYLSK(1)YENTICGR	3	0.46596	2
Unigene0011212	36	K	117 986 PREDICTED: protein MEMO1 [Populus euphratica]	1	0.000617058	73.632	SSGLAK(1)SPDVR	3	0.11695	5
Unigene0011212	19	K	117 986 PREDICTED: protein MEMO1 [Populus euphratica]	1	0.00748657	41.621	ASHAGSWYTDNPK(1)K	3	-2.8214	3
Unigene0011368	234	K	1 768 Receptor-like kinase 1 [Theobroma cacao]	1	6.47087e-11	84.602	LLQLAINCAAQYPDK(1)RPSMTEVSK	4	-0.7769	4
Unigene0011368	44	K	1 768 Receptor-like kinase 1 [Theobroma cacao]	1	0.00193423	105.52	AYYYSK(1)DEK	3	0.048029	9
Unigene0011468	70	K	167 466 minus strand Mycosubtilin synthase subunit A [Gossypium arboreum]	1	2.28144e-10	131.25	K(1)SIEGYKDSDGEANLQK	3	-0.69886	7
Unigene0011468	76	K	167 466 minus strand Mycosubtilin synthase subunit A [Gossypium arboreum]	1	0.000211933	64.52	SIEGYK(1)DSDGEANLQK	3	0.90121	3
Unigene0011468	47	K	167 466 minus strand Mycosubtilin synthase subunit A [Gossypium arboreum]	1	1.04271e-121	340.9	EHLK(1)AVSLQTEHEGLNLQR	4	1.0302	16
Unigene0011518	597	K	328 3102 PREDICTED: probable receptor protein kinase TMK1 [Gossypium raimondii]	1	0.00597155	56.087	GELHDGTK(1)IAVK	3	-0.33861	1
Unigene0011518	800	K	328 3102 PREDICTED: probable receptor protein kinase TMK1 [Gossypium raimondii]	1	0.0021761	74.464	MHVNK(1)DTFR	3	-0.22655	2
Unigene0011518	731	K	328 3102 PREDICTED: probable receptor protein kinase TMK1 [Gossypium raimondii]	1	0.00258852	63.662	LAPDGK(1)HSIETR	3	1.6349	1
Unigene0011586	18	K	105 635 minus strand PREDICTED: coatomer subunit zeta-1-like [Cucumis melo]	1	0.0144004	57.175	NILLLDSEGK(1)R	2	0.54391	2
Unigene0011586	40	K	105 635 minus strand PREDICTED: coatomer subunit zeta-1-like [Cucumis melo]	1	0.00110508	93.477	EAFEK(1)SVFTK	2	0.0026841	7
Unigene0011586	45	K	105 635 minus strand PREDICTED: coatomer subunit zeta-1-like [Cucumis melo]	1	0.00860145	95.909	SVFTK(1)TQK	2	-0.61154	10
Unigene0011810	441	K	119 1465 PREDICTED: ATP-dependent zinc metalloprotease FTSH 2, chloroplastic-like isoform X1 [Citrus sinensis]	1	0.0286198	54.205	GLLNFLK(1)R	3	-0.69117	2
Unigene0011959	333	K	184 1635 minus strand Ubiquitin-specific protease family C19-related protein [Theobroma cacao]	1	2.04399e-09	137.95	GWDSK(1)AANPTHR	2	0.14059	18
Unigene0011959	313	K	184 1635 minus strand Ubiquitin-specific protease family C19-related protein [Theobroma cacao]	1	2.65058e-11	118.23	ISGVVTCGNVPLESSFQK(1)IPR	3	1.4068	4
Unigene0011985	85	K	176 1015 PREDICTED: nucleosome assembly protein 1;4-like [Vitis vinifera]	1	0.000605632	73.885	YQK(1)LYQPLYAK	3	-0.28821	5
Unigene0012050	201	K	8 1747 minus strand hypothetical protein VITISV_017664 [Vitis vinifera]	1	0.0118495	40.857	LMNLEVVSWK(1)QK(1)AREK	3	-1.6791	1
Unigene0012050	199	K	8 1747 minus strand hypothetical protein VITISV_017664 [Vitis vinifera]	1	0.0118495	40.857	LMNLEVVSWK(1)QK(1)AREK	3	-1.6791	1
Unigene0012243	181	K	279 1016 minus strand PAA1 [Carica papaya]	1	5.97308e-06	128.85	DQEAINFLEK(1)K	3	1.6688	8
Unigene0012243	30	K	279 1016 minus strand PAA1 [Carica papaya]	1	0.0013761	61.48	LYQVEYAFK(1)AVK	3	1.6164	1
Unigene0012260	108	K	2 382 PREDICTED: acyl-CoA-binding domain-containing protein 5 [Vitis vinifera]	1	0.0118657	42.958	ARAFQLQVEVFHLK(1)QR	3	-0.03182	1
Unigene0012468	94	K	2 427 PREDICTED: cycloartenol synthase 2-like [Malus domestica]	1	3.01934e-05	125.75	AFTK(1)LHPGYR	2	-1.407	5
Unigene0012519	27	K	137 1084 PREDICTED: PI-PLC X-box domain-containing protein DDB_G0293730 [Vitis vinifera]	1	5.29232e-08	79.69	TLADLCK(1)TCGWEFPGCDYHPSDR	4	1.0847	5
Unigene0012519	225	K	137 1084 PREDICTED: PI-PLC X-box domain-containing protein DDB_G0293730 [Vitis vinifera]	1	0.000207896	50.226	DHWIDTDLPSTK(1)FESNLNHLR	4	-0.70063	1
Unigene0012519	264	K	137 1084 PREDICTED: PI-PLC X-box domain-containing protein DDB_G0293730 [Vitis vinifera]	1	2.36723e-07	77.959	VENTVTPQADNPVLWVK(1)PVTER	3	0.41601	3
Unigene0012555	45	K	48 737 minus strand Ribosomal protein S3Ae isoform 1 [Theobroma cacao]	1	0.00153135	94.309	NVGK(1)TLVTR	2	0.01439	9
Unigene0012608	151	K	220 789 minus strand PREDICTED: RING-H2 finger protein ATL66-like [Nicotiana sylvestris]	1	2.12886e-17	154.31	QNECCICLGVFEDGEK(1)VK	3	0.29189	2
Unigene0012701	70	K	34 372 PREDICTED: involucrin-like [Nicotiana sylvestris]	1	0.000508078	72.898	K(1)ITEDEDDDEVDAR	3	-0.12332	2
Unigene0012749	38	K	59 310 minus strand PREDICTED: copper transport protein CCH [Populus euphratica]	1	0.00107755	58.564	MEGVESYDIDLK(1)EQK	3	-0.18821	4
Unigene0012749	59	K	59 310 minus strand PREDICTED: copper transport protein CCH [Populus euphratica]	1	0.000564458	50.188	GNVQPDAVLQTVAK(1)TGK	3	-0.036565	2
Unigene0012749	63	K	59 310 minus strand PREDICTED: copper transport protein CCH [Populus euphratica]	1	0.00183084	55.546	K(1)TAFWEPEAPAAETK	3	0.76093	4
Unigene0012749	26	K	59 310 minus strand PREDICTED: copper transport protein CCH [Populus euphratica]	1	4.38662e-05	87.388	VLDK(1)MEGVESYDIDLK	3	-0.77947	5
Unigene0012788	101	K	3 365 glutamine synthetase [Boehmeria nivea]	1	0.0236228	43.168	TGK(1)GYFEDR	3	0.071398	1
Unigene0012869	363	K	194 1594 minus strand PREDICTED: casein kinase I isoform delta-like [Citrus sinensis]	1	0.0120932	42.469	QK(1)GPVGNDPSLTK	3	-0.41665	1
Unigene0012869	232	K	194 1594 minus strand PREDICTED: casein kinase I isoform delta-like [Citrus sinensis]	1	0.0229774	43.897	K(1)VSTSIEALCR	3	-0.046466	1
Unigene0012869	263	K	194 1594 minus strand PREDICTED: casein kinase I isoform delta-like [Citrus sinensis]	1	0.00477927	52.247	FDDK(1)PDYAYLK	3	0.59064	2
Unigene0012906	75	K	124 1317 Phosphoglycerate kinase isoform 1 [Theobroma cacao]	1	0.00107601	87.476	YSLK(1)PLVPR	3	-0.45274	3
Unigene0012906	71	K	124 1317 Phosphoglycerate kinase isoform 1 [Theobroma cacao]	0.999893	5.56795e-05	98.942	GVTPK(1)YSLKPLVPR	3	0.29318	9
Unigene0012906	66	K	124 1317 Phosphoglycerate kinase isoform 1 [Theobroma cacao]	1	4.30083e-05	80.632	VILSTHLGRPK(1)GVTPK	4	-0.3052	5
Unigene0012906	13	K	124 1317 Phosphoglycerate kinase isoform 1 [Theobroma cacao]	1	0.00141168	59.227	SVGDLTEADLK(1)GK	3	1.0887	1
Unigene0012906	133	K	124 1317 Phosphoglycerate kinase isoform 1 [Theobroma cacao]	1	5.98307e-05	91.812	FHKEEEKNDPEFAK(1)K	4	0.056978	5
Unigene0012906	126	K	124 1317 Phosphoglycerate kinase isoform 1 [Theobroma cacao]	0.961833	7.38989e-05	88.075	FHK(0.038)EEEK(0.962)NDPEFAK	4	0.18519	3
Unigene0012906	47	K	124 1317 Phosphoglycerate kinase isoform 1 [Theobroma cacao]	1	0.0109441	44.367	AAVPTIK(1)YLMER	3	0.8782	1
Unigene0013038	48	K	4 204 ubiquitin extension protein 1/2 [Phaeodactylum tricornutum CCAP 1055/1]	1	1.54499e-20	140.24	LIFAGK(1)QLEDGRTLSDYNIQK	3	0.77906	531
Unigene0013041	27	K	68 850 minus strand BnaC01g21730D [Brassica napus]	1	0.00255774	71.692	VLCK(1)FPQIR	3	1.0456	1
Unigene0013041	39	K	68 850 minus strand BnaC01g21730D [Brassica napus]	1	2.2214e-10	176.05	DQVYDEK(1)SNTVR	3	-0.22622	13
Unigene0013041	132	K	68 850 minus strand BnaC01g21730D [Brassica napus]	0.999825	0.00566265	54.343	EAEKPKPVLVK(1)PK	3	0.37269	1
Unigene0013041	16	K	68 850 minus strand BnaC01g21730D [Brassica napus]	1	0.0032863	60.398	VDLQCYK(1)CCK	3	-0.4544	3
Unigene0013041	68	K	68 850 minus strand BnaC01g21730D [Brassica napus]	0.999984	0.000334098	59.502	GGGAIK(1)SIEILQPPAKPK	3	0.67681	4
Unigene0013041	78	K	68 850 minus strand BnaC01g21730D [Brassica napus]	1	0.000175312	84.507	SIEILQPPAK(1)PK	2	0.9097	4
Unigene0013041	54	K	68 850 minus strand BnaC01g21730D [Brassica napus]	1	0.00123886	62.088	ITVVCCSPEK(1)IR	3	0.91125	2
Unigene0013180	12	K	244 798 Flavoprotein wrbA [Gossypium arboreum]	1	0.0231218	45.653	K(1)RFPTEASDR	3	1.1234	1
Unigene0013211	170	K	242 982 Peroxisome biogenesis 19-2 -like protein [Gossypium arboreum]	1	0.000423975	60.489	WLQEHESSLSK(1)EEYER	3	0.35331	1
Unigene0013211	85	K	242 982 Peroxisome biogenesis 19-2 -like protein [Gossypium arboreum]	1	1.88501e-05	108.35	ETHVAEALDK(1)LR	3	0.78355	4
Unigene0013211	75	K	242 982 Peroxisome biogenesis 19-2 -like protein [Gossypium arboreum]	1	2.82838e-05	101.3	AAK(1)ETHVAEALDK	3	-2.0472	2
Unigene0013255	26	K	120 557 40S ribosomal protein S16C [Hevea brasiliensis]	1	0.00259072	64.374	TAVAVTHCK(1)R	3	1.274	3
Unigene0013359	67	K	86 322 minus strand PREDICTED: 60S ribosomal protein L22-2-like [Gossypium raimondii]	0.835967	3.99418e-05	94.017	DK(0.164)NK(0.836)ITVNAESAFSK	4	-0.060139	2
Unigene0013568	206	K	1336 2085 PREDICTED: adenosylhomocysteinase-like [Setaria italica]	1	0.0102222	45.829	VYVLPK(1)HLDEK	3	0.15506	1
Unigene0013568	102	K	1336 2085 PREDICTED: adenosylhomocysteinase-like [Setaria italica]	1	0.0124999	48.981	DIIMVSHMK(1)K	3	-0.44474	1
Unigene0013568	211	K	1336 2085 PREDICTED: adenosylhomocysteinase-like [Setaria italica]	1	0.000149292	83.137	HLDEK(1)VAALHLGK	3	0.041759	8
Unigene0013568	47	K	1336 2085 PREDICTED: adenosylhomocysteinase-like [Setaria italica]	1	0.000353482	89.171	GCAAALK(1)QAGAR	2	-1.3014	5
Unigene0013568	137	K	1336 2085 PREDICTED: adenosylhomocysteinase-like [Setaria italica]	1	0.00951058	53.751	ITIK(1)PQTDR	3	-0.045282	3
Unigene0013568	244	K	1336 2085 PREDICTED: adenosylhomocysteinase-like [Setaria italica]	1	8.90328e-05	59.342	DQADYISVPVEGPYK(1)PAHYR	4	1.2044	3
Unigene0013568	219	K	1336 2085 PREDICTED: adenosylhomocysteinase-like [Setaria italica]	1	0.00779483	45.911	VAALHLGK(1)LGAK	3	-1.06	2
Unigene0013568	229	K	1336 2085 PREDICTED: adenosylhomocysteinase-like [Setaria italica]	1	1.94147e-31	177.91	LSK(1)DQADYISVPVEGPYKPAHYR	3	-0.20303	19
Unigene0013568	132	K	1336 2085 PREDICTED: adenosylhomocysteinase-like [Setaria italica]	1	5.92931e-18	107.65	NNAIVCNIGHFDNEIDMHGLETYPGVK(1)R	4	-0.46588	4
Unigene0013572	286	K	999 1871 Metal transporter Nramp3 family protein [Populus trichocarpa]	1	0.000343443	99.439	CLAQSK(1)QAQIS	2	-0.56708	4
Unigene0013618	48	K	229 528 ribosomal protein S24 [Betula luminifera]	1	3.44086e-10	141.55	STGFGLIYDSVESAK(1)K	2	1.062	6
Unigene0013618	15	K	229 528 ribosomal protein S24 [Betula luminifera]	1	0.00422392	46.387	MYEVK(1)DPNSIFVFK	3	1.6174	1
Unigene0013789	662	K	186 2597 PREDICTED: cell division cycle protein 48 homolog [Jatropha curcas]	1	0.0229552	43.442	LQIFK(1)ACLR	3	1.3996	3
Unigene0013848	269	K	89 1390 Monodehydroascorbate reductase family protein [Populus trichocarpa]	1	2.96554e-06	97.631	PLISLFK(1)GQVEEEK	3	0.29375	7
Unigene0013848	159	K	89 1390 Monodehydroascorbate reductase family protein [Populus trichocarpa]	0.999997	0.00039795	62.287	EIDDADKLVEVIK(1)AK	4	-0.075179	5
Unigene0013848	412	K	89 1390 Monodehydroascorbate reductase family protein [Populus trichocarpa]	1	1.61747e-05	101.42	VAK(1)LQPPVESLDLLTK	3	0.0025055	13
Unigene0013848	276	K	89 1390 Monodehydroascorbate reductase family protein [Populus trichocarpa]	1	0.022043	47.971	GQVEEEK(1)GGIK	2	0.26734	1
Unigene0013848	387	K	89 1390 Monodehydroascorbate reductase family protein [Populus trichocarpa]	1	0.0267852	50.108	FGTYWIK(1)DGK	2	1.052	1
Unigene0013848	140	K	89 1390 Monodehydroascorbate reductase family protein [Populus trichocarpa]	1	4.68529e-06	86.367	LSDFGVQGADAK(1)NIFYLR	3	-1.596	1
Unigene0013848	336	K	89 1390 Monodehydroascorbate reductase family protein [Populus trichocarpa]	1	1.76517e-09	107.09	AAQAGK(1)SIEEYDYLPYFYSR	3	0.43878	5
Unigene0014127	266	K	580 1659 PREDICTED: probable serine incorporator [Sesamum indicum]	1	0.000164204	60.334	SGGSK(1)PLLEGEDVEGNEK	3	0.014327	2
Unigene0014127	279	K	580 1659 PREDICTED: probable serine incorporator [Sesamum indicum]	0.99999	0.000709591	50.87	SGGSKPLLEGEDVEGNEK(1)K	3	0.49572	2
Unigene0014161	60	K	231 680 PREDICTED: copper transporter 5-like [Citrus sinensis]	1	8.40865e-05	83.633	K(1)VSPGAPVEAPLLHK	4	0.82393	16
Unigene0014289	30	K	54 485 PREDICTED: RING-H2 finger protein ATL32-like [Jatropha curcas]	1	8.62591e-12	122.18	VGK(1)GSLECAVCLSEFDDDETLR	3	-0.73897	5
Unigene0014289	24	K	54 485 PREDICTED: RING-H2 finger protein ATL32-like [Jatropha curcas]	1	5.64885e-06	82.449	DVVETFPVFLYSSVK(1)ELR	3	-1.4128	6
Unigene0014289	86	K	54 485 PREDICTED: RING-H2 finger protein ATL32-like [Jatropha curcas]	0.999996	5.33765e-05	104.3	AELKPESGK(1)VCK	3	-0.070749	6
Unigene0014367	9	K	86 397 hypothetical protein VITISV_012924 [Vitis vinifera]	1	0.0390285	85.265	SFK(1)ILNK	2	-0.16533	1
Unigene0014680	403	K	389 1807 hexokinase [Citrus sinensis]	1	1.88381e-07	126.09	DTVK(1)DGENQR	3	1.0625	3
Unigene0014680	93	K	389 1807 hexokinase [Citrus sinensis]	1	0.000359266	76.326	VQLGGK(1)EGSVAK	2	-1.0459	9
Unigene0014680	18	K	389 1807 hexokinase [Citrus sinensis]	1	8.39326e-05	99.343	VMAILK(1)DFEEK	3	-0.81376	2
Unigene0014680	53	K	389 1807 hexokinase [Citrus sinensis]	1	3.98366e-07	70.959	QVADAMTVEMHAGLASEGGSK(1)LK	4	1.4443	3
Unigene0014680	369	K	389 1807 hexokinase [Citrus sinensis]	1	4.29667e-07	117.93	K(1)VIVQLCEITASR	3	0.10654	9
Unigene0014688	13	K	64 1392 Methionine gamma-lyase [Theobroma cacao]	1	0.00164709	72.607	THSYAFPAK(1)K	3	0.86516	1
Unigene0014718	709	K	82 2499 minus strand PREDICTED: cell division cycle protein 48 homolog [Jatropha curcas]	1	0.00334014	96.143	ENIEK(1)DIERER	3	0.0069758	6
Unigene0014718	533	K	82 2499 minus strand PREDICTED: cell division cycle protein 48 homolog [Jatropha curcas]	1	3.74944e-13	145.71	TLLAK(1)AIANECQANFISVK	3	1.2066	6
Unigene0014718	662	K	82 2499 minus strand PREDICTED: cell division cycle protein 48 homolog [Jatropha curcas]	1	0.00344804	65.224	HQIFK(1)SCLR	3	2.8514	2
Unigene0014718	114	K	82 2499 minus strand PREDICTED: cell division cycle protein 48 homolog [Jatropha curcas]	1	9.1137e-12	134.25	LGDVVSVHQCPDVK(1)YGK	3	-0.35858	12
Unigene0014718	758	K	82 2499 minus strand PREDICTED: cell division cycle protein 48 homolog [Jatropha curcas]	1	0.000361268	103.76	K(1)YQAFAQTLQQSR	2	2.8513	2
Unigene0014718	509	K	82 2499 minus strand PREDICTED: cell division cycle protein 48 homolog [Jatropha curcas]	1	8.90545e-05	97.813	FEK(1)FGMSPSK	3	1.1571	4
Unigene0014718	569	K	82 2499 minus strand PREDICTED: cell division cycle protein 48 homolog [Jatropha curcas]	1	0.00952059	92.467	EIFDK(1)AR	2	0.22192	1
Unigene0014718	153	K	82 2499 minus strand PREDICTED: cell division cycle protein 48 homolog [Jatropha curcas]	1	0.0112325	73.157	K(1)GDLFLVR	3	0.014066	1
Unigene0014718	681	K	82 2499 minus strand PREDICTED: cell division cycle protein 48 homolog [Jatropha curcas]	1	1.55581e-35	183.22	ALAK(1)YTQGFSGADITEICQR	3	-1.0814	6
Unigene0014718	745	K	82 2499 minus strand PREDICTED: cell division cycle protein 48 homolog [Jatropha curcas]	1	0.00555169	45.829	AAHFEESMK(1)YAR	4	1.0759	1
Unigene0014718	506	K	82 2499 minus strand PREDICTED: cell division cycle protein 48 homolog [Jatropha curcas]	1	1.31264e-06	102.89	ELQETVQYPVEHPEK(1)FEK	3	0.0039213	10
Unigene0014718	672	K	82 2499 minus strand PREDICTED: cell division cycle protein 48 homolog [Jatropha curcas]	1	9.71311e-06	129.89	SPVSK(1)DVDLR	3	0.32274	24
Unigene0014718	86	K	82 2499 minus strand PREDICTED: cell division cycle protein 48 homolog [Jatropha curcas]	1	1.68294e-12	143.88	DTVCIALADDTCDEPK(1)IR	3	0.91854	6
Unigene0014718	340	K	82 2499 minus strand PREDICTED: cell division cycle protein 48 homolog [Jatropha curcas]	1	4.91851e-16	148.57	IVSQLLTLMDGLK(1)SR	3	0.82495	2
Unigene0014718	490	K	82 2499 minus strand PREDICTED: cell division cycle protein 48 homolog [Jatropha curcas]	1	2.04616e-11	117.38	ETVVEVPNVSWEDIGGLENVK(1)R	3	2.119	4
Unigene0014735	91	K	241 867 PREDICTED: UMP-CMP kinase-like isoform X2 [Citrus sinensis]	1	0.0115464	42.785	LLQK(1)AMHESGNDK	3	1.7761	1
Unigene0014803	174	K	100 696 PREDICTED: VAMP-like protein YKT61 [Vitis vinifera]	1	6.44751e-07	75.533	LDSLVEK(1)SSDLSAASQMFYK	3	0.82878	4
Unigene0014803	156	K	100 696 PREDICTED: VAMP-like protein YKT61 [Vitis vinifera]	1	6.11558e-11	137.62	IILHK(1)TIDSVLAR	4	0.57562	12
Unigene0014803	151	K	100 696 PREDICTED: VAMP-like protein YKT61 [Vitis vinifera]	1	0.00016969	59.372	ELDETK(1)IILHK(1)TIDSVLAR	4	-0.48031	2
Unigene0014860	178	K	105 749 PREDICTED: ras-related protein RABA5e [Jatropha curcas]	1	0.00299	80.688	K(1)VLNSDSYK	2	0.2649	1
Unigene0014860	198	K	105 749 PREDICTED: ras-related protein RABA5e [Jatropha curcas]	1	0.000375041	65.374	ITLVK(1)NENDGSNQSK	3	0.2895	4
Unigene0014968	252	K	75 989 PREDICTED: GLABRA2 expression modulator [Tarenaya hassleriana]	1	0.000106436	62.94	VVIPLHQLK(1)AVNPSSSR	3	1.105	3
Unigene0014968	5	K	75 989 PREDICTED: GLABRA2 expression modulator [Tarenaya hassleriana]	1	0.00397572	51.286	MEPPK(1)AEPETK	2	0.035884	1
Unigene0015009	91	K	70 366 PREDICTED: uncharacterized protein LOC105112911 [Populus euphratica]	1	0.00533113	43.532	VGGDVQWPLTK(1)DEPVLK	3	0.066199	1
Unigene0015093	96	K	76 465 HSP20-like chaperones superfamily protein isoform 3 [Theobroma cacao]	1	0.00037325	81.017	LLRGDGK(1)APHYVK	4	2.2396	13
Unigene0015126	142	K	156 818 minus strand PREDICTED: vesicle-associated membrane protein 724 [Cicer arietinum]	1	4.03654e-05	88.951	AQVSEVK(1)SIMLENIDK	3	-1.556	6
Unigene0015126	165	K	156 818 minus strand PREDICTED: vesicle-associated membrane protein 724 [Cicer arietinum]	1	7.75014e-09	125.5	GENLTILADK(1)TENLR	2	-0.22519	15
Unigene0015126	97	K	156 818 minus strand PREDICTED: vesicle-associated membrane protein 724 [Cicer arietinum]	1	0.000524671	71.176	YGGGK(1)ADTAIAK	3	-0.43498	2
Unigene0015126	151	K	156 818 minus strand PREDICTED: vesicle-associated membrane protein 724 [Cicer arietinum]	1	9.12534e-06	110.38	SIMLENIDK(1)ALDR	3	0.16644	6
Unigene0015126	135	K	156 818 minus strand PREDICTED: vesicle-associated membrane protein 724 [Cicer arietinum]	1	0.000553815	121.5	VK(1)AQVSEVK	2	0.30275	8
Unigene0015229	213	K	73 783 minus strand Polypyrimidine tract-binding protein 3 [Theobroma cacao]	1	1.2356e-10	143.98	DFTNPNLPSEQK(1)GR	2	-1.4183	6
Unigene0015235	22	K	568 834 ubiquitin-conjugating enzyme E2 variant 1D [Jatropha curcas]	0.954585	0.000239401	79.652	LFCDK(0.045)DYPEK(0.955)PPSVR	3	0.54069	4
Unigene0015235	17	K	568 834 ubiquitin-conjugating enzyme E2 variant 1D [Jatropha curcas]	0.986311	0.000522931	69.92	LFCDK(0.986)DYPEK(0.014)PPSVR	4	0.039555	6
Unigene0015235	79	K	568 834 ubiquitin-conjugating enzyme E2 variant 1D [Jatropha curcas]	1	0.000233554	108.47	K(1)LVQPPEGTYF	2	0.14917	6
Unigene0015235	47	K	568 834 ubiquitin-conjugating enzyme E2 variant 1D [Jatropha curcas]	1	1.30935e-06	110.12	INMTCVNHETGVVEPK(1)K	3	-0.90028	5
Unigene0015237	2	K	28 537 minus strand PREDICTED: probable mannitol dehydrogenase [Beta vulgaris subsp. vulgaris]	0.999614	0.0105966	44.612	MK(1)IKAVGAYSAK	2	-1.5075	1
Unigene0015458	166	K	160 1686 PREDICTED: 3,9-dihydroxypterocarpan 6A-monooxygenase-like [Jatropha curcas]	1	0.000636776	78.342	AK(1)AGETFDVR	2	2.1675	5
Unigene0015458	423	K	160 1686 PREDICTED: 3,9-dihydroxypterocarpan 6A-monooxygenase-like [Jatropha curcas]	1	0.00191752	72.096	FIDEEWK(1)EK	3	0.89522	5
Unigene0015458	331	K	160 1686 PREDICTED: 3,9-dihydroxypterocarpan 6A-monooxygenase-like [Jatropha curcas]	1	0.00230743	88.056	K(1)EIDSIVGK	2	-1.2811	6
Unigene0015502	174	K	40 744 minus strand PREDICTED: probable calcium-binding protein CML49 [Jatropha curcas]	0.99952	0.000478159	93.096	TIFEK(1)FDKDR	3	-1.3127	6
Unigene0015786	9	K	193 684 conserved hypothetical protein [Ricinus communis]	1	0.000829161	72.848	SVVTEEIK(1)AK	2	0.148	2
Unigene0015894	23	K	74 283 PATATIN-like protein 9, IIIB isoform 1 [Theobroma cacao]	1	0.000568999	74.698	IEEEEEVLK(1)ER	3	0.58233	3
Unigene0016156	69	K	46 606 PREDICTED: 60S ribosomal protein L18-2 [Tarenaya hassleriana]	1	0.00403083	97.798	LVK(1)FMQGK	3	1.0379	10
Unigene0016156	114	K	46 606 PREDICTED: 60S ribosomal protein L18-2 [Tarenaya hassleriana]	1	1.42006e-06	106.93	IEK(1)AGGECLTFDQLALR	3	-1.0861	5
Unigene0016322	718	K	168 3134 minus strand PREDICTED: ubiquitin carboxyl-terminal hydrolase 2 isoform X1 [Jatropha curcas]	1	0.000504423	71.806	ALK(1)NLTSGGETR	3	-1.608	3
Unigene0016388	1299	K	174 4526 PREDICTED: myosin-9 [Pyrus x bretschneideri]	1	0.00213998	58.098	NALNEK(1)VLELQR	3	-1.1129	1
Unigene0016388	1359	K	174 4526 PREDICTED: myosin-9 [Pyrus x bretschneideri]	1	1.60012e-11	193.28	ELEQK(1)LQQADIK	2	-0.96012	12
Unigene0016388	771	K	174 4526 PREDICTED: myosin-9 [Pyrus x bretschneideri]	1	0.0013057	80.787	ETEILEK(1)LK	3	0.31699	2
Unigene0016388	1397	K	174 4526 PREDICTED: myosin-9 [Pyrus x bretschneideri]	1	0.00213903	61.48	DIELSFSAPAK(1)R	3	0.64191	1
Unigene0016388	857	K	174 4526 PREDICTED: myosin-9 [Pyrus x bretschneideri]	1	6.10194e-07	119.87	SSSLK(1)EDLDQSLKK	3	0.52055	2
Unigene0016388	759	K	174 4526 PREDICTED: myosin-9 [Pyrus x bretschneideri]	1	0.00147865	56.527	LENIENNLK(1)VATLR	3	-1.4102	1
Unigene0016388	179	K	174 4526 PREDICTED: myosin-9 [Pyrus x bretschneideri]	1	0.0092608	66.692	YK(1)ELIDVR	3	0.92126	3
Unigene0016388	1241	K	174 4526 PREDICTED: myosin-9 [Pyrus x bretschneideri]	0.994257	0.00301078	46.318	LK(0.006)AEAAEK(0.994)PVLHAR	4	0.073444	1
Unigene0016388	1218	K	174 4526 PREDICTED: myosin-9 [Pyrus x bretschneideri]	1	0.012306	48.794	LEEDLK(1)AQK	3	0.19789	1
Unigene0016388	147	K	174 4526 PREDICTED: myosin-9 [Pyrus x bretschneideri]	1	0.00160419	66.953	KYEELELSHK(1)K	3	0.41747	3
Unigene0016388	75	K	174 4526 PREDICTED: myosin-9 [Pyrus x bretschneideri]	1	2.00381e-09	101.17	DSAHTAEGASTEDEK(1)PSIAER	3	0.42993	2
Unigene0016388	1142	K	174 4526 PREDICTED: myosin-9 [Pyrus x bretschneideri]	1	0.0240197	51.066	LEEEVK(1)AQK	3	-1.051	1
Unigene0016388	1378	K	174 4526 PREDICTED: myosin-9 [Pyrus x bretschneideri]	1	9.49845e-05	77.068	STESNPVELK(1)DGTEIK	3	0.74905	2
Unigene0016388	430	K	174 4526 PREDICTED: myosin-9 [Pyrus x bretschneideri]	1	0.000651902	78.136	LK(1)LSDENFCK	3	-1.4606	1
Unigene0016388	568	K	174 4526 PREDICTED: myosin-9 [Pyrus x bretschneideri]	1	1.04825e-10	112.58	LLNEQMEEYQEK(1)ITHLESALNK	4	0.094503	4
Unigene0016388	750	K	174 4526 PREDICTED: myosin-9 [Pyrus x bretschneideri]	1	5.04046e-12	135.55	NELTVTQGK(1)LENIENNLK	3	0.54018	4
Unigene0016388	496	K	174 4526 PREDICTED: myosin-9 [Pyrus x bretschneideri]	1	7.17921e-07	98.391	ASGEEVEATK(1)SQLSEHQTR	3	0.29549	2
Unigene0016388	1366	K	174 4526 PREDICTED: myosin-9 [Pyrus x bretschneideri]	1	0.0120019	58.246	LQQADIK(1)VK	3	0.075005	1
Unigene0016401	566	K	206 2698 minus strand T-complex protein 11-like protein 1 [Gossypium arboreum]	1	0.000298083	68.277	EK(1)VQHLSGVAGVER	4	0.054479	2
Unigene0016505	575	K	170 1945 minus strand PREDICTED: protein NRT1/ PTR FAMILY 1.2 [Populus euphratica]	1	2.8175e-24	165.66	VADNGLMK(1)EEAELSDVSK	3	-0.17234	3
Unigene0016505	289	K	170 1945 minus strand PREDICTED: protein NRT1/ PTR FAMILY 1.2 [Populus euphratica]	1	0.00259095	71.451	FLNK(1)GCITR	3	-0.15017	3
Unigene0016505	283	K	170 1945 minus strand PREDICTED: protein NRT1/ PTR FAMILY 1.2 [Populus euphratica]	1	0.000524671	71.176	DSQLLAPTQK(1)LR	3	-0.51843	1
Unigene0016505	273	K	170 1945 minus strand PREDICTED: protein NRT1/ PTR FAMILY 1.2 [Populus euphratica]	1	5.66764e-18	230.81	K(1)DSQLLAPTQK	2	-0.082121	16
Unigene0016520	35	K	58 354 cysteine proteinase inhibitor (cystatin) [Carica papaya]	1	0.000567193	161.27	FAVDEHNK(1)K	3	-0.18656	8
Unigene0016520	50	K	58 354 cysteine proteinase inhibitor (cystatin) [Carica papaya]	1	1.19457e-06	117.27	VVNVK(1)QAVVEGLK	2	-0.41314	16
Unigene0016520	93	K	58 354 cysteine proteinase inhibitor (cystatin) [Carica papaya]	1	0.0135731	44.847	SLEGFK(1)LLGDAH	3	-0.37573	1
Unigene0016520	70	K	58 354 cysteine proteinase inhibitor (cystatin) [Carica papaya]	1	7.40077e-05	88.075	YCITLEAVDGHK(1)TK	4	0.82333	8
Unigene0016520	36	K	58 354 cysteine proteinase inhibitor (cystatin) [Carica papaya]	1	0.0424637	70.552	K(1)TNAMLQFK	2	-1.2639	1
Unigene0016520	58	K	58 354 cysteine proteinase inhibitor (cystatin) [Carica papaya]	1	7.29226e-07	74.776	QAVVEGLK(1)YCITLEAVDGHK	3	0.26174	1
Unigene0016520	44	K	58 354 cysteine proteinase inhibitor (cystatin) [Carica papaya]	1	0.00507229	66.568	TNAMLQFK(1)R	3	0.16682	3
Unigene0016588	72	K	83 694 minus strand PREDICTED: proteasome subunit beta type-3-A [Sesamum indicum]	1	0.0401341	52.683	HK(1)LYQLR	3	0.041141	3
Unigene0016616	110	K	184 774 eukaryotic translation initiation factor SUI1 family protein [Populus trichocarpa]	1	0.000268795	86.772	QEVVIEK(1)VVR	3	-0.42531	4
Unigene0016697	384	K	267 1835 minus strand PREDICTED: peptidyl-prolyl cis-trans isomerase FKBP62-like [Jatropha curcas]	1	0.000171663	84.892	DK(1)ESWDMNTQEK	3	-1.1919	2
Unigene0016697	426	K	267 1835 minus strand PREDICTED: peptidyl-prolyl cis-trans isomerase FKBP62-like [Jatropha curcas]	1	4.011e-05	76.526	AVK(1)YIEYDTSFGEEEKK	3	0.51056	1
Unigene0016697	506	K	267 1835 minus strand PREDICTED: peptidyl-prolyl cis-trans isomerase FKBP62-like [Jatropha curcas]	1	0.0236541	44.847	K(1)ALEIDPDNR	3	0.11248	1
Unigene0016697	278	K	267 1835 minus strand PREDICTED: peptidyl-prolyl cis-trans isomerase FKBP62-like [Jatropha curcas]	1	0.00436518	42.633	ILK(1)EGEGYERPNEGAVVK	4	1.4057	1
Unigene0016697	165	K	267 1835 minus strand PREDICTED: peptidyl-prolyl cis-trans isomerase FKBP62-like [Jatropha curcas]	0.989753	3.60716e-09	105.79	ILAEGDK(0.99)WENPK(0.01)DLDEVFVK	3	1.5736	3
Unigene0016697	151	K	267 1835 minus strand PREDICTED: peptidyl-prolyl cis-trans isomerase FKBP62-like [Jatropha curcas]	1	0.0307545	50.353	DICK(1)DGGIFK	2	1.2597	1
Unigene0016697	226	K	267 1835 minus strand PREDICTED: peptidyl-prolyl cis-trans isomerase FKBP62-like [Jatropha curcas]	1	0.00113995	59.248	VILTVK(1)PQYGFGEK	3	-0.66198	3
Unigene0016738	11	K	126 1169 PREDICTED: 26S protease regulatory subunit 6B homolog [Cucumis melo]	1	1.00276e-07	77.576	AASAMVVDPK(1)PVAAEPPPSFPSTR	3	-0.55269	3
Unigene0016738	219	K	126 1169 PREDICTED: 26S protease regulatory subunit 6B homolog [Cucumis melo]	1	3.64175e-06	92.439	TMLAK(1)AVAHHTTAAFIR	4	0.82975	3
Unigene0016829	237	K	61 1032 minus strand fructokinase [Nicotiana tabacum]	1	4.70076e-10	158.05	LLLVTLGEK(1)GCR	2	0.081149	13
Unigene0016829	306	K	61 1032 minus strand fructokinase [Nicotiana tabacum]	1	1.63137e-06	105.28	K(1)GAIPALPTEAEAHGLFK	3	1.2797	17
Unigene0016829	244	K	61 1032 minus strand fructokinase [Nicotiana tabacum]	1	0.000358821	59.345	YYTK(1)NFHGAVDAFHVK	3	0.41277	5
Unigene0016829	256	K	61 1032 minus strand fructokinase [Nicotiana tabacum]	1	2.29129e-23	129.72	NFHGAVDAFHVK(1)TVDTTGAGDSFVGALLCK	4	0.47324	5
Unigene0016839	327	K	88 1776 minus strand PREDICTED: 2-hydroxyacyl-CoA lyase [Gossypium raimondii]	0.998067	2.85102e-09	130.27	VLEMINK(0.998)EIK(0.002)DDPFCLGK	3	-0.58189	8
Unigene0016839	209	K	88 1776 minus strand PREDICTED: 2-hydroxyacyl-CoA lyase [Gossypium raimondii]	1	0.001904	77.062	TAEK(1)PLIVCGK	2	-0.3821	2
Unigene0016839	11	K	88 1776 minus strand PREDICTED: 2-hydroxyacyl-CoA lyase [Gossypium raimondii]	1	3.83972e-26	198.23	NVIDGNVLAAK(1)ALAR	2	-0.20558	14
Unigene0016839	319	K	88 1776 minus strand PREDICTED: 2-hydroxyacyl-CoA lyase [Gossypium raimondii]	0.999453	0.00287672	49.28	K(0.001)PHLGIVGDAK(0.999)R	4	0.77854	2
Unigene0016839	185	K	88 1776 minus strand PREDICTED: 2-hydroxyacyl-CoA lyase [Gossypium raimondii]	1	9.76197e-05	92.773	K(1)TDSIVSVGSSEIEK	3	-0.43859	6
Unigene0016839	309	K	88 1776 minus strand PREDICTED: 2-hydroxyacyl-CoA lyase [Gossypium raimondii]	1	0.00360322	60.157	K(1)PHLGIVGDAK	3	0.56601	4
Unigene0017017	415	K	827 2833 minus strand Rhamnose biosynthesis 1 [Theobroma cacao]	1	0.00053666	75.416	QGIPFEYGK(1)GR	3	-0.3724	2
Unigene0017122	70	K	52 678 Proline synthase co-transcribed bacterial [Gossypium arboreum]	0.98293	0.000606267	62.357	VVAVSK(0.983)TK(0.017)PVSLIR	3	1.2415	3
Unigene0017152	49	K	81 737 Integral membrane Yip1 family protein [Arabidopsis thaliana]	1	0.0194958	45.433	GK(1)ISGSSRPPR	3	0.39241	1
Unigene0017152	66	K	81 737 Integral membrane Yip1 family protein [Arabidopsis thaliana]	1	1.15656e-24	152.96	DADDTFSK(1)ASDASSDGTQPSGWLQR	3	0.10613	4
Unigene0017226	3	K	52 888 PREDICTED: probable aquaporin PIP2-8 [Tarenaya hassleriana]	1	2.27557e-18	173.25	SK(1)EVSEEGQSHGK	2	-0.98663	33
Unigene0017226	140	K	52 888 PREDICTED: probable aquaporin PIP2-8 [Tarenaya hassleriana]	1	0.000404528	94.114	AFMK(1)NYYNR	2	-0.74553	10
Unigene0017226	14	K	52 888 PREDICTED: probable aquaporin PIP2-8 [Tarenaya hassleriana]	1	2.13307e-17	97.839	EVSEEGQSHGK(1)DYVDPPPAPLIDLAEIK	3	0.5273	20
Unigene0017319	236	K	73 1026 minus strand PREDICTED: magnesium transporter MRS2-3-like [Citrus sinensis]	1	0.000388023	58.658	TLELEAHPALDK(1)LTSK	4	0.38094	2
Unigene0017865	137	K	271 762 RAB6-interacting golgin [Gossypium arboreum]	1	1.53782e-06	113.47	VQLITK(1)LMELVSESER	3	-0.30028	3
Unigene0017865	158	K	271 762 RAB6-interacting golgin [Gossypium arboreum]	1	3.38772e-19	204.28	LEELSK(1)NIDSIH	2	0.13679	21
Unigene0017865	118	K	271 762 RAB6-interacting golgin [Gossypium arboreum]	0.999776	0.000114252	109.1	EKEYK(1)DALDAFNEK	2	1.5513	4
Unigene0017865	151	K	271 762 RAB6-interacting golgin [Gossypium arboreum]	0.989693	0.00215728	82.287	MK(0.99)K(0.01)LEELSK	3	-1.7428	2
Unigene0017865	115	K	271 762 RAB6-interacting golgin [Gossypium arboreum]	0.999959	1.51188e-38	258.42	EK(1)EYKDALDAFNEK	2	0.85747	8
Unigene0017899	182	K	192 794 minus strand PREDICTED: BRCA1-associated RING domain protein 1 [Vitis vinifera]	1	0.00787475	41.257	NIYGK(1)TPSELADPGTEAK	3	0.65111	1
Unigene0017925	248	K	161 1063 PREDICTED: bifunctional dTDP-4-dehydrorhamnose 3,5-epimerase/dTDP-4-dehydrorhamnose reductase [Gossypium raimondii]	1	5.1334e-09	123.14	DYIDPSFTWK(1)NFNLEEQAK	3	1.3321	3
Unigene0017925	297	K	161 1063 PREDICTED: bifunctional dTDP-4-dehydrorhamnose 3,5-epimerase/dTDP-4-dehydrorhamnose reductase [Gossypium raimondii]	0.998649	0.0154939	59.418	YVFK(0.001)PNQK(0.999)TAQA	2	0.10149	2
Unigene0017931	5	K	558 854 minus strand Small nuclear ribonucleoprotein family protein [Theobroma cacao]	1	0.0105398	58.592	K(1)ETVLDLAK	3	-0.8143	3
Unigene0017974	59	K	3 959 PREDICTED: LOW QUALITY PROTEIN: multiple C2 and transmembrane domain-containing protein 2-like [Malus domestica]	1	0.00107256	62.861	K(1)TNPEWNQVFAFSK	3	-0.040586	1
Unigene0018050	249	K	234 2357 PREDICTED: CSC1-like protein HYP1 isoform X1 [Vitis vinifera]	1	9.02843e-05	98.156	LYQEIVSLK(1)SR	3	1.2513	4
Unigene0018051	8	K	1202 2539 minus strand GDP-fucose protein O-fucosyltransferase 1 isoform 1 [Theobroma cacao]	1	0.00027634	79.492	MEFASNFK(1)YSR	2	-0.098464	2
Unigene0018052	519	K	94 1836 RING/FYVE/PHD zinc finger superfamily protein isoform 2 [Theobroma cacao]	1	0.00155898	143.03	K(1)LQEEMEK	2	0.13863	10
Unigene0018052	506	K	94 1836 RING/FYVE/PHD zinc finger superfamily protein isoform 2 [Theobroma cacao]	1	6.75176e-06	81.346	EAASK(1)PTGLQSHEDLAR	3	0.59992	8
Unigene0018052	236	K	94 1836 RING/FYVE/PHD zinc finger superfamily protein isoform 2 [Theobroma cacao]	1	1.11315e-13	99.93	YNDSYGDGVYAYEGGK(1)VEPYGAR	3	1.143	3
Unigene0018052	268	K	94 1836 RING/FYVE/PHD zinc finger superfamily protein isoform 2 [Theobroma cacao]	1	0.0043243	46.318	SISFPSGK(1)DSPPAK	3	1.4978	1
Unigene0018052	211	K	94 1836 RING/FYVE/PHD zinc finger superfamily protein isoform 2 [Theobroma cacao]	1	6.19998e-10	182.28	SDLGSDPYGK(1)R	2	-0.29906	7
Unigene0018052	277	K	94 1836 RING/FYVE/PHD zinc finger superfamily protein isoform 2 [Theobroma cacao]	1	0.0303109	94.407	IVK(1)AVPK	2	-0.89679	2
Unigene0018052	396	K	94 1836 RING/FYVE/PHD zinc finger superfamily protein isoform 2 [Theobroma cacao]	1	0.0309518	72.23	IK(1)PSDSIK	2	-0.35259	1
Unigene0018072	10	K	151 678 minus strand PREDICTED: vesicle transport protein SFT2B [Tarenaya hassleriana]	1	0.00951058	53.751	MNQAFEK(1)MK	3	1.006	1
Unigene0018088	204	K	739 1449 Vesicle-associated membrane protein 727 [Populus trichocarpa]	1	0.0288426	43.492	K(1)MWLQNLQMK	3	-1.5675	1
Unigene0018088	3	K	739 1449 Vesicle-associated membrane protein 727 [Populus trichocarpa]	1	0.00294887	50.897	SQK(1)GLIYSFVAK	2	0.50831	3
Unigene0018088	89	K	739 1449 Vesicle-associated membrane protein 727 [Populus trichocarpa]	0.993167	0.0160343	66.962	VK(0.007)DDFK(0.993)QR	3	0.088828	3
Unigene0018088	183	K	739 1449 Vesicle-associated membrane protein 727 [Populus trichocarpa]	1	1.79962e-06	65.184	IELLVDK(1)TENLQFQADSFQR	3	-0.80806	2
Unigene0018088	169	K	739 1449 Vesicle-associated membrane protein 727 [Populus trichocarpa]	1	0.000340918	73.927	GIMMDNIEK(1)VLDR	3	-0.12854	2
Unigene0018088	153	K	739 1449 Vesicle-associated membrane protein 727 [Populus trichocarpa]	1	0.000677733	167.67	LK(1)AQITEVK	2	-0.78906	12
Unigene0018164	147	K	48 521 minus strand Adenine nucleotide alpha hydrolases-like superfamily protein [Theobroma cacao]	1	0.00279352	44.788	ALLGSVSNYCAK(1)NVK(1)CPVVIVK	4	0.34406	1
Unigene0018164	134	K	48 521 minus strand Adenine nucleotide alpha hydrolases-like superfamily protein [Theobroma cacao]	1	0.00043146	57.288	AETLVMGSHGYGFFK(1)R	4	-1.7883	1
Unigene0018164	108	K	48 521 minus strand Adenine nucleotide alpha hydrolases-like superfamily protein [Theobroma cacao]	1	0.000175021	68.481	VVGSGDAK(1)DVICSTVK	3	-0.49274	4
Unigene0018164	91	K	48 521 minus strand Adenine nucleotide alpha hydrolases-like superfamily protein [Theobroma cacao]	1	4.72191e-05	113.69	K(1)SSYNINVER	3	-0.41099	11
Unigene0018164	157	K	48 521 minus strand Adenine nucleotide alpha hydrolases-like superfamily protein [Theobroma cacao]	1	0.0374865	62.659	CPVVIVK(1)K	2	0.40924	1
Unigene0018164	150	K	48 521 minus strand Adenine nucleotide alpha hydrolases-like superfamily protein [Theobroma cacao]	1	0.0001612	106.2	NVK(1)CPVVIVK	2	-0.57264	11
Unigene0018170	421	K	68 1339 minus strand CAAX prenyl protease 1 -like protein [Gossypium arboreum]	1	0.016102	46.819	LAALDEPGK(1)K	3	0.62667	2
Unigene0018174	32	K	241 2790 PREDICTED: heat shock 70 kDa protein 15-like [Prunus mume]	1	0.0012391	72.29	GIDVVLNDESK(1)R	3	-0.69095	2
Unigene0018174	723	K	241 2790 PREDICTED: heat shock 70 kDa protein 15-like [Prunus mume]	1	5.64885e-06	82.449	EAAMSNDPK(1)FDHIDLSEK	3	0.13617	2
Unigene0018174	474	K	241 2790 PREDICTED: heat shock 70 kDa protein 15-like [Prunus mume]	1	0.000349256	62.055	ISTYTIGPFQSTK(1)GER	3	-0.73688	6
Unigene0018174	619	K	241 2790 PREDICTED: heat shock 70 kDa protein 15-like [Prunus mume]	1	0.00431723	72.325	IMEETK(1)DRK	3	0.43676	1
Unigene0018174	385	K	241 2790 PREDICTED: heat shock 70 kDa protein 15-like [Prunus mume]	1	1.6323e-06	113.4	GCALQCAILSPTFK(1)VR	3	-0.37994	5
Unigene0018248	114	K	76 447 PREDICTED: probable peroxygenase 4-like isoform X1 [Citrus sinensis]	1	1.83138e-08	124.25	AVYDGSLFECLEK(1)ENEK	3	-0.38354	3
Unigene0018248	29	K	76 447 PREDICTED: probable peroxygenase 4-like isoform X1 [Citrus sinensis]	1	7.91206e-11	134.56	HGSDSGVYDK(1)EGR	2	-0.41225	7
Unigene0018290	75	K	55 372 minus strand PREDICTED: glutaredoxin-like [Gossypium raimondii]	1	4.56939e-20	140.41	TVPNVFIGGK(1)HIGGCDSTTALHQQGK	4	0.69628	14
Unigene0018290	7	K	55 372 minus strand PREDICTED: glutaredoxin-like [Gossypium raimondii]	1	0.000242876	66.977	AK(1)DVVSHNPVVVFSK	4	2.6194	6
Unigene0018290	91	K	55 372 minus strand PREDICTED: glutaredoxin-like [Gossypium raimondii]	1	8.68614e-18	99.954	HIGGCDSTTALHQQGK(1)LVPLLTEAGAVGK	5	-1.554	15
Unigene0018290	31	K	55 372 minus strand PREDICTED: glutaredoxin-like [Gossypium raimondii]	1	6.91765e-09	164.9	K(1)LLQQVGASFK	2	-0.62098	8
Unigene0018291	57	K	651 830 minus strand PREDICTED: glutaredoxin isoform X2 [Sesamum indicum]	1	0.000186234	86.777	LVPLLTEAGAVGK(1)SSA	2	0.43488	7
Unigene0018331	60	K	5 526 Alba DNA/RNA-binding protein isoform 4, partial [Theobroma cacao]	0.797453	0.000802015	48.899	VEK(0.797)PK(0.203)PESPINENEIR	4	-0.78084	1
Unigene0018331	97	K	5 526 Alba DNA/RNA-binding protein isoform 4, partial [Theobroma cacao]	1	0.0441245	66.692	VK(1)EIVLK	2	-1.3041	4
Unigene0018421	215	K	195 1781 minus strand Coatomer subunit gamma [Glycine soja]	1	0.000583238	69.352	LAVSK(1)LVTSLTR	3	-1.0633	3
Unigene0018421	267	K	195 1781 minus strand Coatomer subunit gamma [Glycine soja]	1	0.00188498	59.227	HK(1)AEMVIFEAAR	3	-0.61834	1
Unigene0018435	278	K	214 1305 minus strand PREDICTED: E3 ubiquitin-protein ligase MARCH7-like [Populus euphratica]	1	3.48691e-17	185.67	MECSCK(1)GELALAHK	2	-0.87723	27
Unigene0018592	487	K	298 1980 PREDICTED: sorting nexin 2A-like isoform X1 [Jatropha curcas]	1	0.00200579	94.114	IFGGDK(1)SR	2	1.5134	3
Unigene0018618	137	K	219 872 minus strand Ras-related small GTP-binding family protein [Theobroma cacao]	1	1.32962e-05	103.79	HLVAVK(1)TEDGQTFAER	3	-0.57739	6
Unigene0018618	35	K	219 872 minus strand Ras-related small GTP-binding family protein [Theobroma cacao]	1	8.27933e-07	125.97	FTK(1)NEFNLESK	3	0.26635	2
Unigene0018618	197	K	219 872 minus strand Ras-related small GTP-binding family protein [Theobroma cacao]	1	2.84419e-07	76.015	AVEGGGDGASSAVPSK(1)GETINVK	3	-1.0108	2
Unigene0018673	68	K	153 434 minus strand conserved hypothetical protein [Ricinus communis]	1	0.000310238	69.261	EFFEAYAESQTK(1)QDR	3	-1.0682	2
Unigene0018679	332	K	1346 2803 K+ uptake permease 7 isoform 1 [Theobroma cacao]	0.999999	6.11837e-06	63.998	KENHQAFEQLLIESLEK(1)FIR	4	-0.13215	1
Unigene0018688	97	K	42 365 minus strand Leucine-rich repeat protein kinase family protein isoform 1 [Theobroma cacao]	1	0.0539228	47.154	K(1)VVEMLQEIK	2	-0.62358	2
Unigene0018713	826	K	433 2922 minus strand Kinase [Theobroma cacao]	1	0.000846141	68.548	VFSQLVK(1)SEGR	3	0.6484	2
Unigene0018713	711	K	433 2922 minus strand Kinase [Theobroma cacao]	1	0.000325308	75.316	K(1)GQLDQIIDPTLVGK	3	-1.7247	4
Unigene0018713	725	K	433 2922 minus strand Kinase [Theobroma cacao]	1	9.29258e-07	67.11	KGQLDQIIDPTLVGK(1)IRPDSLR	4	-0.20015	1
Unigene0018713	505	K	433 2922 minus strand Kinase [Theobroma cacao]	1	0.000151414	102.4	VYK(1)GVMNDGMK	2	0.40666	10
Unigene0018713	513	K	433 2922 minus strand Kinase [Theobroma cacao]	1	4.35582e-07	99.283	GVMNDGMK(1)VAVK	3	-0.77224	5
Unigene0018735	355	K	482 2428 minus strand Epsin N-terminal domain-containing protein / clathrin assembly protein-related isoform 1 [Theobroma cacao]	1	9.4349e-12	146.77	ITSK(1)LLETLEEFVR	3	-0.19515	5
Unigene0018740	53	K	906 1853 minus strand PREDICTED: 26S proteasome non-ATPase regulatory subunit 4 homolog [Nelumbo nucifera]	1	0.0362462	63.565	VLEMIGK(1)K	2	0.14592	1
Unigene0018750	330	K	77 1207 actin 11, partial [Litsea cubeba]	1	0.0354378	55.353	IK(1)VVAPPER	2	-0.54275	1
Unigene0018750	328	K	77 1207 actin 11, partial [Litsea cubeba]	1	1.21494e-06	117.03	EITALAPSSMK(1)IK	2	-0.19912	13
Unigene0018750	115	K	77 1207 actin 11, partial [Litsea cubeba]	1	2.21052e-15	144.17	VAPEEHPVLLTEAPLNPK(1)ANR	3	0.021157	11
Unigene0018851	340	K	686 2986 PREDICTED: alpha,alpha-trehalose-phosphate synthase [UDP-forming] 6 [Prunus mume]	1	1.25909e-06	116.51	VAELVK(1)QYCDQGR	2	3.3965	4
Unigene0018851	475	K	686 2986 PREDICTED: alpha,alpha-trehalose-phosphate synthase [UDP-forming] 6 [Prunus mume]	1	0.000280908	76.358	LDK(1)LLGWEPSTPK	3	0.7162	3
Unigene0018871	94	K	97 1350 PREDICTED: aspartate aminotransferase, cytoplasmic, partial [Nelumbo nucifera]	1	2.41912e-06	91.276	VKEYLPITGLAEFNK(1)LSAK	3	0.64208	1
Unigene0018877	19	K	84 218 minus strand 60S ribosomal protein L14 [Populus trichocarpa]	1	0.000276505	78.903	VALVNYGK(1)EYGR	3	1.385	1
Unigene0018902	177	K	241 1506 PREDICTED: small glutamine-rich tetratricopeptide repeat-containing protein-like [Citrus sinensis]	1	0.0427563	99.688	K(1)TLAEALK	2	-0.044939	1
Unigene0018902	239	K	241 1506 PREDICTED: small glutamine-rich tetratricopeptide repeat-containing protein-like [Citrus sinensis]	1	0.0362589	60.157	K(1)SIEIDPSYSK	2	0.42877	1
Unigene0018902	249	K	241 1506 PREDICTED: small glutamine-rich tetratricopeptide repeat-containing protein-like [Citrus sinensis]	1	0.000452359	67.136	SIEIDPSYSK(1)AYSR	3	-0.62295	3
Unigene0018902	2	K	241 1506 PREDICTED: small glutamine-rich tetratricopeptide repeat-containing protein-like [Citrus sinensis]	1	5.1957e-05	83.182	AK(1)LNTDSPVAR	2	-0.48795	10
Unigene0018902	184	K	241 1506 PREDICTED: small glutamine-rich tetratricopeptide repeat-containing protein-like [Citrus sinensis]	1	0.0020336	51.252	TLAEALK(1)CQGNR	3	-0.046636	2
Unigene0018908	32	K	291 1148 minus strand PREDICTED: probable aquaporin PIP1-2-like isoform X1 [Citrus sinensis]	0.928437	1.90335e-05	56.172	QPIGTAAQTDK(0.072)DYK(0.928)EPPPAPLFEPGELK	3	-0.8581	5
Unigene0018908	4	K	291 1148 minus strand PREDICTED: probable aquaporin PIP1-2-like isoform X1 [Citrus sinensis]	1	0.000420895	99.53	MEGK(1)EEDVK	2	-0.27987	14
Unigene0018908	283	K	291 1148 minus strand PREDICTED: probable aquaporin PIP1-2-like isoform X1 [Citrus sinensis]	1	0.0715664	72.138	AIPFK(1)TR	2	0.63079	1
Unigene0018908	9	K	291 1148 minus strand PREDICTED: probable aquaporin PIP1-2-like isoform X1 [Citrus sinensis]	1	5.07669e-18	190.86	MEGKEEDVK(1)LGANK	2	-1.245	22
Unigene0018908	14	K	291 1148 minus strand PREDICTED: probable aquaporin PIP1-2-like isoform X1 [Citrus sinensis]	1	0.000489261	123.35	LGANK(1)FSER	2	0.43548	13
Unigene0018960	509	K	152 1966 minus strand PREDICTED: MACPF domain-containing protein NSL1-like [Citrus sinensis]	1	4.41172e-05	109.72	K(1)SGVFSALSTK	3	0.09294	3
Unigene0019000	22	K	2 172 maturation-associated SRC1-like protein [Carica papaya]	0.828057	0.00164144	62.088	IK(0.172)DK(0.828)IHGEGHEEK	3	-0.84577	1
Unigene0019000	18	K	2 172 maturation-associated SRC1-like protein [Carica papaya]	1	0.000278413	113.44	EGIVDK(1)IK	2	0.27571	8
Unigene0019005	268	K	88 1509 minus strand GATA zinc finger domain-containing protein C1393.08 isoform 1 [Theobroma cacao]	1	0.0257796	76.221	LVDGCK(1)TR	2	-0.96432	2
Unigene0019007	333	K	301 1761 PREDICTED: probable 26S proteasome non-ATPase regulatory subunit 3 [Nelumbo nucifera]	1	0.00047174	74.296	SVAEK(1)FSDTFSTDR	3	-2.1279	6
Unigene0019007	457	K	301 1761 PREDICTED: probable 26S proteasome non-ATPase regulatory subunit 3 [Nelumbo nucifera]	1	0.000827624	95.608	FLPNTQK(1)EK	3	0.2622	5
Unigene0019007	395	K	301 1761 PREDICTED: probable 26S proteasome non-ATPase regulatory subunit 3 [Nelumbo nucifera]	1	1.64741e-07	111.02	MDSANPVADAESIVAK(1)AIR	3	0.75362	2
Unigene0019007	259	K	301 1761 PREDICTED: probable 26S proteasome non-ATPase regulatory subunit 3 [Nelumbo nucifera]	1	6.52223e-06	80.738	TIQLEYTDAK(1)ESLLQAAR	3	1.9907	2
Unigene0019007	376	K	301 1761 PREDICTED: probable 26S proteasome non-ATPase regulatory subunit 3 [Nelumbo nucifera]	1	0.0205801	61.161	ISLADVAK(1)K	3	1.0891	3
Unigene0019007	303	K	301 1761 PREDICTED: probable 26S proteasome non-ATPase regulatory subunit 3 [Nelumbo nucifera]	1	0.000425212	82.029	TVFMQK(1)GMEK	3	-1.4247	5
Unigene0019007	222	K	301 1761 PREDICTED: probable 26S proteasome non-ATPase regulatory subunit 3 [Nelumbo nucifera]	1	4.33509e-12	147.39	NYLHYNLYDQAEK(1)LR	3	-0.3184	8
Unigene0019052	185	K	1754 2659 PREDICTED: probable E3 ubiquitin-protein ligase ARI8-like [Citrus sinensis]	1	1.18851e-40	183.49	LHQCAEK(1)ELQVYLTADGPLKDFNEFR	4	0.1449	25
Unigene0019053	101	K	1822 2175 nucleotide/sugar transporter family protein [Medicago truncatula]	1	0.011522	99.139	LLK(1)EGVEK	2	0.65714	2
Unigene0019054	54	K	96 551 PREDICTED: 40S ribosomal protein S18 [Tarenaya hassleriana]	0.999462	0.016309	54.066	K(0.001)ADVDMNK(0.999)R	3	-3.0061	1
Unigene0019054	47	K	96 551 PREDICTED: 40S ribosomal protein S18 [Tarenaya hassleriana]	0.999997	0.00931659	61.161	K(1)ADVDMNKR	3	-1.1092	1
Unigene0019074	343	K	184 1668 PREDICTED: 6-phosphogluconate dehydrogenase, decarboxylating 2, chloroplastic [Jatropha curcas]	1	2.27028e-12	133.86	QALYASK(1)ICSYAQGMNLLR	3	-1.4588	6
Unigene0019092	7	K	236 904 minus strand PREDICTED: vacuolar protein sorting-associated protein 2 homolog 1 [Populus euphratica]	1	0.0173221	62.714	SFLFGK(1)R	2	1.2856	1
Unigene0019092	94	K	236 904 minus strand PREDICTED: vacuolar protein sorting-associated protein 2 homolog 1 [Populus euphratica]	1	0.000107005	82.651	IQTLK(1)STQAMGEAMK	3	0.61397	1
Unigene0019092	108	K	236 904 minus strand PREDICTED: vacuolar protein sorting-associated protein 2 homolog 1 [Populus euphratica]	1	0.0347088	40.244	GVTK(1)AMGQMNR	3	-1.8862	1
Unigene0019123	66	K	196 597 minus strand cytochrome b5 isoform Cb5-D [Vernicia fordii]	1	3.7345e-11	132.23	DATDEFEDAGHSK(1)TAR	4	1.0897	8
Unigene0019182	25	K	779 955 geranylgeranylated protein ATGP4 [Arabidopsis thaliana]	1	0.00253987	56.328	ILENNK(1)TVGQCK	3	-1.2316	1
Unigene0019182	19	K	779 955 geranylgeranylated protein ATGP4 [Arabidopsis thaliana]	1	0.000101873	92.247	LISSGK(1)ILENNK	3	0.81029	3
Unigene0019183	33	K	360 527 minus strand cysteine proteinase inhibitor (cystatin) [Carica papaya]	1	0.00145534	92.051	K(1)ENALLQFK	3	0.38073	1
Unigene0019259	25	K	679 1083 BnaC04g16470D [Brassica napus]	1	0.0238608	48.981	LAEK(1)ASSFHGR	2	-0.53963	2
Unigene0019297	46	K	67 309 PREDICTED: endo-1,3;1,4-beta-D-glucanase-like isoform X1 [Citrus sinensis]	1	0.000331685	77.185	IFPK(1)VEHGWTLR	3	-0.56468	4
Unigene0019313	12	K	84 431 PREDICTED: myosin-10-like isoform X1 [Glycine max]	1	0.000593443	62.044	QELEETK(1)QAMLESEK	3	0.017857	3
Unigene0019350	66	K	104 343 minus strand PREDICTED: ubiquitin-conjugating enzyme E2 1-like [Nelumbo nucifera]	1	0.000249141	77.644	MTFGQNYPEK(1)PPR	3	-0.13835	3
Unigene0019399	95	K	76 528 PREDICTED: 40S ribosomal protein S10-like [Prunus mume]	1	0.000465001	49.343	QAK(1)PGGRPMGGPSGDRPR	4	-0.64458	1
Unigene0019399	140	K	76 528 PREDICTED: 40S ribosomal protein S10-like [Prunus mume]	1	3.01816e-13	97.776	GGPRPGGEFGDK(1)GGAPADYQPSF	3	-2.0304	5
Unigene0019400	26	K	505 618 PREDICTED: 40S ribosomal protein S10-2 [Tarenaya hassleriana]	1	1.7926e-19	137.64	PGGEFGDK(1)GGAPADYQPSFR	3	-0.76108	17
Unigene0019479	7	K	346 1890 Methyltransferases [Theobroma cacao]	1	9.59945e-05	92.866	MEPSGGK(1)PNFLR	3	0.72636	7
Unigene0019494	548	K	261 1961 minus strand PREDICTED: synaptotagmin-5-like isoform X1 [Jatropha curcas]	1	2.31102e-09	136.38	DYFQLDGSK(1)SGR	3	0.89774	24
Unigene0019502	755	K	108 2954 minus strand Coatomer, beta' subunit isoform 1 [Theobroma cacao]	1	0.00108411	72.275	LASLAK(1)EQGK	3	0.48694	3
Unigene0019502	417	K	108 2954 minus strand Coatomer, beta' subunit isoform 1 [Theobroma cacao]	1	0.000459602	106.68	IFSK(1)NFQEK	3	-0.69573	4
Unigene0019518	437	K	92 1549 minus strand PREDICTED: UDP-glucose flavonoid 3-O-glucosyltransferase 6-like [Citrus sinensis]	1	0.000898567	71.153	VSAEVIEK(1)GIR	3	1.582	5
Unigene0019599	28	K	589 1344 serine/threonine protein phosphatase type one [Arabidopsis thaliana]	1	0.00160767	58.04	GGK(1)QVQLSEGEIR	3	-2.8845	1
Unigene0019648	182	K	123 779 PREDICTED: vesicle-associated membrane protein 721 [Nicotiana tomentosiformis]	1	0.0278072	97.033	QQGTK(1)MR	2	0.84266	1
Unigene0019648	165	K	123 779 PREDICTED: vesicle-associated membrane protein 721 [Nicotiana tomentosiformis]	1	4.02389e-10	158.42	VLDRGEK(1)IELLVDK(1)TENLR	4	2.1789	14
Unigene0019648	142	K	123 779 PREDICTED: vesicle-associated membrane protein 721 [Nicotiana tomentosiformis]	1	9.58149e-16	150.11	AQVSEVK(1)GVMMENIEK	3	1.1107	15
Unigene0019648	97	K	123 779 PREDICTED: vesicle-associated membrane protein 721 [Nicotiana tomentosiformis]	1	2.23205e-11	146.45	YGGGK(1)AATAAANSLNK	2	-0.17464	20
Unigene0019648	91	K	123 779 PREDICTED: vesicle-associated membrane protein 721 [Nicotiana tomentosiformis]	1	0.00706462	117.89	IKEDFTK(1)R	2	-1.5905	3
Unigene0019648	108	K	123 779 PREDICTED: vesicle-associated membrane protein 721 [Nicotiana tomentosiformis]	1	8.69499e-32	224.55	AATAAANSLNK(1)EFGSK	2	0.28515	15
Unigene0019648	115	K	123 779 PREDICTED: vesicle-associated membrane protein 721 [Nicotiana tomentosiformis]	1	2.9068e-05	70.114	LK(1)EHMQYCVDHPEEISR	4	-0.37228	1
Unigene0019648	135	K	123 779 PREDICTED: vesicle-associated membrane protein 721 [Nicotiana tomentosiformis]	1	0.000553815	121.5	VK(1)AQVSEVK	2	0.30275	9
Unigene0019648	158	K	123 779 PREDICTED: vesicle-associated membrane protein 721 [Nicotiana tomentosiformis]	1	2.63946e-17	151.96	VLDRGEK(1)IELLVDK(1)TENLR	4	2.1789	41
Unigene0019648	151	K	123 779 PREDICTED: vesicle-associated membrane protein 721 [Nicotiana tomentosiformis]	1	1.4978e-15	168.89	GVMMENIEK(1)VLDRGEK	4	0.316	21
Unigene0019648	133	K	123 779 PREDICTED: vesicle-associated membrane protein 721 [Nicotiana tomentosiformis]	1	0.0141108	47.062	LAK(1)VK(1)AQVSEVK	3	0.70347	1
Unigene0019668	20	K	104 538 Late embryogenesis abundant Lea[2]4-A [Gossypium arboreum]	1	0.000111312	75.316	TCVTDAINSLTK(1)VNIR	3	-0.89443	4
Unigene0019746	75	K	1 360 minus strand translationally controlled tumor protein [Vernicia fordii]	1	0.0303873	106.36	K(1)QFVAYVK	2	1.9607	1
Unigene0019746	86	K	1 360 minus strand translationally controlled tumor protein [Vernicia fordii]	1	0.0144838	58.917	YIK(1)LLALK	3	-0.47712	4
Unigene0019749	187	K	173 823 minus strand PREDICTED: ras-related protein RABE1c-like [Nelumbo nucifera]	1	2.21e-05	106.58	LSETDAK(1)QEPQTIK	3	1.0008	4
Unigene0019805	12	K	1822 2337 minus strand S-adenosyl-l-homocysteine hydrolase A [Populus tomentosa]	1	0.00216629	125.82	DSLK(1)TDPK	2	-0.46292	6
Unigene0019844	366	K	132 1631 minus strand phospholipid/glycerol acyltransferase family protein [Populus trichocarpa]	1	0.000415997	48.053	ISELLQK(1)GDLVVCPEGTTCR	3	1.321	2
Unigene0019844	326	K	132 1631 minus strand phospholipid/glycerol acyltransferase family protein [Populus trichocarpa]	1	0.00177615	64.121	K(1)VSCVTYSVSR	3	-0.59669	2
Unigene0019848	99	K	230 1177 minus strand Secretory carrier 3 isoform 2 [Theobroma cacao]	1	0.000136272	113.44	ELQAK(1)EAELR	2	1.0667	7
Unigene0019848	24	K	230 1177 minus strand Secretory carrier 3 isoform 2 [Theobroma cacao]	1	6.88605e-07	110.77	NPFDEEEDVNPFADSAK(1)K	3	0.1319	9
Unigene0019948	121	K	53 1558 minus strand Glycerol-3-phosphate acyltransferase 6 [Theobroma cacao]	1	0.0409142	73.26	VFSSCGK(1)R	2	-0.11072	1
Unigene0020017	95	K	199 687 minus strand universal stress protein A-like protein [Jatropha curcas]	1	9.80548e-07	102.07	QK(1)EVVVLMK	3	-0.63318	6
Unigene0020017	75	K	199 687 minus strand universal stress protein A-like protein [Jatropha curcas]	1	5.93432e-09	125.23	K(1)YGVQPDPEALDIVTTASR	3	0.64771	4
Unigene0020017	19	K	199 687 minus strand universal stress protein A-like protein [Jatropha curcas]	1	0.000558451	76.326	K(1)ALSWAVDNLIR	3	2.312	2
Unigene0020017	135	K	199 687 minus strand universal stress protein A-like protein [Jatropha curcas]	1	0.0660529	110.54	GLGGIK(1)R	2	1.2974	1
Unigene0020118	98	K	155 670 minus strand SKP1 [Hevea brasiliensis]	1	8.93834e-12	139.34	AASDNEVNALNAEFVK(1)K	3	1.2824	2
Unigene0020118	135	K	155 670 minus strand SKP1 [Hevea brasiliensis]	1	0.012926	52.255	NK(1)SVEFVR	3	0.040214	1
Unigene0020149	75	K	426 1886 Kinase protein with tetratricopeptide repeat domain isoform 1 [Theobroma cacao]	1	0.00809675	56.258	APNVVYK(1)GK	3	0.64338	4
Unigene0020149	68	K	426 1886 Kinase protein with tetratricopeptide repeat domain isoform 1 [Theobroma cacao]	1	1.20169e-14	111.11	MATSGFAVENIVSEHGEK(1)APNVVYK	4	-0.69076	4
Unigene0020177	74	K	120 1607 minus strand ent-kaurenoic acid oxidase [Malus domestica]	1	0.000823564	54.281	AFK(1)SSNPDSFTSDLVK	3	-0.41949	1
Unigene0020177	343	K	120 1607 minus strand ent-kaurenoic acid oxidase [Malus domestica]	0.999434	0.0123983	47.154	VK(0.001)EEQEMVVK(0.999)K	3	0.546	1
Unigene0020194	280	K	63 1508 minus strand Ubiquitin-specific protease 6 [Theobroma cacao]	1	0.00408451	63.181	SELEK(1)ASPSLGR	2	0.15082	1
Unigene0020223	274	K	222 1379 PREDICTED: FAM10 family protein At4g22670-like [Musa acuminata subsp. malaccensis]	1	0.00132156	64.224	RAEAQAAYEK(1)AK	3	0.9827	1
Unigene0020223	217	K	222 1379 PREDICTED: FAM10 family protein At4g22670-like [Musa acuminata subsp. malaccensis]	1	1.50448e-05	65.085	DLHLASK(1)LDYDEEISTVLK	3	0.077426	1
Unigene0020246	629	K	132 2792 Exocyst complex component sec3A isoform 1 [Theobroma cacao]	1	0.000907995	61.11	YLSGQK(1)ADAAGFVR	3	0.44785	2
Unigene0020246	816	K	132 2792 Exocyst complex component sec3A isoform 1 [Theobroma cacao]	1	8.72363e-10	143	MLK(1)SSLSGVDR	2	-0.21542	15
Unigene0020246	23	K	132 2792 Exocyst complex component sec3A isoform 1 [Theobroma cacao]	1	0.0027808	55.261	ACEAAIEGTK(1)QK	3	0.79252	3
Unigene0020289	205	K	33 1358 E3 ubiquitin-protein ligase RNF25 [Theobroma cacao]	1	3.022e-05	104.41	HIK(1)TGEDVLVTR	3	-1.5226	6
Unigene0020289	345	K	33 1358 E3 ubiquitin-protein ligase RNF25 [Theobroma cacao]	1	0.00307274	52.527	DLYWEGVCDIMSK(1)R	3	0.79635	2
Unigene0020289	172	K	33 1358 E3 ubiquitin-protein ligase RNF25 [Theobroma cacao]	1	0.000620937	78.556	FSEISLK(1)NAR	3	0.018193	1
Unigene0020289	177	K	33 1358 E3 ubiquitin-protein ligase RNF25 [Theobroma cacao]	0.999994	9.88495e-05	88.021	EK(1)GFFDKEEVWR	4	0.91576	9
Unigene0020294	92	K	276 1568 PREDICTED: probable cyclic nucleotide-gated ion channel 5 [Gossypium raimondii]	1	0.000191035	82.85	AVFPEDLK(1)ASEK	3	1.6149	11
Unigene0020310	231	K	51 1025 cinnamoyl-CoA reductase family protein [Populus trichocarpa]	1	0.00275325	50.957	DVAK(1)AQLLLFETPTASGR	3	0.77944	1
Unigene0020329	174	K	176 802 minus strand VPS28 protein 2 [Populus trichocarpa]	1	1.15965e-05	105.19	LAK(1)MGAADELTEQQAR	3	0.53387	6
Unigene0020336	28	K	86 349 minus strand PREDICTED: cyclin-dependent kinases regulatory subunit 1 [Fragaria vesca subsp. vesca]	1	0.000218029	77.894	HVVLPADVAK(1)ALPK	3	-0.11841	4
Unigene0020356	373	K	146 2566 minus strand Sucrose synthase 4 isoform 1 [Theobroma cacao]	1	0.0142629	114.72	TEK(1)GIVR	2	0.54336	5
Unigene0020356	212	K	146 2566 minus strand Sucrose synthase 4 isoform 1 [Theobroma cacao]	1	0.00027902	55.844	K(1)AEEYLSTLPPETPYAELEHK	3	-0.93879	2
Unigene0020356	627	K	146 2566 minus strand Sucrose synthase 4 isoform 1 [Theobroma cacao]	1	0.00145968	61.11	AEMK(1)NMFELIEK	3	0.5917	1
Unigene0020356	63	K	146 2566 minus strand Sucrose synthase 4 isoform 1 [Theobroma cacao]	1	0.00615644	54.343	K(1)LAEGAVFEILR	3	-0.19834	3
Unigene0020356	41	K	146 2566 minus strand Sucrose synthase 4 isoform 1 [Theobroma cacao]	1	1.54405e-46	201.15	GK(1)GILQHHQLIAEFEALPEDNRK	3	-0.1628	37
Unigene0020374	692	K	316 3873 PREDICTED: trafficking protein particle complex subunit 11 [Populus euphratica]	1	0.0031904	53.448	LTYK(1)ITSEQSGK	3	-0.012934	1
Unigene0020387	189	K	140 1189 minus strand PREDICTED: ankyrin repeat domain-containing protein 2 [Jatropha curcas]	1	1.51065e-05	119.27	YWNDK(1)EVLTK	3	0.0069474	8
Unigene0020387	333	K	140 1189 minus strand PREDICTED: ankyrin repeat domain-containing protein 2 [Jatropha curcas]	1	2.08955e-07	117	TPSDVAK(1)LNNQHEVLK	4	0.46149	9
Unigene0020387	342	K	140 1189 minus strand PREDICTED: ankyrin repeat domain-containing protein 2 [Jatropha curcas]	1	0.000374116	66.004	LNNQHEVLK(1)LLEK	4	-0.032779	6
Unigene0020387	292	K	140 1189 minus strand PREDICTED: ankyrin repeat domain-containing protein 2 [Jatropha curcas]	1	0.000479381	65.895	NK(1)NTALHYAAGYGR	3	0.061546	1
Unigene0020387	7	K	140 1189 minus strand PREDICTED: ankyrin repeat domain-containing protein 2 [Jatropha curcas]	1	0.00133963	57.414	ASNSQK(1)DLPADEK	2	0.18959	1
Unigene0020387	346	K	140 1189 minus strand PREDICTED: ankyrin repeat domain-containing protein 2 [Jatropha curcas]	1	0.0385697	66.351	LLEK(1)DVFL	2	0.95385	5
Unigene0020387	14	K	140 1189 minus strand PREDICTED: ankyrin repeat domain-containing protein 2 [Jatropha curcas]	1	0.0171592	47.037	DLPADEK(1)TSAADK	2	0.30252	1
Unigene0020417	478	K	340 1803 Long chain base2 isoform 1 [Theobroma cacao]	1	0.000198003	78.814	YFPAEPEK(1)QQQEER	3	0.43106	6
Unigene0020420	464	K	385 2202 PREDICTED: asparagine--tRNA ligase, cytoplasmic 2-like isoform X1 [Citrus sinensis]	1	0.000614763	57.703	LSYAEAVALLQK(1)IVDK	3	-0.047497	3
Unigene0020420	182	K	385 2202 PREDICTED: asparagine--tRNA ligase, cytoplasmic 2-like isoform X1 [Citrus sinensis]	1	0.0018713	46.324	LLHIGTVDPDK(1)YPLSK	4	0.1395	1
Unigene0020502	127	K	221 1402 minus strand Aldolase superfamily protein [Theobroma cacao]	1	0.0691512	49.65	K(1)FVDCLR	3	0.13865	1
Unigene0020502	77	K	221 1402 minus strand Aldolase superfamily protein [Theobroma cacao]	1	0.00015801	83.877	GILAIDESNATCGK(1)R	3	0.22359	2
Unigene0020502	142	K	221 1402 minus strand Aldolase superfamily protein [Theobroma cacao]	1	0.00823476	56.013	IVPGIK(1)VDK	3	-0.598	2
Unigene0020502	343	K	221 1402 minus strand Aldolase superfamily protein [Theobroma cacao]	1	4.73918e-08	80.236	ALQNTVLK(1)TWQGRPENIEAAQK	4	0.19077	3
Unigene0020531	204	K	505 1257 Reversibly glycosylated polypeptide 1 [Theobroma cacao]	1	0.00288934	58.079	DCTTVQK(1)CYIELSK	3	-2.2296	1
Unigene0020531	219	K	505 1257 Reversibly glycosylated polypeptide 1 [Theobroma cacao]	1	0.00323384	61.213	LAK(1)VDPYFDK	3	0.7029	2
Unigene0020560	35	K	266 850 PREDICTED: remorin-like [Cucumis sativus]	1	1.3315e-06	119.96	DAPEEK(1)SVIPPPEEK	2	-0.36186	11
Unigene0020560	50	K	266 850 PREDICTED: remorin-like [Cucumis sativus]	1	1.76974e-06	121.13	RDDESK(1)ALVLVEK	2	-0.92046	12
Unigene0020560	127	K	266 850 PREDICTED: remorin-like [Cucumis sativus]	1	3.56839e-05	113.66	ASIEAELK(1)K	3	0.91259	18
Unigene0020560	90	K	266 850 PREDICTED: remorin-like [Cucumis sativus]	1	4.75405e-10	158.42	ESLIK(1)AWEESEK	2	0.96343	11
Unigene0020560	57	K	266 850 PREDICTED: remorin-like [Cucumis sativus]	1	3.02519e-10	136.81	ALVLVEK(1)APEPTEVK	2	0.036527	14
Unigene0020560	7	K	266 850 PREDICTED: remorin-like [Cucumis sativus]	1	1.4974e-12	91.767	K(1)IESETPTEPPSNPAPEPVEAPK	3	1.2774	17
Unigene0020560	153	K	266 850 PREDICTED: remorin-like [Cucumis sativus]	1	1.46151e-08	118.87	VALIHK(1)SAEEK	2	-0.46347	20
Unigene0020560	119	K	266 850 PREDICTED: remorin-like [Cucumis sativus]	1	2.82722e-09	102.47	LSAIEAWENSQK(1)ASIEAELK	3	2.8973	2
Unigene0020560	29	K	266 850 PREDICTED: remorin-like [Cucumis sativus]	1	1.47461e-12	86.261	KIESETPTEPPSNPAPEPVEAPK(1)DAPEEK	4	-0.16978	7
Unigene0020560	65	K	266 850 PREDICTED: remorin-like [Cucumis sativus]	1	5.03152e-05	101.04	APEPTEVK(1)TTEGSVNR	2	0.33594	5
Unigene0020560	44	K	266 850 PREDICTED: remorin-like [Cucumis sativus]	1	0.000741955	56.793	SVIPPPEEK(1)RDDESK	4	0.56942	1
Unigene0020568	38	K	159 731 PREDICTED: PRA1 family protein F2-like [Jatropha curcas]	1	0.00111267	58.098	RPWK(1)QLIEFHAFK	4	-0.11849	5
Unigene0020615	243	K	200 1717 minus strand Cytochrome P450, family 72, subfamily A, polypeptide 15 isoform 2 [Theobroma cacao]	0.828596	0.0275471	46.39	FLPTK(0.829)LNK(0.171)K	3	-0.46418	1
Unigene0020615	212	K	200 1717 minus strand Cytochrome P450, family 72, subfamily A, polypeptide 15 isoform 2 [Theobroma cacao]	1	0.00421122	55.578	AAFGSSYEEGK(1)R	3	-0.84337	1
Unigene0020615	153	K	200 1717 minus strand Cytochrome P450, family 72, subfamily A, polypeptide 15 isoform 2 [Theobroma cacao]	1	0.00157531	73.233	IINPAFHLK(1)K	3	-1.0063	2
Unigene0020663	43	K	114 1379 octicosapeptide/Phox/Bem1p domain-containing family protein [Populus trichocarpa]	1	0.00375451	50.95	FMCSFGGK(1)ILPR	3	-0.42549	1
Unigene0020673	30	K	69 713 minus strand PREDICTED: MOB kinase activator-like 1 [Nicotiana tomentosiformis]	1	0.000454595	75.89	K(1)HIDATLGSGNLR	3	-0.33147	3
Unigene0020673	105	K	69 713 minus strand PREDICTED: MOB kinase activator-like 1 [Nicotiana tomentosiformis]	1	0.00426024	72.848	K(1)PIEVSAPK	3	-0.40717	4
Unigene0020731	188	K	498 1190 PREDICTED: elongation factor 1-delta 1-like [Citrus sinensis]	1	0.00941158	71.451	LAPVGYGIK(1)K	2	-0.52736	9
Unigene0020731	160	K	498 1190 PREDICTED: elongation factor 1-delta 1-like [Citrus sinensis]	1	0.0399219	123.69	K(1)LEEAVR	2	1.2438	2
Unigene0020731	16	K	498 1190 PREDICTED: elongation factor 1-delta 1-like [Citrus sinensis]	1	0.00102015	100.88	K(1)LDDYLLTR	3	0.83826	8
Unigene0020731	15	K	498 1190 PREDICTED: elongation factor 1-delta 1-like [Citrus sinensis]	1	0.000105103	78.505	AVAFHDLSSDAGLK(1)K	3	-0.99163	1
Unigene0020856	306	K	21 965 minus strand PREDICTED: glucan endo-1,3-beta-glucosidase, basic isoform-like [Populus euphratica]	1	0.000131056	89.171	FFGLFAPNK(1)QPK	3	-0.43978	4
Unigene0020896	24	K	87 548 PREDICTED: BTB/POZ domain-containing protein At4g08455 [Cucumis melo]	1	8.51857e-05	87.647	SGTIK(1)ISDVSYEALR	3	0.23054	6
Unigene0020896	61	K	87 548 PREDICTED: BTB/POZ domain-containing protein At4g08455 [Cucumis melo]	1	0.00743032	43.166	MAYDLVVLAEK(1)YQVK	3	-1.8298	1
Unigene0020976	203	K	366 1751 PREDICTED: metacaspase-5-like [Cucumis sativus]	1	0.000490822	63.185	EQIGESTK(1)NNQAQAR	3	1.4941	3
Unigene0020976	64	K	366 1751 PREDICTED: metacaspase-5-like [Cucumis sativus]	1	9.0571e-18	130.57	K(1)ALSHLIASAEPGDFLFVHYSGHGTR	4	1.937	10
Unigene0020976	248	K	366 1751 PREDICTED: metacaspase-5-like [Cucumis sativus]	1	0.000866025	54.812	HRHEDDDDK(1)EEVEAR	4	0.69592	2
Unigene0020976	216	K	366 1751 PREDICTED: metacaspase-5-like [Cucumis sativus]	1	7.7773e-05	92.65	ESFGFK(1)SFLHQTVK	3	1.1589	3
Unigene0020976	16	K	366 1751 PREDICTED: metacaspase-5-like [Cucumis sativus]	1	0.000733625	55.755	ALLIGINYPGTK(1)AELR	3	0.42623	6
Unigene0020976	31	K	366 1751 PREDICTED: metacaspase-5-like [Cucumis sativus]	1	0.0141233	59.35	MYK(1)CLVDR	3	-0.17013	3
Unigene0020986	18	K	70 525 minus strand PREDICTED: reticulon-like protein B5 isoform X2 [Nicotiana tomentosiformis]	1	7.6266e-16	146.13	AEHAGEHESAAESLMEK(1)ISEK	3	0.60038	11
Unigene0020991	359	K	143 1261 minus strand PREDICTED: dnaJ homolog subfamily B member 13-like [Nelumbo nucifera]	1	0.00144843	67.334	FPSK(1)LTAEQK	3	2.3411	3
Unigene0021045	238	K	91 981 PREDICTED: probable calcium-binding protein CML49 [Jatropha curcas]	1	2.02013e-05	93.226	ATDYDNVSK(1)FGNSGVAK	3	0.42985	4
Unigene0021045	229	K	91 981 PREDICTED: probable calcium-binding protein CML49 [Jatropha curcas]	1	3.97592e-11	182.23	TK(1)ATDYDNVSK	2	0.93501	12
Unigene0021045	183	K	91 981 PREDICTED: probable calcium-binding protein CML49 [Jatropha curcas]	1	0.000262632	86.898	AIFEK(1)FDRDR	2	-1.9628	10
Unigene0021240	120	K	386 1831 minus strand PREDICTED: cytochrome P450 71B34-like [Vitis vinifera]	1	0.0239788	41.684	ICVLEIFSTK(1)R	3	0.22106	1
Unigene0021240	71	K	386 1831 minus strand PREDICTED: cytochrome P450 71B34-like [Vitis vinifera]	1	0.000231263	48.616	EVLK(1)VHDLDCCSRPSLAGTGR	4	-0.82854	2
Unigene0021309	109	K	16 507 minus strand 60S ribosomal protein L21 isoform 1 [Theobroma cacao]	1	1.25963e-09	196.88	K(1)IKNDELK	3	0.031834	13
Unigene0021309	106	K	16 507 minus strand 60S ribosomal protein L21 isoform 1 [Theobroma cacao]	1	0.0017117	155.75	CTEEFK(1)LRK	3	0.50736	17
Unigene0021323	185	K	122 742 minus strand 40S ribosomal protein S5B [Hevea brasiliensis]	1	9.12519e-16	119.28	TIAECLADELINAAK(1)GSSNSYAIK	3	0.4413	3
Unigene0021477	364	K	74 1573 minus strand PREDICTED: galactokinase [Jatropha curcas]	1	0.0231164	64.776	HFK(1)LHQR	3	-0.96783	2
Unigene0021524	84	K	214 1140 ethylene-inducible protein [Hevea brasiliensis]	1	2.11975e-06	101.35	MSDPQLIK(1)EIK	2	-0.24581	8
Unigene0021524	203	K	214 1140 ethylene-inducible protein [Hevea brasiliensis]	1	1.37897e-14	154.1	NMDDDEVFSFAK(1)K	3	-0.20577	18
Unigene0021524	204	K	214 1140 ethylene-inducible protein [Hevea brasiliensis]	1	1.45028e-09	132.24	K(1)IAAPYDLVMQTK	2	0.29664	19
Unigene0021524	26	K	214 1140 ethylene-inducible protein [Hevea brasiliensis]	1	4.50961e-17	148.41	SPFSVK(1)VGLAQMLR	2	0.83576	25
Unigene0021524	20	K	214 1140 ethylene-inducible protein [Hevea brasiliensis]	1	1.64408e-05	108.38	K(1)SPFSVK(1)VGLAQMLR	4	1.1471	5
Unigene0021607	104	K	146 544 PREDICTED: 60S ribosomal protein L32-1-like [Citrus sinensis]	1	0.000939255	57.212	THCAEIAHDVSTK(1)K	4	-0.49487	2
Unigene0021641	281	K	161 1027 minus strand Alpha-soluble NSF attachment protein 2 [Theobroma cacao]	1	0.0017652	81.771	VK(1)EMEEDDLT	2	-1.0163	4
Unigene0021641	189	K	161 1027 minus strand Alpha-soluble NSF attachment protein 2 [Theobroma cacao]	1	0.000408856	71.176	YSLNNNLLK(1)YGVK	3	-0.89264	1
Unigene0021641	18	K	161 1027 minus strand Alpha-soluble NSF attachment protein 2 [Theobroma cacao]	1	2.59869e-06	120.53	K(1)LTGWGLFGSK	3	0.14771	6
Unigene0021641	279	K	161 1027 minus strand Alpha-soluble NSF attachment protein 2 [Theobroma cacao]	0.999681	0.0164148	66.27	VKEMLK(1)VK	3	-0.042351	4
Unigene0021641	47	K	161 1027 minus strand Alpha-soluble NSF attachment protein 2 [Theobroma cacao]	1	0.0327015	91.9	LAK(1)SWDK	2	-2.0693	4
Unigene0021734	53	K	366 2846 PREDICTED: pyrophosphate-energized membrane proton pump 2 isoform X1 [Amborella trichopoda]	1	0.00757225	50.108	SK(1)PYNPLIFR	3	1.3955	2
Unigene0021744	17	K	218 988 minus strand conserved hypothetical protein [Ricinus communis]	1	0.00494959	56.404	NSPESGMK(1)LR	3	1.6048	2
Unigene0021807	64	K	223 1674 minus strand PREDICTED: probable serine/threonine-protein kinase At5g41260 [Gossypium raimondii]	1	4.65338e-11	82.885	AATSGFSSDNIVSEHGEK(1)APNVVYR	4	0.44987	3
Unigene0021832	265	K	88 1428 PREDICTED: 26S proteasome regulatory subunit 4 homolog B [Cucumis sativus]	1	0.000987631	51.591	VVGSELIQK(1)YLGDGPK	3	0.30149	1
Unigene0021832	93	K	88 1428 PREDICTED: 26S proteasome regulatory subunit 4 homolog B [Cucumis sativus]	0.999998	0.000553814	77.644	LK(1)PQEEKNEEDR	3	0.11464	2
Unigene0021832	64	K	88 1428 PREDICTED: 26S proteasome regulatory subunit 4 homolog B [Cucumis sativus]	1	0.000566622	74.751	LPTVTPLTK(1)CK	3	0.45856	5
Unigene0021832	366	K	88 1428 PREDICTED: 26S proteasome regulatory subunit 4 homolog B [Cucumis sativus]	1	0.000277045	81.625	IEFPLPDIK(1)TR	3	-0.062934	24
Unigene0021832	30	K	88 1428 PREDICTED: 26S proteasome regulatory subunit 4 homolog B [Cucumis sativus]	1	0.0281466	42.083	K(1)FEPAAPPSR	3	0.068803	1
Unigene0021832	105	K	88 1428 PREDICTED: 26S proteasome regulatory subunit 4 homolog B [Cucumis sativus]	1	0.00494654	55.04	NEEDRSK(1)VDDLR	3	-0.059983	1
Unigene0021832	420	K	88 1428 PREDICTED: 26S proteasome regulatory subunit 4 homolog B [Cucumis sativus]	1	0.0045028	86.898	MK(1)VTHADFK	3	-0.21543	4
Unigene0021910	309	K	160 1518 UBX domain-containing 7 [Gossypium arboreum]	1	7.78766e-12	136.26	IK(1)VSPDETYDEDEEMQR	3	-0.40453	5
Unigene0021917	174	K	461 1834 PREDICTED: ruvB-like protein 1 isoform X1 [Gossypium raimondii]	1	0.000240393	76.868	QLK(1)LDPTIYDALIK	3	0.56579	2
Unigene0021944	127	K	348 803 minus strand RecName: Full=Superoxide dismutase [Cu-Zn] [Carica papaya]	1	0.000127069	56.708	AVVVHADPDDLGK(1)GGHELSK	5	-0.85514	1
Unigene0021948	397	K	241 2169 Leucine-rich repeat protein kinase family protein [Theobroma cacao]	1	0.000696378	77.533	IK(1)QENVVPLR	3	0.28777	2
Unigene0021948	411	K	241 2169 Leucine-rich repeat protein kinase family protein [Theobroma cacao]	1	0.0021761	91.867	AFYYSK(1)DEK	2	1.2943	8
Unigene0021948	314	K	241 2169 Leucine-rich repeat protein kinase family protein [Theobroma cacao]	1	7.9195e-14	99.957	AVPMEAGTSSSK(1)DDITGGSTEAER	3	-0.5144	3
Unigene0021948	293	K	241 2169 Leucine-rich repeat protein kinase family protein [Theobroma cacao]	0.999541	2.92811e-05	102.64	RQPSK(1)QQKPVVPTR	4	-0.80887	5
Unigene0021956	135	K	1381 2490 ADP/ATP carrier 3 isoform 1 [Theobroma cacao]	1	0.000476317	72.681	TIK(1)DEGVLSLWR	3	0.89333	6
Unigene0021957	63	K	156 449 PREDICTED: ADP,ATP carrier protein 3, mitochondrial-like, partial [Camelina sativa]	1	6.51795e-05	96.113	SLFK(1)GAGANILR	3	0.99812	5
Unigene0021991	159	K	177 659 minus strand Per1-like family protein [Populus trichocarpa]	1	0.024791	42.689	TSNLLEK(1)EK	3	-1.1609	2
Unigene0022014	85	K	186 1529 minus strand Transmembrane amino acid transporter family protein [Theobroma cacao]	1	1.72132e-05	157.38	VLDHCEK(1)AGRR	3	3.0443	9
Unigene0022014	337	K	186 1529 minus strand Transmembrane amino acid transporter family protein [Theobroma cacao]	1	5.43589e-09	139.32	SADVK(1)QGMFSK	2	-0.5135	16
Unigene0022014	24	K	186 1529 minus strand Transmembrane amino acid transporter family protein [Theobroma cacao]	1	1.51699e-26	174.65	SDADTDADAGAVFVLQSK(1)GK	2	0.4739	19
Unigene0022026	103	K	218 988 PREDICTED: LOW QUALITY PROTEIN: neurofilament medium polypeptide-like [Cucumis sativus]	1	2.34878e-05	96.489	GFEGVEDVMTDCK(1)TNK	3	0.085552	2
Unigene0022026	56	K	218 988 PREDICTED: LOW QUALITY PROTEIN: neurofilament medium polypeptide-like [Cucumis sativus]	0.831369	1.4438e-06	66.467	K(0.169)AEESK(0.831)EDTAPPPPPPPQEIVLK	3	-0.27147	3
Unigene0022026	118	K	218 988 PREDICTED: LOW QUALITY PROTEIN: neurofilament medium polypeptide-like [Cucumis sativus]	1	0.0093172	54.094	ADPLK(1)VLDR	3	0.23436	4
Unigene0022026	51	K	218 988 PREDICTED: LOW QUALITY PROTEIN: neurofilament medium polypeptide-like [Cucumis sativus]	0.978362	1.04286e-05	63.189	K(0.978)AEESK(0.022)EDTAPPPPPPPQEIVLK	4	-0.39511	2
Unigene0022026	113	K	218 988 PREDICTED: LOW QUALITY PROTEIN: neurofilament medium polypeptide-like [Cucumis sativus]	1	0.0162695	88.495	GEK(1)ADPLK	2	1.0185	2
Unigene0022048	61	K	3 440 cytochrome c oxidase subunit 2 (mitochondrion) [Gossypium hirsutum]	1	0.00154267	66.056	VVVPAK(1)TYLR	3	0.32761	4
Unigene0022062	547	K	284 1930 Calcium-dependent protein kinase 21 isoform 1 [Theobroma cacao]	1	0.0111609	61.78	SGTQQPGK(1)LF	2	1.6256	7
Unigene0022062	488	K	284 1930 Calcium-dependent protein kinase 21 isoform 1 [Theobroma cacao]	1	0.000446133	63.682	AFQYFDK(1)DNSGYITR	3	-0.62612	2
Unigene0022062	236	K	284 1930 Calcium-dependent protein kinase 21 isoform 1 [Theobroma cacao]	1	2.16406e-17	149.42	DLKPENFLLSSK(1)DEGAMLK	3	0.0021387	7
Unigene0022062	140	K	284 1930 Calcium-dependent protein kinase 21 isoform 1 [Theobroma cacao]	0.966034	0.000939437	72.891	K(0.034)LTSK(0.966)QDKEDIKR	4	1.6832	1
Unigene0022062	504	K	284 1930 Calcium-dependent protein kinase 21 isoform 1 [Theobroma cacao]	1	0.000279356	91.616	SAMK(1)EYGMGDEASIR	2	-0.83889	5
Unigene0022109	81	K	334 2415 minus strand Sieve element occlusion e, putative [Theobroma cacao]	1	0.000176664	84.365	NLIVNMEALK(1)EK	2	0.71295	4
Unigene0022109	413	K	334 2415 minus strand Sieve element occlusion e, putative [Theobroma cacao]	1	0.0157166	89.752	APAIK(1)YIK	2	0.1476	4
Unigene0022109	582	K	334 2415 minus strand Sieve element occlusion e, putative [Theobroma cacao]	1	0.015729	44.639	ASDK(1)YDILMK	3	0.67467	1
Unigene0022109	326	K	334 2415 minus strand Sieve element occlusion e, putative [Theobroma cacao]	1	0.00648625	63.216	K(1)MVQIDVLR	3	0.48163	1
Unigene0022111	316	K	598 2016 PREDICTED: transmembrane 9 superfamily member 4-like [Glycine max]	1	5.28032e-05	98.943	KPAIEDPVK(1)TNK(1)IPR	4	-0.24669	5
Unigene0022111	313	K	598 2016 PREDICTED: transmembrane 9 superfamily member 4-like [Glycine max]	1	2.86319e-09	141.73	KPAIEDPVK(1)TNK	2	-0.51716	29
Unigene0022112	98	K	349 2433 minus strand PREDICTED: nucleobase-ascorbate transporter 12 isoform X1 [Prunus mume]	0.997543	0.00158782	54.898	VQPPPADK(0.002)DQAVK(0.998)R	3	0.30647	2
Unigene0022112	675	K	349 2433 minus strand PREDICTED: nucleobase-ascorbate transporter 12 isoform X1 [Prunus mume]	1	3.02947e-05	101.2	REPGIAK(1)DYELPFR	3	1.1826	16
Unigene0022112	93	K	349 2433 minus strand PREDICTED: nucleobase-ascorbate transporter 12 isoform X1 [Prunus mume]	1	0.00229652	53.869	VQPPPADK(1)DQAVK	3	0.33048	2
Unigene0022112	85	K	349 2433 minus strand PREDICTED: nucleobase-ascorbate transporter 12 isoform X1 [Prunus mume]	0.999773	0.0121152	43.557	EK(1)VQPPPADKDQAVK	3	-1.3479	1
Unigene0022112	691	K	349 2433 minus strand PREDICTED: nucleobase-ascorbate transporter 12 isoform X1 [Prunus mume]	1	0.0231368	102.98	WVK(1)WVGL	2	0.39367	2
Unigene0022118	292	K	30 1220 UF642 l-GalL-responsive protein 1 [Arabidopsis thaliana]	1	4.82684e-06	93.424	AVELVAGK(1)ESAIAQVAR	3	0.87244	2
Unigene0022128	86	K	129 608 Adenine nucleotide alpha hydrolases-like superfamily protein [Theobroma cacao]	1	0.00399403	58.699	VALALLEK(1)AK	3	0.93262	2
Unigene0022152	416	K	2 2554 ATPase E1-E2 type family protein / haloacid dehalogenase-like hydrolase family protein isoform 1 [Theobroma cacao]	1	0.000598322	57.973	QGMK(1)QIIINSETPESK	3	-1.1831	1
Unigene0022187	39	K	1203 1532 minus strand PREDICTED: V-type proton ATPase subunit G-like [Elaeis guineensis]	0.9517	0.00287752	45.883	LK(0.046)QAK(0.952)EEAEK(0.002)EIAEYR	4	-0.64528	1
Unigene0022187	36	K	1203 1532 minus strand PREDICTED: V-type proton ATPase subunit G-like [Elaeis guineensis]	0.999997	4.60683e-11	132.81	LK(1)QAKEEAEKEIAEYR	4	-0.57269	6
Unigene0022187	44	K	1203 1532 minus strand PREDICTED: V-type proton ATPase subunit G-like [Elaeis guineensis]	1	0.000210753	105.46	EEAEK(1)EIAEYR	2	-1.6661	14
Unigene0022265	147	K	344 1003 PREDICTED: vesicle-associated membrane protein 711 [Prunus mume]	1	9.59569e-11	135.81	NVMIENIDK(1)VLER	3	0.056114	9
Unigene0022265	131	K	344 1003 PREDICTED: vesicle-associated membrane protein 711 [Prunus mume]	1	0.00173587	77.662	LK(1)GEMSQVR	3	-2.0239	3
Unigene0022265	161	K	344 1003 PREDICTED: vesicle-associated membrane protein 711 [Prunus mume]	1	1.86209e-08	111.78	LELLVDK(1)TANMQGNTFR	3	0.25341	9
Unigene0022310	353	K	125 1192 minus strand PREDICTED: probable mannitol dehydrogenase [Prunus mume]	1	0.0120253	50.088	FVIDIGNTLK(1)PTN	2	-0.34022	2
Unigene0022310	302	K	125 1192 minus strand PREDICTED: probable mannitol dehydrogenase [Prunus mume]	1	2.71023e-15	136.46	IVGGSAIGGMK(1)ETQEMIEFAAK	3	-0.26496	20
Unigene0022310	204	K	125 1192 minus strand PREDICTED: probable mannitol dehydrogenase [Prunus mume]	1	3.14119e-05	101.72	AMGVK(1)VTVISTSSNK	3	-0.7127	4
Unigene0022310	291	K	125 1192 minus strand PREDICTED: probable mannitol dehydrogenase [Prunus mume]	1	3.10147e-05	107.97	K(1)IVGGSAIGGMK	2	-0.18047	5
Unigene0022322	8	K	254 646 PREDICTED: CASP-like protein 4B1 [Populus euphratica]	1	4.95835e-09	86.03	SNPEEQK(1)QPEPSAEAADVESQR	3	-0.58891	5
Unigene0022322	113	K	254 646 PREDICTED: CASP-like protein 4B1 [Populus euphratica]	1	0.000223035	73.219	HVHEISTGK(1)QMLDR	4	1.3163	4
Unigene0022363	57	K	1399 1755 minus strand nucleoside diphosphate kinase 1 [Arabidopsis lyrata subsp. lyrata]	1	1.7688e-05	80.488	K(1)IIGATNPADSAPGTIR	3	0.4648	4
Unigene0022369	238	K	24 1067 minus strand RecName: Full=Caricain; AltName: Full=Papaya peptidase A; AltName: Full=Papaya proteinase III; Short=PPIII; AltName: Full=Papaya proteinase omega; Flags: Precursor [Carica papaya]	1	0.00479399	45.992	QVGGPIVK(1)TSGVGR	3	0.27996	1
Unigene0022369	221	K	24 1067 minus strand RecName: Full=Caricain; AltName: Full=Papaya peptidase A; AltName: Full=Papaya proteinase III; Short=PPIII; AltName: Full=Papaya proteinase omega; Flags: Precursor [Carica papaya]	0.999527	0.0400556	48.794	SKYPYK(1)AK	3	-1.2542	2
Unigene0022369	304	K	24 1067 minus strand RecName: Full=Caricain; AltName: Full=Papaya peptidase A; AltName: Full=Papaya proteinase III; Short=PPIII; AltName: Full=Papaya proteinase omega; Flags: Precursor [Carica papaya]	1	0.012526	45.939	SGGK(1)GYILIK	3	-0.35908	2
Unigene0022369	230	K	24 1067 minus strand RecName: Full=Caricain; AltName: Full=Papaya peptidase A; AltName: Full=Papaya proteinase III; Short=PPIII; AltName: Full=Papaya proteinase omega; Flags: Precursor [Carica papaya]	1	0.000398509	107.79	AK(1)QVGGPIVK	2	-0.8218	4
Unigene0022369	288	K	24 1067 minus strand RecName: Full=Caricain; AltName: Full=Papaya peptidase A; AltName: Full=Papaya proteinase III; Short=PPIII; AltName: Full=Papaya proteinase omega; Flags: Precursor [Carica papaya]	1	1.11315e-13	99.93	GGIFEGPCGTK(1)VDHAVTAVGYGK	3	-0.44361	10
Unigene0022369	176	K	24 1067 minus strand RecName: Full=Caricain; AltName: Full=Papaya peptidase A; AltName: Full=Papaya proteinase III; Short=PPIII; AltName: Full=Papaya proteinase omega; Flags: Precursor [Carica papaya]	1	6.41742e-06	89.468	TGK(1)LVELSEQELVDCER	3	0.66672	5
Unigene0022369	277	K	24 1067 minus strand RecName: Full=Caricain; AltName: Full=Papaya peptidase A; AltName: Full=Papaya proteinase III; Short=PPIII; AltName: Full=Papaya proteinase omega; Flags: Precursor [Carica papaya]	1	1.64075e-05	72.21	GRPFQLYK(1)GGIFEGPCGTK	4	-0.90956	5
Unigene0022369	269	K	24 1067 minus strand RecName: Full=Caricain; AltName: Full=Papaya peptidase A; AltName: Full=Papaya proteinase III; Short=PPIII; AltName: Full=Papaya proteinase omega; Flags: Precursor [Carica papaya]	1	2.08789e-05	67.902	QPVSVVVESK(1)GRPFQLYK	4	2.4995	1
Unigene0022369	320	K	24 1067 minus strand RecName: Full=Caricain; AltName: Full=Papaya peptidase A; AltName: Full=Papaya proteinase III; Short=PPIII; AltName: Full=Papaya proteinase omega; Flags: Precursor [Carica papaya]	1	5.16324e-05	96.866	NSWGTAWGEK(1)GYIR	3	-0.79212	4
Unigene0022369	196	K	24 1067 minus strand RecName: Full=Caricain; AltName: Full=Papaya peptidase A; AltName: Full=Papaya proteinase III; Short=PPIII; AltName: Full=Papaya proteinase omega; Flags: Precursor [Carica papaya]	1	3.0874e-05	67.418	SHGCK(1)GGYPPYALEYVAK	4	0.21926	3
Unigene0022369	340	K	24 1067 minus strand RecName: Full=Caricain; AltName: Full=Papaya peptidase A; AltName: Full=Papaya proteinase III; Short=PPIII; AltName: Full=Papaya proteinase omega; Flags: Precursor [Carica papaya]	1	1.30295e-09	102.07	RAPGNSPGVCGLYK(1)SSYYPTK	4	0.13337	4
Unigene0022369	300	K	24 1067 minus strand RecName: Full=Caricain; AltName: Full=Papaya peptidase A; AltName: Full=Papaya proteinase III; Short=PPIII; AltName: Full=Papaya proteinase omega; Flags: Precursor [Carica papaya]	1	5.2249e-19	123.02	VDHAVTAVGYGK(1)SGGK	2	0.49092	10
Unigene0022370	190	K	20 1063 minus strand RecName: Full=Papaya proteinase 4; AltName: Full=Glycyl endopeptidase; AltName: Full=Papaya peptidase B; AltName: Full=Papaya proteinase IV; Short=PPIV; Flags: Precursor [Carica papaya]	1	0.00136097	45.735	TGNLVELSEQELVDCDK(1)QSYGCNR	3	0.28275	1
Unigene0022370	217	K	20 1063 minus strand RecName: Full=Papaya proteinase 4; AltName: Full=Glycyl endopeptidase; AltName: Full=Papaya peptidase B; AltName: Full=Papaya proteinase IV; Short=PPIV; Flags: Precursor [Carica papaya]	1	0.0127958	57.047	AK(1)YPYIAK	3	0.14644	7
Unigene0022370	347	K	20 1063 minus strand RecName: Full=Papaya proteinase 4; AltName: Full=Glycyl endopeptidase; AltName: Full=Papaya peptidase B; AltName: Full=Papaya proteinase IV; Short=PPIV; Flags: Precursor [Carica papaya]	1	0.0561214	91.9	SSYYPIK(1)N	2	-0.79914	3
Unigene0022370	288	K	20 1063 minus strand RecName: Full=Papaya proteinase 4; AltName: Full=Glycyl endopeptidase; AltName: Full=Papaya peptidase B; AltName: Full=Papaya proteinase IV; Short=PPIV; Flags: Precursor [Carica papaya]	1	4.9311e-19	133.84	GGIFEGSCGTK(1)VDHAVTAVGYGK	4	0.23037	13
Unigene0022370	300	K	20 1063 minus strand RecName: Full=Papaya proteinase 4; AltName: Full=Glycyl endopeptidase; AltName: Full=Papaya peptidase B; AltName: Full=Papaya proteinase IV; Short=PPIV; Flags: Precursor [Carica papaya]	1	5.2249e-19	123.02	VDHAVTAVGYGK(1)SGGK	2	0.49092	10
Unigene0022370	277	K	20 1063 minus strand RecName: Full=Papaya proteinase 4; AltName: Full=Glycyl endopeptidase; AltName: Full=Papaya peptidase B; AltName: Full=Papaya proteinase IV; Short=PPIV; Flags: Precursor [Carica papaya]	1	1.10652e-05	80.596	DFQNYK(1)GGIFEGSCGTK	3	-0.60488	6
Unigene0022370	223	K	20 1063 minus strand RecName: Full=Papaya proteinase 4; AltName: Full=Glycyl endopeptidase; AltName: Full=Papaya peptidase B; AltName: Full=Papaya proteinase IV; Short=PPIV; Flags: Precursor [Carica papaya]	1	2.23574e-09	131.82	YPYIAK(1)QQTCR	3	-0.5878	17
Unigene0022377	8	K	52 525 minus strand PREDICTED: ubiquitin-40S ribosomal protein S27a-like [Populus euphratica]	1	1.72616e-06	124.12	MQIFVK(1)TLTGK	2	0.54222	92
Unigene0022377	13	K	52 525 minus strand PREDICTED: ubiquitin-40S ribosomal protein S27a-like [Populus euphratica]	1	7.76072e-86	289.96	TLTGK(1)TITLEVESSDTIDNVK	3	0.77163	77
Unigene0022377	115	K	52 525 minus strand PREDICTED: ubiquitin-40S ribosomal protein S27a-like [Populus euphratica]	1	0.00049846	152.34	VDDSGK(1)VQR	2	0.24521	2
Unigene0022377	29	K	52 525 minus strand PREDICTED: ubiquitin-40S ribosomal protein S27a-like [Populus euphratica]	1	0.00329284	49.036	TITLEVESSDTIDNVK(1)TK	3	0.061844	1
Unigene0022395	54	K	1842 2249 minus strand PREDICTED: tobamovirus multiplication protein 3 [Vitis vinifera]	1	0.013082	95.741	FPVESK(1)GR	2	1.2878	5
Unigene0022408	686	K	320 3967 minus strand ATPase E1-E2 type family protein / haloacid dehalogenase-like hydrolase family protein isoform 2 [Theobroma cacao]	1	2.29378e-06	102.89	KLDESEYSAWNNEFLK(1)AK	3	2.0194	1
Unigene0022436	104	K	919 1347 PREDICTED: ubiquitin-conjugating enzyme E2 4 [Gossypium raimondii]	0.999991	0.000647645	86.014	VKDYCEK(1)YAK	3	0.057073	4
Unigene0022436	21	K	919 1347 PREDICTED: ubiquitin-conjugating enzyme E2 4 [Gossypium raimondii]	1	2.37953e-06	81.157	VELPDAYPYK(1)SPSIGFVNK	3	1.7345	2
Unigene0022437	53	K	105 878 PREDICTED: 14-3-3-like protein [Jatropha curcas]	1	3.1102e-15	148.96	NLLSVAYK(1)NVIGAR	2	-0.39772	11
Unigene0022437	145	K	105 878 PREDICTED: 14-3-3-like protein [Jatropha curcas]	1	1.78685e-10	140.31	K(1)EAAESTLTAYK	3	-1.257	12
Unigene0022437	72	K	105 878 PREDICTED: 14-3-3-like protein [Jatropha curcas]	1	5.03892e-11	182.35	IISSIEQK(1)EESRGNEDHVSMIR	3	0.30155	21
Unigene0022437	91	K	105 878 PREDICTED: 14-3-3-like protein [Jatropha curcas]	1	0.000174127	68.576	AK(1)IESELSSICEGILK	3	0.40505	1
Unigene0022437	105	K	105 878 PREDICTED: 14-3-3-like protein [Jatropha curcas]	1	7.38734e-06	74.732	IESELSSICEGILK(1)LLDTR	3	-0.61706	1
Unigene0022437	247	K	105 878 PREDICTED: 14-3-3-like protein [Jatropha curcas]	0.997849	4.30006e-09	78.913	DNLTLWTSDMQDDGADEIK(0.998)EAAAK(0.002)PGEDQQ	3	0.090218	4
Unigene0022483	22	K	64 300 Eukaryotic translation initiation factor 2 subunit alpha [Gossypium arboreum]	1	1.71375e-05	75.764	AIASCTESIEHHK(1)GK	3	0.78204	2
Unigene0022515	155	K	33 539 minus strand PREDICTED: 14-3-3-like protein B [Populus euphratica]	1	6.57631e-05	100.22	K(1)AAAEDTMLSYK	3	-0.067312	5
Unigene0022515	87	K	33 539 minus strand PREDICTED: 14-3-3-like protein B [Populus euphratica]	1	0.000652695	82.417	K(1)NDEHVVLVK	3	-0.37111	4
Unigene0022515	101	K	33 539 minus strand PREDICTED: 14-3-3-like protein B [Populus euphratica]	1	2.56091e-11	140.49	SK(1)IESELSEVCASILR	3	0.61068	1
Unigene0022515	82	K	33 539 minus strand PREDICTED: 14-3-3-like protein B [Populus euphratica]	1	4.84204e-05	98.105	IVSSIEQK(1)EEGRK	3	0.23751	10
Unigene0022550	112	K	60 836 minus strand A-crystallin domain-containing family protein [Populus trichocarpa]	1	0.00208156	46.15	LAPTFSNTAATK(1)TLGQDCR	3	-2.7043	1
Unigene0022567	27	K	1240 2637 minus strand PREDICTED: LOW QUALITY PROTEIN: polyubiquitin-like [Cucumis sativus]	1	4.72133e-12	136.34	TVTLEVESSDTIDNVK(1)AK	3	0.3069	3
Unigene0022567	11	K	1240 2637 minus strand PREDICTED: LOW QUALITY PROTEIN: polyubiquitin-like [Cucumis sativus]	1	3.2278e-51	218.72	TLTGK(1)TVTLEVESSDTIDNVK	2	-0.57862	14
Unigene0022567	333	K	1240 2637 minus strand PREDICTED: LOW QUALITY PROTEIN: polyubiquitin-like [Cucumis sativus]	1	5.45375e-23	180.1	TK(1)IQDK(1)EGIPPDQQR	4	-0.25612	143
Unigene0022567	87	K	1240 2637 minus strand PREDICTED: LOW QUALITY PROTEIN: polyubiquitin-like [Cucumis sativus]	1	7.76072e-86	289.96	TLTGK(1)TITLEVESSDTIDNVK	3	0.77163	77
Unigene0022567	103	K	1240 2637 minus strand PREDICTED: LOW QUALITY PROTEIN: polyubiquitin-like [Cucumis sativus]	1	2.14514e-33	191.96	TITLEVESSDTIDNVK(1)AK	2	1.1796	11
Unigene0022567	337	K	1240 2637 minus strand PREDICTED: LOW QUALITY PROTEIN: polyubiquitin-like [Cucumis sativus]	1	0.0081219	43.05	TK(1)IQDK(1)EGIPPDQQR	4	-0.25612	1
Unigene0022567	29	K	1240 2637 minus strand PREDICTED: LOW QUALITY PROTEIN: polyubiquitin-like [Cucumis sativus]	1	5.89526e-37	237.59	AK(1)IQDK(1)EGIPPDQQR	4	-0.043694	230
Unigene0022567	331	K	1240 2637 minus strand PREDICTED: LOW QUALITY PROTEIN: polyubiquitin-like [Cucumis sativus]	1	0.00329284	49.036	TITLEVESSDTIDNVK(1)TK	3	0.061844	1
Unigene0022590	99	K	49 1041 NAD(P)-binding Rossmann-fold superfamily protein [Theobroma cacao]	1	0.00586875	54.198	NVLQAVK(1)ESR	2	0.3244	3
Unigene0022612	925	K	305 5422 minus strand PREDICTED: clathrin heavy chain 1 [Gossypium raimondii]	1	2.06731e-05	109.83	YCEK(1)RDPTLAVVAYR	3	0.70637	7
Unigene0022612	253	K	305 5422 minus strand PREDICTED: clathrin heavy chain 1 [Gossypium raimondii]	1	2.01e-06	103.67	LHVIELGAQSGK(1)PSFTK	4	2.967	8
Unigene0022612	1636	K	305 5422 minus strand PREDICTED: clathrin heavy chain 1 [Gossypium raimondii]	0.999991	0.00205478	71.03	EKLEALK(1)EVK	3	0.49334	3
Unigene0022612	1361	K	305 5422 minus strand PREDICTED: clathrin heavy chain 1 [Gossypium raimondii]	1	0.0195408	45.081	LNIPK(1)LIR	3	-0.14083	2
Unigene0022663	90	K	896 1390 minus strand PREDICTED: uncharacterized protein LOC105774135 [Gossypium raimondii]	1	0.0032452	56.569	K(1)AAIILDEGEHGGR	3	-0.070013	1
Unigene0022696	635	K	922 3291 minus strand PREDICTED: potassium transporter 11 [Vitis vinifera]	1	0.00259452	110.22	KDDDFEK(1)K	3	0.073104	3
Unigene0022770	72	K	560 1339 minus strand PREDICTED: zinc finger MYND domain-containing protein 15 isoform X1 [Populus euphratica]	1	0.0066812	52.247	VGK(1)DSDWSGK	3	-0.31777	1
Unigene0022810	147	K	52 522 minus strand PREDICTED: 17.3 kDa class I heat shock protein-like [Nelumbo nucifera]	0.836487	0.0532867	40.352	EEVK(0.164)K(0.836)PEVK	3	-0.34064	1
Unigene0022810	64	K	52 522 minus strand PREDICTED: 17.3 kDa class I heat shock protein-like [Nelumbo nucifera]	1	0.000374334	58.98	ETPEAHVFK(1)ADLPGLK	4	0.68612	1
Unigene0022810	95	K	52 522 minus strand PREDICTED: 17.3 kDa class I heat shock protein-like [Nelumbo nucifera]	0.934891	0.00249455	58.63	EK(0.935)EEK(0.062)NDK(0.003)WHR	4	0.24328	1
Unigene0022810	71	K	52 522 minus strand PREDICTED: 17.3 kDa class I heat shock protein-like [Nelumbo nucifera]	0.978987	0.000268795	86.772	ADLPGLK(0.979)K(0.021)EEVK	3	-0.84438	7
Unigene0022810	146	K	52 522 minus strand PREDICTED: 17.3 kDa class I heat shock protein-like [Nelumbo nucifera]	0.85515	0.0273044	66.692	EEVK(0.855)K(0.145)PEVK	2	1.5829	1
Unigene0022810	109	K	52 522 minus strand PREDICTED: 17.3 kDa class I heat shock protein-like [Nelumbo nucifera]	1	0.0401417	84.097	NK(1)GTFLR	2	-0.26175	1
Unigene0022810	98	K	52 522 minus strand PREDICTED: 17.3 kDa class I heat shock protein-like [Nelumbo nucifera]	0.998431	1.55962e-15	161.21	SKEKEEK(0.998)NDK(0.002)WHR	4	-3.4858	4
Unigene0022810	72	K	52 522 minus strand PREDICTED: 17.3 kDa class I heat shock protein-like [Nelumbo nucifera]	0.999972	0.000328421	79.614	K(1)EEVKVEVEEGR	3	0.15358	1
Unigene0022810	151	K	52 522 minus strand PREDICTED: 17.3 kDa class I heat shock protein-like [Nelumbo nucifera]	0.979455	0.000176661	91.307	EEVK(0.01)K(0.01)PEVK(0.979)AIEISG	3	-0.11639	2
Unigene0022810	55	K	52 522 minus strand PREDICTED: 17.3 kDa class I heat shock protein-like [Nelumbo nucifera]	1	0.000232356	78.324	IDWK(1)ETPEAHVFK	3	-0.21546	9
Unigene0022831	265	K	5 976 minus strand Annexin-like protein RJ4 isoform 1 [Theobroma cacao]	1	0.0316197	61.11	K(1)LGTDEDALTR	2	-0.079167	1
Unigene0022831	71	K	5 976 minus strand Annexin-like protein RJ4 isoform 1 [Theobroma cacao]	1	1.30928e-07	128.54	IAYEEIYQEDLVK(1)R	3	-0.24923	3
Unigene0022836	158	K	606 1259 minus strand Mediator of RNA polymerase II transcription subunit 19 [Theobroma cacao]	1	0.0106142	46.462	SK(1)DK(1)DK(1)DK(1)K	2	-0.81508	1
Unigene0022836	162	K	606 1259 minus strand Mediator of RNA polymerase II transcription subunit 19 [Theobroma cacao]	1	0.0106142	46.462	SK(1)DK(1)DK(1)DK(1)K	2	-0.81508	1
Unigene0022836	156	K	606 1259 minus strand Mediator of RNA polymerase II transcription subunit 19 [Theobroma cacao]	1	0.0106142	46.462	SK(1)DK(1)DK(1)DK(1)K	2	-0.81508	1
Unigene0022836	160	K	606 1259 minus strand Mediator of RNA polymerase II transcription subunit 19 [Theobroma cacao]	1	0.0106142	46.462	SK(1)DK(1)DK(1)DK(1)K	2	-0.81508	1
Unigene0022838	112	K	132 1478 minus strand PREDICTED: tubulin alpha-3 chain [Sesamum indicum]	1	1.95546e-05	94.454	GHYTVGK(1)EIVDLCLDR	4	1.995	6
Unigene0022838	163	K	132 1478 minus strand PREDICTED: tubulin alpha-3 chain [Sesamum indicum]	1	0.0575185	91.064	LSVDYGK(1)K	2	-0.3338	2
Unigene0022838	326	K	132 1478 minus strand PREDICTED: tubulin alpha-3 chain [Sesamum indicum]	1	0.000190597	66.809	GDVVPK(1)DVNAAVATIK	2	-0.86296	6
Unigene0022838	394	K	132 1478 minus strand PREDICTED: tubulin alpha-3 chain [Sesamum indicum]	1	0.000731847	71.085	IDHK(1)FDLMYAK	3	-0.64353	1
Unigene0022838	336	K	132 1478 minus strand PREDICTED: tubulin alpha-3 chain [Sesamum indicum]	1	0.000177529	99.941	DVNAAVATIK(1)TK	3	-0.83613	5
Unigene0022861	117	K	258 629 minus strand PREDICTED: 60S ribosomal protein L23a-like [Cucumis sativus]	1	0.0140029	101.54	MYDIQTK(1)K	2	-0.25943	7
Unigene0022866	80	K	96 488 minus strand PREDICTED: E3 ubiquitin-protein ligase RNF170-like [Gossypium raimondii]	1	1.23051e-06	107.98	HNPAVAEVLGK(1)VETYNR	3	-0.10348	3
Unigene0022875	85	K	73 807 minus strand PREDICTED: 3-hydroxyisobutyryl-CoA hydrolase-like protein 3, mitochondrial isoform X2 [Prunus mume]	1	1.89924e-09	94.707	EALLSTNFTEDPHQDIK(1)AVLSK	4	-1.0757	3
Unigene0022901	75	K	50 751 minus strand PREDICTED: 40S ribosomal protein S3-3 [Vitis vinifera]	1	0.035682	43.442	ELTSVVQK(1)R	3	-0.6337	1
Unigene0022901	214	K	50 751 minus strand PREDICTED: 40S ribosomal protein S3-3 [Vitis vinifera]	1	4.26415e-58	247.36	TPLPDLVTIHAPK(1)EDEEFIR	2	-0.18831	58
Unigene0022901	132	K	50 751 minus strand PREDICTED: 40S ribosomal protein S3-3 [Vitis vinifera]	1	0.000351383	56.121	FIMESGAK(1)GCEVIVSGK	3	-0.11787	1
Unigene0022901	62	K	50 751 minus strand PREDICTED: 40S ribosomal protein S3-3 [Vitis vinifera]	1	3.79938e-09	132.32	TQNVLGDK(1)GRR	2	0.12633	19
Unigene0022901	195	K	50 751 minus strand PREDICTED: 40S ribosomal protein S3-3 [Vitis vinifera]	1	7.64723e-05	83.862	IMLDWDPK(1)GK	2	-0.15691	18
Unigene0022920	55	K	1517 1705 ribosomal protein S29 [Hyacinthus orientalis]	1	0.00455691	57.347	SNAK(1)EIGFIK	3	0.20953	4
Unigene0022949	45	K	189 584 minus strand conserved hypothetical protein [Ricinus communis]	1	0.014526	48.091	LHGDDFEK(1)R	3	2.5606	1
Unigene0022951	203	K	239 1033 minus strand PREDICTED: probable protein phosphatase 2C 44-like [Citrus sinensis]	1	2.99054e-05	74.147	IEK(1)QGGFVTTLPGDVPR	3	1.4659	4
Unigene0022951	47	K	239 1033 minus strand PREDICTED: probable protein phosphatase 2C 44-like [Citrus sinensis]	1	1.26674e-07	119.46	NATCLNSSPSDPGK(1)GGK	2	0.45205	9
Unigene0022976	34	K	1 414 PREDICTED: mevalonate kinase [Jatropha curcas]	1	0.050145	43.761	NTK(1)ALVAGVSER	2	-0.15844	1
Unigene0022989	553	K	381 2618 minus strand PREDICTED: receptor-like serine/threonine-protein kinase ALE2-like isoform X2 [Citrus sinensis]	1	0.000362112	71.279	VADFGLAK(1)QAPEGR	3	0.19024	4
Unigene0022989	418	K	381 2618 minus strand PREDICTED: receptor-like serine/threonine-protein kinase ALE2-like isoform X2 [Citrus sinensis]	1	0.000720567	60.631	VFK(1)GILSDGTAVAIK	3	0.87867	4
Unigene0022989	358	K	381 2618 minus strand PREDICTED: receptor-like serine/threonine-protein kinase ALE2-like isoform X2 [Citrus sinensis]	1	0.000643719	72.815	K(1)TTVPAEETTKPR	3	-0.15887	1
Unigene0023005	25	K	142 1425 minus strand PREDICTED: 26S protease regulatory subunit 10B homolog A [Cicer arietinum]	1	3.43591e-06	136.5	LLQHK(1)ELEGR	2	-0.11409	20
Unigene0023005	77	K	142 1425 minus strand PREDICTED: 26S protease regulatory subunit 10B homolog A [Cicer arietinum]	1	0.029172	51.276	LIVK(1)ASSGPR	2	-0.29224	1
Unigene0023005	307	K	142 1425 minus strand PREDICTED: 26S protease regulatory subunit 10B homolog A [Cicer arietinum]	1	0.00628052	42.529	TLMELLNQLDGFDQLGK(1)VK	3	4.0635	1
Unigene0023005	43	K	142 1425 minus strand PREDICTED: 26S protease regulatory subunit 10B homolog A [Cicer arietinum]	0.999801	0.000406257	85.522	K(1)EFNKTEDDLK	3	0.33482	4
Unigene0023005	202	K	142 1425 minus strand PREDICTED: 26S protease regulatory subunit 10B homolog A [Cicer arietinum]	1	2.20718e-11	120.41	AIASNIDANFLK(1)VVSSAIIDK	3	0.92006	6
Unigene0023005	20	K	142 1425 minus strand PREDICTED: 26S protease regulatory subunit 10B homolog A [Cicer arietinum]	0.925949	0.00347491	51.567	K(0.926)LLQHK(0.074)ELEGR	4	0.29995	4
Unigene0023007	173	K	385 1455 acyl-coA synthetase family protein [Populus trichocarpa]	1	0.0127982	50.194	TFPNSTK(1)YLR	3	0.261	2
Unigene0023007	12	K	385 1455 acyl-coA synthetase family protein [Populus trichocarpa]	1	3.63778e-16	126.51	SYIIEVEK(1)GTPATEGNPSIGPVYR	3	0.26978	5
Unigene0023071	75	K	355 1350 Alpha/beta-Hydrolases superfamily protein [Theobroma cacao]	1	0.000144276	60.949	LAK(1)AGFAVYGIDYEGHGK	4	1.2964	4
Unigene0023107	33	K	135 1628 PREDICTED: calcium-dependent protein kinase 11 [Jatropha curcas]	1	0.00997446	54.584	LRDHYLLGK(1)K	3	1.0199	2
Unigene0023136	327	K	1 1542 minus strand NO EXINE FORMATION 1 family protein [Populus trichocarpa]	1	0.000536964	79.659	ASTVPSFTIK(1)R	3	-0.89602	3
Unigene0023161	52	K	74 292 PREDICTED: ubiquitin-like protein 5 [Nelumbo nucifera]	1	0.0014315	61.235	WYTIYK(1)DHITLK	4	0.5296	4
Unigene0023161	17	K	74 292 PREDICTED: ubiquitin-like protein 5 [Nelumbo nucifera]	0.99986	0.00777657	41.577	VK(1)CNEDDTIGDLKK	4	-0.21584	1
Unigene0023161	29	K	74 292 PREDICTED: ubiquitin-like protein 5 [Nelumbo nucifera]	1	4.90338e-09	115.7	K(1)LVAAQTGTR	3	0.33065	5
Unigene0023163	361	K	788 3085 minus strand Signal transduction histidine kinase [Theobroma cacao]	1	0.0219767	50.452	ALQQAK(1)QNAMR	2	-0.49395	1
Unigene0023163	150	K	788 3085 minus strand Signal transduction histidine kinase [Theobroma cacao]	0.811412	0.0465622	46.335	K(0.811)K(0.189)AWDLGR	3	-0.65124	2
Unigene0023178	257	K	406 1227 PREDICTED: very-long-chain enoyl-CoA reductase isoform X1 [Vitis vinifera]	1	0.0100942	54.419	LFDGK(1)EGRPR	3	0.69288	1
Unigene0023213	32	K	2401 2541 minus strand Ubiquitin conjugating enzyme [Cicer arietinum]	1	0.0137119	94.309	AK(1)YEATAR	2	-0.81015	5
Unigene0023213	43	K	2401 2541 minus strand Ubiquitin conjugating enzyme [Cicer arietinum]	1	0.0184492	65.246	SWTQK(1)YAMG	2	0.14571	3
Unigene0023224	143	K	213 719 minus strand PREDICTED: tetraspanin-8-like [Jatropha curcas]	1	0.00174963	49.188	SCLIDSK(1)VCTEFHDR	3	-0.51264	1
Unigene0023239	124	K	47 697 PREDICTED: membrane steroid-binding protein 2-like [Malus domestica]	1	0.00109647	72.243	ALAK(1)MSFEEK	3	-0.38391	9
Unigene0023239	83	K	47 697 PREDICTED: membrane steroid-binding protein 2-like [Malus domestica]	0.828664	0.000130806	67.102	QYDGADPK(0.829)K(0.171)PLLMAIK	4	-0.5277	7
Unigene0023239	91	K	47 697 PREDICTED: membrane steroid-binding protein 2-like [Malus domestica]	0.993579	0.00188825	47.082	K(0.006)PLLMAIK(0.994)GQIYDVSQSR	3	1.5728	1
Unigene0023239	191	K	47 697 PREDICTED: membrane steroid-binding protein 2-like [Malus domestica]	1	0.0013839	57.288	EAAK(1)PAEDVPSESK	3	0.56699	2
Unigene0023239	166	K	47 697 PREDICTED: membrane steroid-binding protein 2-like [Malus domestica]	1	8.12609e-12	125.77	K(1)AVGESEGAGASTAEPAESIER	3	-0.25133	6
Unigene0023239	201	K	47 697 PREDICTED: membrane steroid-binding protein 2-like [Malus domestica]	0.99943	1.00891e-05	57.613	EAAK(0.001)PAEDVPSESK(0.999)TIETVEAPAGDNVDKE	4	0.62052	5
Unigene0023239	116	K	47 697 PREDICTED: membrane steroid-binding protein 2-like [Malus domestica]	1	1.17835e-06	93.371	MFYGPGGPYALFAGK(1)DASR	3	-1.3787	2
Unigene0023239	216	K	47 697 PREDICTED: membrane steroid-binding protein 2-like [Malus domestica]	1	0.0157049	40.242	TIETVEAPAGDNVDK(1)E	3	1.9308	1
Unigene0023239	157	K	47 697 PREDICTED: membrane steroid-binding protein 2-like [Malus domestica]	1	0.0507964	78.616	FMSK(1)YVK	2	4.4327	2
Unigene0023266	23	K	1734 2021 PREDICTED: probable tyrosine-protein phosphatase At1g05000 [Gossypium raimondii]	1	2.73851e-05	70.889	VVLDVK(1)NHPVLIHCK	3	-0.73848	4
Unigene0023273	149	K	237 1049 PREDICTED: peroxisome biogenesis protein 22 [Jatropha curcas]	1	3.68104e-07	75.533	LLGVILEETSPEELQK(1)HATVR	4	0.35858	7
Unigene0023281	35	K	226 846 PREDICTED: dnaJ homolog subfamily B member 1-like isoform 1 [Glycine max]	1	0.00803439	48.998	WHPDK(1)NPTNK	3	0.5639	2
Unigene0023281	7	K	226 846 PREDICTED: dnaJ homolog subfamily B member 1-like isoform 1 [Glycine max]	1	0.00016538	97.463	GVDYYK(1)VLQVDR	2	0.30162	9
Unigene0023281	62	K	226 846 PREDICTED: dnaJ homolog subfamily B member 1-like isoform 1 [Glycine max]	1	0.000387988	72.898	QISEAYEVLSDPQK(1)R	3	-1.149	2
Unigene0023310	339	K	205 1410 PREDICTED: UPF0183 protein At3g51130 [Prunus mume]	1	7.89424e-07	117.83	ESFIEASNYK(1)NR	3	0.57259	6
Unigene0023310	96	K	205 1410 PREDICTED: UPF0183 protein At3g51130 [Prunus mume]	1	0.0143451	55.461	LIEVFDVK(1)R	3	1.1113	1
Unigene0023315	215	K	466 2103 Endomembrane protein 70 protein family [Theobroma cacao]	1	4.12465e-20	151.63	DISK(1)YNELETQEEAQEETGWK	3	0.84845	4
Unigene0023315	389	K	466 2103 Endomembrane protein 70 protein family [Theobroma cacao]	0.96448	0.000259996	65.374	KPAIEEPVK(0.035)TNK(0.964)IPR	5	0.90264	4
Unigene0023315	386	K	466 2103 Endomembrane protein 70 protein family [Theobroma cacao]	1	4.92208e-07	126.5	KPAIEEPVK(1)TNK	3	1.3025	13
Unigene0023316	228	K	31 1194 PREDICTED: transmembrane 9 superfamily member 8 [Jatropha curcas]	1	7.34713e-05	100.31	KPAMEDPVK(1)TNK	3	-0.60705	5
Unigene0023316	57	K	31 1194 PREDICTED: transmembrane 9 superfamily member 8 [Jatropha curcas]	1	2.36734e-09	98.702	DISK(1)YNQLETQEEAQEETGWK	3	-0.12989	3
Unigene0023323	48	K	1 228 minus strand PREDICTED: leucine-rich repeat receptor-like serine/threonine-protein kinase BAM1-like [Citrus sinensis]	1	0.000650543	61.409	EDNIIGK(1)GGAGIVYK	3	-0.28829	2
Unigene0023328	312	K	254 1432 PREDICTED: leucine aminopeptidase 1-like [Jatropha curcas]	1	0.00310951	45.342	LALVGK(1)GLTFDSGGYNIK	3	0.78841	1
Unigene0023328	214	K	254 1432 PREDICTED: leucine aminopeptidase 1-like [Jatropha curcas]	1	2.686e-06	119.54	SVDILGLGTGPELEK(1)K	2	0.77832	14
Unigene0023363	25	K	202 303 minus strand Autophagy-related 8f -like protein [Gossypium arboreum]	1	0.0164148	66.27	IRDK(1)YPDR	3	-0.10067	6
Unigene0023363	14	K	202 303 minus strand Autophagy-related 8f -like protein [Gossypium arboreum]	1	0.0576017	41.724	IEHDFEK(1)R	3	-0.47742	2
Unigene0023370	159	K	611 1159 minus strand RUB1 conjugating enzyme 1 isoform 2 [Theobroma cacao]	1	1.19264e-06	123.62	DNPK(1)MFESNVR	2	-0.74603	5
Unigene0023370	99	K	611 1159 minus strand RUB1 conjugating enzyme 1 isoform 2 [Theobroma cacao]	1	2.5646e-11	123.19	TK(1)VYHPNIDLEGNVCLNILR	4	-0.83613	4
Unigene0023370	36	K	611 1159 minus strand RUB1 conjugating enzyme 1 isoform 2 [Theobroma cacao]	1	9.71637e-07	123.28	LHK(1)DISELNLPK	2	-0.22071	17
Unigene0023370	26	K	611 1159 minus strand RUB1 conjugating enzyme 1 isoform 2 [Theobroma cacao]	1	0.0531988	93.649	K(1)QSAGELR	2	0.87723	1
Unigene0023370	20	K	611 1159 minus strand RUB1 conjugating enzyme 1 isoform 2 [Theobroma cacao]	1	0.00561002	46.206	ELAENASK(1)GLPTR	3	0.70526	1
Unigene0023401	99	K	298 1827 minus strand PREDICTED: pyruvate kinase, cytosolic isozyme [Gossypium raimondii]	1	0.0603221	58.716	DAK(1)PIQLK	2	0.80021	1
Unigene0023401	483	K	298 1827 minus strand PREDICTED: pyruvate kinase, cytosolic isozyme [Gossypium raimondii]	0.999888	1.84999e-07	108.71	SATEK(1)GLCKPGDAVVALHR	4	0.23964	4
Unigene0023401	43	K	298 1827 minus strand PREDICTED: pyruvate kinase, cytosolic isozyme [Gossypium raimondii]	1	0.00094417	74.173	LLK(1)AGMNVAR	3	-1.4195	3
Unigene0023442	75	K	96 584 Ubiquitin thioesterase otubain-like isoform 8 [Theobroma cacao]	1	3.61098e-13	94.96	IPFVGDKEPLSSLAAEYQSGSPILLEK(1)IK	4	0.52367	5
Unigene0023446	89	K	373 711 minus strand ubiquitin-conjugating enzyme [Vitis pseudoreticulata]	1	7.67403e-05	100.69	DNPK(1)LFESNVR	2	0.6617	7
Unigene0023458	91	K	28 1707 ATP synthase beta subunit 1 [Gossypium hirsutum]	1	0.00029149	57.788	GAVGK(1)VCQVIGAVVDVR	3	-0.63297	2
Unigene0023512	27	K	126 1274 minus strand PREDICTED: 26S protease regulatory subunit 8 homolog A [Jatropha curcas]	1	0.000206497	105.2	GAVK(1)QGEGLR	2	0.51249	12
Unigene0023512	23	K	126 1274 minus strand PREDICTED: 26S protease regulatory subunit 8 homolog A [Jatropha curcas]	1	2.94848e-06	93.427	QPELAVPEETCSAK(1)GAVK	3	-0.21448	8
Unigene0023512	113	K	126 1274 minus strand PREDICTED: 26S protease regulatory subunit 8 homolog A [Jatropha curcas]	1	4.16929e-15	150.69	YVVDIDK(1)NIDITK	2	-0.3498	14
Unigene0023532	205	K	208 1122 minus strand PREDICTED: serine/threonine-protein kinase At3g07070-like [Pyrus x bretschneideri]	1	0.00064007	57.288	GLEYLHDK(1)ANPPVIYR	3	0.55551	1
Unigene0023545	187	K	412 1086 minus strand PREDICTED: GDT1-like protein 3 [Tarenaya hassleriana]	1	0.00674622	47.302	LESGQGK(1)AAYR	3	0.30457	1
Unigene0023550	75	K	338 1138 PREDICTED: obg-like ATPase 1 [Jatropha curcas]	1	0.00394258	63.624	LK(1)DIEFLEK	3	-1.122	5
Unigene0023550	110	K	338 1138 PREDICTED: obg-like ATPase 1 [Jatropha curcas]	1	0.000205458	78.324	VK(1)AWIEDEKDVR	4	0.043632	2
Unigene0023565	162	K	285 1061 Haloacid dehalogenase-like hydrolase superfamily protein isoform 2 [Theobroma cacao]	1	0.00309685	98.048	YEK(1)LGGEVK	3	-0.44731	8
Unigene0023568	7	K	68 2758 minus strand PREDICTED: beta-adaptin-like protein B [Populus euphratica]	1	0.000968112	61.42	SGHDSK(1)YFSTTK	3	0.18373	2
Unigene0023574	123	K	69 773 minus strand Triosephosphate isomerase isoform 2 [Theobroma cacao]	1	3.22102e-07	76.807	VAYALSQGLK(1)VIACVGETLEQR	3	1.551	2
Unigene0023574	149	K	69 773 minus strand Triosephosphate isomerase isoform 2 [Theobroma cacao]	1	3.28737e-09	126.07	EAGSTVDVVSAQTK(1)AIAER	3	-0.40257	6
Unigene0023574	191	K	69 773 minus strand Triosephosphate isomerase isoform 2 [Theobroma cacao]	1	3.78573e-07	114.63	K(1)WLSANTSPEVASTTR	3	0.96131	5
Unigene0023574	4	K	69 773 minus strand Triosephosphate isomerase isoform 2 [Theobroma cacao]	1	0.0307108	44.753	K(1)FFVGGNWK	3	1.8178	1
Unigene0023576	72	K	301 987 minus strand PREDICTED: protein transport protein SFT2-like [Citrus sinensis]	1	3.45211e-05	65.423	SANDTVSGTFNVVSK(1)GVR	3	1.7132	2
Unigene0023587	17	K	1648 1857 PREDICTED: small ubiquitin-related modifier 2-like [Solanum tuberosum]	1	0.000206058	121.73	K(1)LMGAYCDR	2	-0.76367	22
Unigene0023591	73	K	238 957 PREDICTED: 14-3-3-like protein GF14 kappa isoform X1 [Tarenaya hassleriana]	1	6.39145e-05	100.38	IVSSIEQK(1)EESR	3	-0.84374	8
Unigene0023591	146	K	238 957 PREDICTED: 14-3-3-like protein GF14 kappa isoform X1 [Tarenaya hassleriana]	1	0.000998105	67.519	K(1)AAAEDTMLAYK	3	-0.28687	1
Unigene0023591	78	K	238 957 PREDICTED: 14-3-3-like protein GF14 kappa isoform X1 [Tarenaya hassleriana]	1	6.40453e-05	97.734	K(1)NDEHVALVK	2	-0.28152	6
Unigene0023615	38	K	1451 1678 glutathione peroxidase family protein [Populus trichocarpa]	1	0.000120014	85.837	GGLFGDSIK(1)WNFSK	3	-0.4501	6
Unigene0023615	48	K	1451 1678 glutathione peroxidase family protein [Populus trichocarpa]	1	0.000112716	72.705	FLVDK(1)DGNVVDR	3	-0.28966	3
Unigene0023646	356	K	154 3117 minus strand PREDICTED: plasma membrane ATPase 4-like [Pyrus x bretschneideri]	1	0.000186804	99.161	NLIEVFAK(1)GVEK	2	0.50616	10
Unigene0023646	973	K	154 3117 minus strand PREDICTED: plasma membrane ATPase 4-like [Pyrus x bretschneideri]	1	0.00186255	63.816	GHVESVVK(1)LK	3	1.2956	1
Unigene0023646	441	K	154 3117 minus strand PREDICTED: plasma membrane ATPase 4-like [Pyrus x bretschneideri]	0.988512	5.6889e-06	79.837	GAPEQIIALCNCK(0.989)EDVK(0.011)R	4	0.056607	1
Unigene0023646	5	K	154 3117 minus strand PREDICTED: plasma membrane ATPase 4-like [Pyrus x bretschneideri]	1	4.65627e-08	84.166	GGDK(1)AISLEEIKNESVDLER	3	0.22867	2
Unigene0023650	104	K	221 718 PREDICTED: protein PEROXIN-4 isoform X1 [Jatropha curcas]	1	5.56517e-15	113.73	TGEICLDILK(1)NAWSPAWTLQSVCR	3	-0.36831	2
Unigene0023650	85	K	221 718 PREDICTED: protein PEROXIN-4 isoform X1 [Jatropha curcas]	1	9.8519e-05	86.911	FLTK(1)IFHPNVHFK	3	0.33787	9
Unigene0023650	94	K	221 718 PREDICTED: protein PEROXIN-4 isoform X1 [Jatropha curcas]	1	1.83504e-09	128.38	IFHPNVHFK(1)TGEICLDILK	5	-0.38526	11
Unigene0023652	80	K	185 454 minus strand PREDICTED: acyl-CoA-binding protein isoform X2 [Eucalyptus grandis]	1	3.86049e-05	111.63	VK(1)QLLEEAGASS	2	1.6539	4
Unigene0023652	13	K	185 454 minus strand PREDICTED: acyl-CoA-binding protein isoform X2 [Eucalyptus grandis]	1	0.00474414	54.898	GLQEEFEEYAEK(1)AK	3	-0.57573	1
Unigene0023652	78	K	185 454 minus strand PREDICTED: acyl-CoA-binding protein isoform X2 [Eucalyptus grandis]	1	5.24268e-07	121.48	NDYITK(1)VK	3	0.6678	4
Unigene0023652	15	K	185 454 minus strand PREDICTED: acyl-CoA-binding protein isoform X2 [Eucalyptus grandis]	1	0.000141809	84.102	AK(1)TLPETTTNENK	3	-0.26672	1
Unigene0023675	270	K	2012 3817 minus strand PREDICTED: probable inactive receptor kinase At1g27190 [Jatropha curcas]	0.999972	0.000573405	54.281	SHK(1)LVQVTLFQKPIVK	4	1.0918	4
Unigene0023705	903	K	1 3261 minus strand L04 [Solanum lycopersicum]	1	0.000339416	72.321	FYDPTAGK(1)VMIDGK	3	-0.80422	3
Unigene0023726	57	K	265 2133 minus strand PREDICTED: KH domain-containing protein At4g18375-like [Jatropha curcas]	1	0.0137206	47.228	SGK(1)VINSIR	3	-0.22213	1
Unigene0023746	190	K	397 996 minus strand PREDICTED: carboxypeptidase Y [Jatropha curcas]	1	1.87368e-06	148.91	WNK(1)GDNQLWK	3	-0.30887	6
Unigene0023746	71	K	397 996 minus strand PREDICTED: carboxypeptidase Y [Jatropha curcas]	1	0.023282	78.149	DGK(1)VILVR	2	-0.15981	6
Unigene0023746	97	K	397 996 minus strand PREDICTED: carboxypeptidase Y [Jatropha curcas]	1	0.000803762	59.705	VK(1)DEEGLPSFALVNK	3	0.39685	2
Unigene0023746	58	K	397 996 minus strand PREDICTED: carboxypeptidase Y [Jatropha curcas]	1	0.00376956	56.569	VFCK(1)ANPDYSLAIR	3	-0.52113	1
Unigene0023746	172	K	397 996 minus strand PREDICTED: carboxypeptidase Y [Jatropha curcas]	1	1.28274e-08	143.42	LNVDAFHGDK(1)K(1)SGGVR	4	1.0375	9
Unigene0023746	173	K	397 996 minus strand PREDICTED: carboxypeptidase Y [Jatropha curcas]	1	0.000104275	76.82	LNVDAFHGDK(1)K(1)SGGVR	4	1.0375	1
Unigene0023746	132	K	397 996 minus strand PREDICTED: carboxypeptidase Y [Jatropha curcas]	1	9.65297e-27	147.16	HSIGDTHPVQLRPYK(1)PDDFDESVLWSQSK	4	0.097283	2
Unigene0023746	110	K	397 996 minus strand PREDICTED: carboxypeptidase Y [Jatropha curcas]	1	1.30294e-09	103.92	VKDEEGLPSFALVNK(1)ATGEAMK	3	0.74428	5
Unigene0023795	651	K	19 2553 minus strand Pentatricopeptide repeat-containing protein isoform 1 [Theobroma cacao]	1	0.07076	48.091	K(1)NHMIRFDFR	2	1.9909	1
Unigene0023796	470	K	607 2085 minus strand PREDICTED: scopoletin glucosyltransferase-like [Citrus sinensis]	1	2.70947e-05	69.485	AAVEK(1)GGSSYNDLNALLR	3	0.67133	1
Unigene0023796	65	K	607 2085 minus strand PREDICTED: scopoletin glucosyltransferase-like [Citrus sinensis]	1	0.000678287	77.597	FSK(1)QTGLEIGVK	2	0.2993	3
Unigene0023802	60	K	224 1783 PREDICTED: hsp70-Hsp90 organizing protein 3-like [Jatropha curcas]	1	0.00270497	64.374	YAEALVDAK(1)K	3	0.061232	3
Unigene0023802	180	K	224 1783 PREDICTED: hsp70-Hsp90 organizing protein 3-like [Jatropha curcas]	1	2.81232e-05	101.38	NPNNLNLYLK(1)DQR	3	-1.5198	5
Unigene0023809	67	K	201 779 PREDICTED: GTP-binding protein SAR1A [Cucumis melo]	1	7.76891e-05	88.021	FK(1)AFDLGGHQIAR	3	-1.5008	7
Unigene0023809	63	K	201 779 PREDICTED: GTP-binding protein SAR1A [Cucumis melo]	1	7.07848e-10	109.96	LAQHQPTQYPTSEELSIGK(1)IK	3	1.0713	6
Unigene0023809	41	K	201 779 PREDICTED: GTP-binding protein SAR1A [Cucumis melo]	1	0.000284911	81.002	TTLLHMLK(1)DER	3	0.11012	2
Unigene0023809	82	K	201 779 PREDICTED: GTP-binding protein SAR1A [Cucumis melo]	1	0.0139778	56.432	RVWK(1)DYYAK	3	1.4326	6
Unigene0023812	58	K	242 574 PREDICTED: NADPH-dependent 1-acyldihydroxyacetone phosphate reductase [Gossypium raimondii]	1	2.21734e-07	109.72	SK(1)PTPTDVFADNTVTAVLK	3	0.27987	4
Unigene0023812	41	K	242 574 PREDICTED: NADPH-dependent 1-acyldihydroxyacetone phosphate reductase [Gossypium raimondii]	1	1.69769e-05	109	LYK(1)PFEAAIQER	2	-0.34554	13
Unigene0023840	427	K	27 1583 minus strand ferulate 5-hydroxylase [Camptotheca acuminata]	1	1.09369e-06	121.99	DPTSWDEPDSFK(1)PSR	3	-0.40625	5
Unigene0023844	32	K	247 3108 Plasma membrane ATPase 4 isoform 1 [Theobroma cacao]	1	0.000475822	66.059	VPIEEVFAQLK(1)CTR	3	0.091261	3
Unigene0023844	180	K	247 3108 Plasma membrane ATPase 4 isoform 1 [Theobroma cacao]	1	2.10019e-14	111.97	LLEGDPLK(1)VDQSALTGESLPVTK	3	0.24138	5
Unigene0023884	15	K	777 1013 minus strand PREDICTED: glucose-induced degradation protein 8 homolog isoform X1 [Citrus sinensis]	1	0.000527596	72.321	K(1)AVQCGNVEDAIEK	3	-1.7418	3
Unigene0023891	35	K	241 1137 minus strand PREDICTED: bifunctional protein FolD 2 [Vitis vinifera]	1	0.0257796	76.221	HLSTK(1)YGK	2	1.043	1
Unigene0023891	261	K	241 1137 minus strand PREDICTED: bifunctional protein FolD 2 [Vitis vinifera]	1	0.000493308	72.152	LVGDVEYK(1)EACK	3	0.16136	4
Unigene0023899	161	K	304 885 PREDICTED: protein SUPPRESSOR OF K(+) TRANSPORT GROWTH DEFECT 1 [Gossypium raimondii]	1	0.0136327	55.064	FPQFFTGK(1)R	3	0.32921	5
Unigene0023908	481	K	976 3441 PREDICTED: eukaryotic translation initiation factor 3 subunit A [Jatropha curcas]	0.999883	0.0105684	49.243	KKPILDGEK(1)VTK	3	0.28998	1
Unigene0023908	465	K	976 3441 PREDICTED: eukaryotic translation initiation factor 3 subunit A [Jatropha curcas]	1	0.000174504	81.448	ELEEAQALLEETEK(1)R	3	1.2719	1
Unigene0023932	278	K	262 1965 minus strand PREDICTED: protein NRT1/ PTR FAMILY 8.3-like [Fragaria vesca subsp. vesca]	1	7.05268e-22	119.35	WSLEVPEDSSLLYETQDK(1)TSAIAGSR	3	0.84314	4
Unigene0023932	309	K	262 1965 minus strand PREDICTED: protein NRT1/ PTR FAMILY 8.3-like [Fragaria vesca subsp. vesca]	1	9.24464e-34	194.37	AATLSDAEVK(1)TGDYSDK	3	0.49653	23
Unigene0023980	104	K	1246 1656 Nucleic acid-binding, OB-fold-like protein [Theobroma cacao]	1	0.00271724	122.44	LAVDK(1)WGR	2	-0.73444	9
Unigene0023980	41	K	1246 1656 Nucleic acid-binding, OB-fold-like protein [Theobroma cacao]	1	0.0111507	122.15	MVLQK(1)GR	2	2.8149	2
Unigene0023980	79	K	1246 1656 Nucleic acid-binding, OB-fold-like protein [Theobroma cacao]	1	8.86672e-05	77.746	NDQVDLMK(1)EGTTVTLR	3	0.16478	1
Unigene0024014	83	K	477 986 minus strand 40S ribosomal S10-3 -like protein [Gossypium arboreum]	0.999953	1.22375e-06	103.88	K(1)AAKPPGRPMGGPPGDRPR	4	-0.54861	6
Unigene0024014	132	K	477 986 minus strand 40S ribosomal S10-3 -like protein [Gossypium arboreum]	1	4.77419e-11	127.63	GGDFGGEK(1)GGAPADFQPSFR	2	0.56481	16
Unigene0024014	86	K	477 986 minus strand 40S ribosomal S10-3 -like protein [Gossypium arboreum]	1	2.20774e-05	70.783	AAK(1)PPGRPMGGPPGDRPR	4	-0.87997	8
Unigene0024014	82	K	477 986 minus strand 40S ribosomal S10-3 -like protein [Gossypium arboreum]	1	0.000247189	70.197	TYLNLPSEIVPATLK(1)K	3	-0.54462	4
Unigene0024044	8	K	75 746 minus strand PREDICTED: V-type proton ATPase subunit E [Nelumbo nucifera]	1	1.93741e-17	163.99	MNDADVSK(1)QIQQMVR	2	1.0407	6
Unigene0024044	98	K	75 746 minus strand PREDICTED: V-type proton ATPase subunit E [Nelumbo nucifera]	1	6.06576e-05	61.821	EEASK(1)ELLHVSHDHHVYSK	4	1.4409	2
Unigene0024044	136	K	75 746 minus strand PREDICTED: V-type proton ATPase subunit E [Nelumbo nucifera]	1	3.44978e-19	136.92	K(1)EDVHLVESVLDEAKDEYAEK	4	-0.69374	10
Unigene0024044	126	K	75 746 minus strand PREDICTED: V-type proton ATPase subunit E [Nelumbo nucifera]	1	0.00651241	59.067	LK(1)EPSVLLR	3	-0.086025	1
Unigene0024069	241	K	488 1528 Dynamin-like 3 isoform 1 [Theobroma cacao]	1	0.0216349	42.243	QSSLLSK(1)LTR	3	-1.2034	1
Unigene0024069	226	K	488 1528 Dynamin-like 3 isoform 1 [Theobroma cacao]	1	1.32608e-07	127.17	IEELLMEDQNVK(1)R	3	0.23185	3
Unigene0024155	306	K	217 1590 Vacuolar proton ATPase A1 isoform 6 [Theobroma cacao]	1	0.00109732	72.096	DK(1)ALTTIGYR	3	0.4314	5
Unigene0024155	342	K	217 1590 Vacuolar proton ATPase A1 isoform 6 [Theobroma cacao]	1	0.00110755	62.68	K(1)CLVGEGWCPIFAK	3	-0.70912	2
Unigene0024155	278	K	217 1590 Vacuolar proton ATPase A1 isoform 6 [Theobroma cacao]	1	3.28364e-08	81.016	ICEAFGANCYPVPEDVTK(1)QR	3	-0.1547	8
Unigene0024184	42	K	496 1158 minus strand PREDICTED: vesicle transport v-SNARE 13 [Cicer arietinum]	1	1.63183e-10	136.34	LSEVK(1)AGVEDAEALIR	2	1.3935	13
Unigene0024184	120	K	496 1158 minus strand PREDICTED: vesicle transport v-SNARE 13 [Cicer arietinum]	1	1.71398e-08	84.159	DELLESGMADAMTASADQK(1)SR	3	0.50957	2
Unigene0024184	73	K	496 1158 minus strand PREDICTED: vesicle transport v-SNARE 13 [Cicer arietinum]	1	0.00195443	161.11	AVLLTK(1)LR	2	-0.79544	8
Unigene0024184	54	K	496 1158 minus strand PREDICTED: vesicle transport v-SNARE 13 [Cicer arietinum]	1	0.0420936	77.923	K(1)MDLEVR	2	-0.58775	2
Unigene0024184	184	K	496 1158 minus strand PREDICTED: vesicle transport v-SNARE 13 [Cicer arietinum]	1	0.0140768	116.37	K(1)ILTGMSR	2	-0.50034	2
Unigene0024192	99	K	127 531 PREDICTED: bet1-like protein At4g14600 [Gossypium raimondii]	0.937007	0.0136703	68.016	K(0.937)LNK(0.063)SIVR	3	0.45841	6
Unigene0024192	73	K	127 531 PREDICTED: bet1-like protein At4g14600 [Gossypium raimondii]	1	0.00363218	46.797	NVAEEIGSEAK(1)FQR	3	0.58597	2
Unigene0024305	116	K	220 1593 minus strand PREDICTED: E3 ubiquitin-protein ligase PRT1-like isoform X1 [Citrus sinensis]	1	1.09281e-14	102.66	LFGSCPSK(1)ESNILDIHQPSHANFPAK	4	-0.096266	5
Unigene0024305	143	K	220 1593 minus strand PREDICTED: E3 ubiquitin-protein ligase PRT1-like isoform X1 [Citrus sinensis]	1	7.41432e-06	108.63	SYLEDYSEK(1)GESSSNR	3	0.039049	5
Unigene0024324	1252	K	573 4565 minus strand PREDICTED: cardiomyopathy-associated protein 5-like isoform X1 [Camelina sativa]	1	2.39925e-06	81.016	NFGNPEFGFSLEDSTLK(1)EK	3	0.57341	3
Unigene0024324	101	K	573 4565 minus strand PREDICTED: cardiomyopathy-associated protein 5-like isoform X1 [Camelina sativa]	1	0.00213998	58.098	TEVAK(1)DTTLVER	3	-0.35125	1
Unigene0024324	901	K	573 4565 minus strand PREDICTED: cardiomyopathy-associated protein 5-like isoform X1 [Camelina sativa]	1	0.019092	52.167	K(1)QASMLAER	3	0.84467	1
Unigene0024378	43	K	765 920 minus strand PREDICTED: cysteine-rich and transmembrane domain-containing protein A-like [Tarenaya hassleriana]	1	1.2161e-08	123.63	DATQFQNPNSYPVETK(1)SR	3	0.53036	7
Unigene0024393	7	K	860 970 minus strand 40S ribosomal protein S20-2 [Morus notabilis]	1	1.30118e-15	145.52	AFAAMK(1)PVK(1)PGLEEPQEQIHK	4	0.20083	22
Unigene0024393	10	K	860 970 minus strand 40S ribosomal protein S20-2 [Morus notabilis]	1	1.10674e-11	125.25	PVK(1)PGLEEPQEQIHK	3	0.84302	27
Unigene0024422	198	K	353 1528 minus strand PREDICTED: polyadenylate-binding protein 8-like [Glycine max]	1	0.00278677	70.028	TK(1)FNNVYVK	2	-1.2222	4
Unigene0024422	299	K	353 1528 minus strand PREDICTED: polyadenylate-binding protein 8-like [Glycine max]	1	0.00043171	88.282	EAADK(1)FQGSNLYVK	3	-0.13891	3
Unigene0024423	8	K	194 1654 minus strand Aldehyde dehydrogenase family 3 member H1 [Gossypium arboreum]	1	8.29677e-05	91.812	MK(1)VFGADEASELMK	3	-0.062588	6
Unigene0024423	308	K	194 1654 minus strand Aldehyde dehydrogenase family 3 member H1 [Gossypium arboreum]	1	0.000311279	111.06	LIK(1)LLDEDK	2	0.99265	12
Unigene0024423	292	K	194 1654 minus strand Aldehyde dehydrogenase family 3 member H1 [Gossypium arboreum]	1	6.5091e-06	138.22	NPLLSK(1)DLSR	2	0.38754	10
Unigene0024423	213	K	194 1654 minus strand Aldehyde dehydrogenase family 3 member H1 [Gossypium arboreum]	1	9.57147e-10	110.6	IVMAAAAK(1)HLTPVVMELGGK	3	-1.7689	3
Unigene0024423	314	K	194 1654 minus strand Aldehyde dehydrogenase family 3 member H1 [Gossypium arboreum]	1	0.000257123	110.84	LLDEDK(1)VSSK	2	-0.23695	9
Unigene0024423	20	K	194 1654 minus strand Aldehyde dehydrogenase family 3 member H1 [Gossypium arboreum]	1	4.45477e-07	115.68	VFGADEASELMK(1)ELR	3	1.6401	3
Unigene0024438	158	K	2194 3882 minus strand BnaA04g04310D [Brassica napus]	1	5.42048e-16	156.49	DK(1)SLLYETPDEESNIK	2	0.13753	3
Unigene0024438	172	K	2194 3882 minus strand BnaA04g04310D [Brassica napus]	1	3.03455e-17	162.59	SLLYETPDEESNIK(1)GSR	2	-0.13716	13
Unigene0024438	302	K	2194 3882 minus strand BnaA04g04310D [Brassica napus]	1	2.86593e-18	111.15	AAVETPNDQLK(1)SVANPWSLCTVTQVEELK	4	3.9526	2
Unigene0024468	491	K	4 1536 minus strand PREDICTED: cryptochrome DASH, chloroplastic/mitochondrial [Gossypium raimondii]	1	0.00626866	53.237	NFPGK(1)SYIDR	3	1.9145	2
Unigene0024473	308	K	168 1622 RNA polymerase I-associated factor PAF67 isoform 2, partial [Theobroma cacao]	1	0.00250961	72.042	ILLYIYK(1)TK	3	0.93492	6
Unigene0024535	58	K	78 932 minus strand PREDICTED: MACPF domain-containing protein At1g14780 isoform X2 [Populus euphratica]	1	0.000948964	66.267	LFVNTAK(1)VTSR	3	-0.52599	1
Unigene0024572	18	K	275 1192 PREDICTED: serine/threonine-protein phosphatase PP2A catalytic subunit [Eucalyptus grandis]	1	5.83157e-09	129.05	QIEQLMDCK(1)PLSESEVK	3	0.69019	2
Unigene0024572	26	K	275 1192 PREDICTED: serine/threonine-protein phosphatase PP2A catalytic subunit [Eucalyptus grandis]	0.997312	0.000238657	52.898	QIEQLMDCK(0.003)PLSESEVK(0.997)TLCDQAR	4	-0.81205	1
Unigene0024608	64	K	85 681 minus strand PREDICTED: 1,2-dihydroxy-3-keto-5-methylthiopentene dioxygenase 2 {ECO:0000255|HAMAP-Rule:MF_03154} [Nicotiana tomentosiformis]	1	0.00448969	54.09	LDADNYETDEELK(1)K	3	0.24561	2
Unigene0024679	367	K	642 1751 minus strand PREDICTED: elongation factor 1-gamma-like [Vitis vinifera]	1	0.000113789	55.588	VSQMIEDAEPFEGEPLLDAK(1)CFK	3	-0.77811	1
Unigene0024679	308	K	642 1751 minus strand PREDICTED: elongation factor 1-gamma-like [Vitis vinifera]	1	0.00657902	75.213	VK(1)GLWLFR	3	-0.33584	5
Unigene0024679	345	K	642 1751 minus strand PREDICTED: elongation factor 1-gamma-like [Vitis vinifera]	1	5.93704e-05	103.11	KVDISDEAQK(1)ER	3	0.39007	5
Unigene0024679	166	K	642 1751 minus strand PREDICTED: elongation factor 1-gamma-like [Vitis vinifera]	0.806788	1.52065e-05	72.359	QAESVMPVQSAK(0.807)K(0.193)PSQPK	4	0.0278	6
Unigene0024679	306	K	642 1751 minus strand PREDICTED: elongation factor 1-gamma-like [Vitis vinifera]	1	0.00243433	53.034	MLVIGSGPPFK(1)VK	3	-0.27161	1
Unigene0024679	235	K	642 1751 minus strand PREDICTED: elongation factor 1-gamma-like [Vitis vinifera]	1	8.78788e-07	132.88	LYSNTK(1)TNFR	2	0.43435	12
Unigene0024679	193	K	642 1751 minus strand PREDICTED: elongation factor 1-gamma-like [Vitis vinifera]	0.779721	6.17552e-06	63.95	K(0.217)EVQK(0.78)EPAK(0.003)PAEEEEEAPKPK	5	0.46675	1
Unigene0024714	916	K	175 3534 minus strand PREDICTED: probable RNA-dependent RNA polymerase 1 [Vitis vinifera]	1	0.00263638	61.958	IK(1)QYPDFMEK	3	0.21887	1
Unigene0024720	166	K	355 1218 PREDICTED: probable rRNA-processing protein EBP2 homolog [Cicer arietinum]	1	0.0538936	60.589	EVQAQK(1)LK	2	0.26002	1
Unigene0024736	8	K	1070 1354 PREDICTED: peptidyl-prolyl cis-trans isomerase NIMA-interacting 4 [Amborella trichopoda]	1	9.82645e-05	99.688	HILCEK(1)QGK	3	-0.51713	7
Unigene0024736	50	K	1070 1354 PREDICTED: peptidyl-prolyl cis-trans isomerase NIMA-interacting 4 [Amborella trichopoda]	1	0.0016195	72.848	K(1)GGDLGWFPR	3	0.29483	5
Unigene0024736	49	K	1070 1354 PREDICTED: peptidyl-prolyl cis-trans isomerase NIMA-interacting 4 [Amborella trichopoda]	1	2.85942e-06	122.46	LAAEYSECPSGK(1)K	2	-0.68157	4
Unigene0024765	4	K	200 838 minus strand BnaC03g54950D [Brassica napus]	1	3.8251e-13	147.1	TVK(1)ECGHYEEDEESSQLR	4	-0.61162	9
Unigene0024798	223	K	83 937 minus strand PREDICTED: probable L-ascorbate peroxidase 4 [Phoenix dactylifera]	1	0.000174894	79.875	YVELYAK(1)DEDAFYR	3	-0.11019	5
Unigene0024803	19	K	1 129 minus strand Mitochondrial import receptor subunit TOM5 [Theobroma cacao]	1	0.0077854	56.81	WALNMK(1)LLR	3	0.14231	2
Unigene0024852	122	K	1024 2760 PREDICTED: probable mediator of RNA polymerase II transcription subunit 37e-like [Citrus sinensis]	1	2.49751e-06	105.9	IINEPTAAAIAYGLDK(1)K	3	0.39885	12
Unigene0024852	491	K	1024 2760 PREDICTED: probable mediator of RNA polymerase II transcription subunit 37e-like [Citrus sinensis]	1	0.000195407	100.93	NTVK(1)DEK(1)IGSK	3	0.47606	4
Unigene0024852	461	K	1024 2760 PREDICTED: probable mediator of RNA polymerase II transcription subunit 37e-like [Citrus sinensis]	1	4.20988e-23	168.5	MVQEAEK(1)YK	3	0.99864	52
Unigene0024852	494	K	1024 2760 PREDICTED: probable mediator of RNA polymerase II transcription subunit 37e-like [Citrus sinensis]	1	5.82461e-10	162.22	NTVK(1)DEK(1)IGSK	3	0.47606	15
Unigene0024852	444	K	1024 2760 PREDICTED: probable mediator of RNA polymerase II transcription subunit 37e-like [Citrus sinensis]	1	8.47654e-09	178.94	NK(1)ITITNDK(1)GR	2	0.43714	30
Unigene0024852	437	K	1024 2760 PREDICTED: probable mediator of RNA polymerase II transcription subunit 37e-like [Citrus sinensis]	1	8.47654e-09	166.14	NK(1)ITITNDK(1)GR	2	0.43714	29
Unigene0024852	463	K	1024 2760 PREDICTED: probable mediator of RNA polymerase II transcription subunit 37e-like [Citrus sinensis]	0.822696	0.000175302	60.55	MVQEAEK(0.17)YK(0.823)AEDEEHK(0.007)K	4	0.72731	1
Unigene0024852	183	K	1024 2760 PREDICTED: probable mediator of RNA polymerase II transcription subunit 37e-like [Citrus sinensis]	1	4.78407e-10	169.52	MVNHFVQEFK(1)R	2	-1.4275	16
Unigene0024852	534	K	1024 2760 PREDICTED: probable mediator of RNA polymerase II transcription subunit 37e-like [Citrus sinensis]	1	4.65234e-05	97.69	MK(1)ELESVCNPIIAK	3	-1.4734	8
Unigene0024852	249	K	1024 2760 PREDICTED: probable mediator of RNA polymerase II transcription subunit 37e-like [Citrus sinensis]	1	0.0663043	85.807	K(1)CMEPVEK	2	0.13405	1
Unigene0024852	454	K	1024 2760 PREDICTED: probable mediator of RNA polymerase II transcription subunit 37e-like [Citrus sinensis]	0.999961	1.75622e-05	110.57	LSKDEIEK(1)MVQEAEK	3	-0.7088	16
Unigene0024852	265	K	1024 2760 PREDICTED: probable mediator of RNA polymerase II transcription subunit 37e-like [Citrus sinensis]	1	5.8747e-05	64.275	MDK(1)STVHDVVLVGGSTR	3	0.02841	4
Unigene0024852	498	K	1024 2760 PREDICTED: probable mediator of RNA polymerase II transcription subunit 37e-like [Citrus sinensis]	1	0.00035363	88.155	IGSK(1)LPPADKK	3	0.18563	11
Unigene0024852	256	K	1024 2760 PREDICTED: probable mediator of RNA polymerase II transcription subunit 37e-like [Citrus sinensis]	1	0.0225424	45.908	CMEPVEK(1)CLR	3	-1.356	1
Unigene0024852	449	K	1024 2760 PREDICTED: probable mediator of RNA polymerase II transcription subunit 37e-like [Citrus sinensis]	1	0.00485716	97.965	LSK(1)DEIEK	2	0.73664	12
Unigene0024852	43	K	1024 2760 PREDICTED: probable mediator of RNA polymerase II transcription subunit 37e-like [Citrus sinensis]	0.999579	0.000123258	57.41	VIPGPGDKPMIVVNYK(1)GEEK	4	-0.55905	4
Unigene0024876	392	K	39 1682 minus strand PREDICTED: carotenoid 9,10(9',10')-cleavage dioxygenase 1-like [Eucalyptus grandis]	1	5.39426e-07	127.83	FNMK(1)TGEATQK	3	-0.16608	3
Unigene0024876	376	K	39 1682 minus strand PREDICTED: carotenoid 9,10(9',10')-cleavage dioxygenase 1-like [Eucalyptus grandis]	1	4.91078e-05	97.273	EK(1)LDTFSNQLYEMR	3	1.7047	2
Unigene0024876	220	K	39 1682 minus strand PREDICTED: carotenoid 9,10(9',10')-cleavage dioxygenase 1-like [Eucalyptus grandis]	1	0.000233571	60.764	VLEDGDLQTLGMLDYDK(1)R	3	-1.606	2
Unigene0024886	261	K	100 984 minus strand PREDICTED: protein BOBBER 1-like [Tarenaya hassleriana]	1	0.00141554	57.034	QK(1)SMGLPTSDELQK	3	1.5067	2
Unigene0024890	140	K	273 1076 minus strand PREDICTED: mitochondrial fission protein ELM1 [Tarenaya hassleriana]	1	0.00521199	44.252	ETYEK(1)DGPLLVVACGR	3	0.14172	1
Unigene0024900	882	K	558 3725 minus strand Phosphoenolpyruvate carboxylase 4 isoform 1 [Theobroma cacao]	1	0.00270941	64.103	K(1)SSIGIGHLR	3	-0.25734	3
Unigene0024900	322	K	558 3725 minus strand Phosphoenolpyruvate carboxylase 4 isoform 1 [Theobroma cacao]	1	1.25883e-50	200.95	AAHEILEK(1)ETSSEDRHESWNQPYGR	3	-0.12837	26
Unigene0024917	109	K	177 695 minus strand Adenine nucleotide alpha hydrolases-like superfamily protein isoform 1 [Theobroma cacao]	1	0.000397451	89.624	NVNVK(1)TQVVIGDPK	2	0.45003	6
Unigene0024917	30	K	177 695 minus strand Adenine nucleotide alpha hydrolases-like superfamily protein isoform 1 [Theobroma cacao]	1	2.21602e-10	119.21	WALENLK(1)LR	3	0.20551	3
Unigene0024917	144	K	177 695 minus strand Adenine nucleotide alpha hydrolases-like superfamily protein isoform 1 [Theobroma cacao]	1	0.0513458	133.99	AFGPIK(1)R	2	0.24225	1
Unigene0024945	11	K	193 1884 minus strand PREDICTED: elongator complex protein 3 [Gossypium raimondii]	1	0.00657176	50.149	ATVAVVSQLK(1)K	2	0.1166	1
Unigene0024953	353	K	239 1342 minus strand PREDICTED: outer envelope protein 64, chloroplastic-like [Nelumbo nucifera]	1	5.19179e-05	95.264	IELTDTEIENCK(1)AIR	3	1.0785	4
Unigene0025005	59	K	288 698 minus strand Dehydroascorbate reductase 2 isoform 1 [Theobroma cacao]	0.999041	0.00183681	42.791	THLVNLSEK(0.001)PQWFLEISPEGK(0.999)VPVAK	4	0.034931	1
Unigene0025064	77	K	29 529 minus strand PREDICTED: probable calcium-binding protein CML13 [Prunus mume]	1	0.000910115	52.862	SIVADEK(1)LTAPFDFPR	3	1.4385	2
Unigene0025064	70	K	29 529 minus strand PREDICTED: probable calcium-binding protein CML13 [Prunus mume]	1	1.65716e-12	137.69	SLGGNPTQAQLK(1)SIVADEK	3	0.042308	6
Unigene0025064	134	K	29 529 minus strand PREDICTED: probable calcium-binding protein CML13 [Prunus mume]	1	0.0083234	50.46	HILTSIGEK(1)LEPK	3	-0.052873	1
Unigene0025064	96	K	29 529 minus strand PREDICTED: probable calcium-binding protein CML13 [Prunus mume]	1	0.0115653	50.108	HMK(1)AEPFDR	3	0.25591	2
Unigene0025067	147	K	45 560 minus strand PREDICTED: peptidyl-prolyl cis-trans isomerase-like [Populus euphratica]	1	1.98209e-11	125.03	VVEGMNVVK(1)AAEAVGSSSGR	3	-0.22268	17
Unigene0025067	161	K	45 560 minus strand PREDICTED: peptidyl-prolyl cis-trans isomerase-like [Populus euphratica]	1	0.00398426	60.631	TAK(1)PVVIADCGQLS	2	0.11034	3
Unigene0025067	132	K	45 560 minus strand PREDICTED: peptidyl-prolyl cis-trans isomerase-like [Populus euphratica]	1	0.000141905	79.492	TSWLDGK(1)HVVFGR	4	-0.38855	8
Unigene0025067	97	K	45 560 minus strand PREDICTED: peptidyl-prolyl cis-trans isomerase-like [Populus euphratica]	1	0.0125858	62.463	FADENFIK(1)K	3	1.0046	4
Unigene0025067	44	K	45 560 minus strand PREDICTED: peptidyl-prolyl cis-trans isomerase-like [Populus euphratica]	1	8.27279e-05	99.568	ALCTGEK(1)GIGR	3	0.14384	8
Unigene0025074	12	K	95 322 minus strand hypothetical protein POPTR_0014s01620g [Populus trichocarpa]	1	0.00037771	70.563	GCFACFDGGAK(1)QQR	3	0.37869	1
Unigene0025084	128	K	1365 1808 minus strand PREDICTED: ras-related protein Rab11D [Sesamum indicum]	1	8.40048e-05	81.448	K(1)IVIPGPAQVIPEKR	4	0.35407	7
Unigene0025084	69	K	1365 1808 minus strand PREDICTED: ras-related protein Rab11D [Sesamum indicum]	1	0.0045848	46.797	AVPTEDAK(1)EFAEK	3	0.062865	1
Unigene0025084	141	K	1365 1808 minus strand PREDICTED: ras-related protein Rab11D [Sesamum indicum]	1	0.0141009	43.03	IVIPGPAQVIPEK(1)R	3	1.4387	1
Unigene0025089	27	K	173 2287 YELLOW STRIPE like 5 [Theobroma cacao]	1	1.80235e-08	114.9	KTSGDFDGEGESLDQEAK(1)R	3	0.9852	4
Unigene0025089	10	K	173 2287 YELLOW STRIPE like 5 [Theobroma cacao]	1	6.75763e-12	137.27	K(1)TSGDFDGEGESLDQEAK	3	0.40763	6
Unigene0025132	26	K	66 299 ribosomal protein L7Ae/L30e/S12e/Gadd45 family protein [Medicago truncatula]	1	0.0205154	61.78	SGK(1)FTLGYK	2	0.81066	2
Unigene0025161	130	K	144 905 NC domain-containing family protein [Populus trichocarpa]	1	0.007849	41.386	GGTCTLATSDPPK(1)DVLR	3	-0.41061	1
Unigene0025161	229	K	144 905 NC domain-containing family protein [Populus trichocarpa]	1	0.00854601	55.461	DVAK(1)VPVER	3	1.4103	2
Unigene0025161	14	K	144 905 NC domain-containing family protein [Populus trichocarpa]	1	0.00584781	46.069	DVLK(1)PGDHIYSWR	3	-0.52894	1
Unigene0025219	21	K	203 901 minus strand Retinal-binding [Gossypium arboreum]	1	3.14053e-08	81.316	FLASYYDK(1)YSLDPISDDVSR	3	0.90403	11
Unigene0025220	713	K	759 3602 minus strand Coatomer, beta subunit isoform 1 [Theobroma cacao]	1	5.36075e-24	170.99	DENDANK(1)LNR	2	0.13517	16
Unigene0025220	428	K	759 3602 minus strand Coatomer, beta subunit isoform 1 [Theobroma cacao]	1	3.11057e-05	113.62	EIIETNPK(1)LR	2	0.24849	14
Unigene0025247	141	K	77 505 minus strand PREDICTED: 40S ribosomal protein S12-like isoform X1 [Citrus sinensis]	1	1.94912e-33	183.77	DFGEESSALTVVQTHVK(1)SH	3	-0.023303	31
Unigene0025268	308	K	285 1391 minus strand PREDICTED: alcohol dehydrogenase class-3 [Gossypium raimondii]	1	0.00666978	47.334	VWK(1)GTAFGGFK	3	0.35772	1
Unigene0025268	156	K	285 1391 minus strand PREDICTED: alcohol dehydrogenase class-3 [Gossypium raimondii]	1	0.0123253	68.525	IDLK(1)APLEK	2	-0.74699	4
Unigene0025277	42	K	1602 2204 minus strand betaine aldehyde dehydrogenase [Carica papaya]	1	0.0244713	40.778	GQYEK(1)ILK	3	0.52711	1
Unigene0025277	45	K	1602 2204 minus strand betaine aldehyde dehydrogenase [Carica papaya]	1	0.00112892	85.744	ILK(1)FISTAK	3	0.81329	5
Unigene0025300	83	K	2 673 minus strand ribulose-1,5-bisphosphate carboxylase/oxygenase large subunit, partial (chloroplast) [Nanocnide lobata]	1	0.0181651	43.651	LGLSAK(1)NYGR	3	-0.31251	1
Unigene0025303	186	K	224 877 minus strand PREDICTED: tetraspanin-19 [Pyrus x bretschneideri]	1	6.44428e-14	102.45	APLLK(1)HADHPHAYVVGDPVYGPK	4	0.02374	5
Unigene0025307	67	K	45 635 PREDICTED: 40S ribosomal protein S9-2 [Phoenix dactylifera]	1	0.000738292	74.962	ELLTLDEK(1)NPR	3	-0.95593	3
Unigene0025314	18	K	91 279 Transcription elongation factor 1 isoform 2 [Theobroma cacao]	1	9.03282e-05	56.681	MDK(1)LDTVFSCPFCNHGTSVECR	4	-0.39762	2
Unigene0025349	149	K	108 659 PREDICTED: ADP-ribosylation factor-like protein 8A-like [Citrus sinensis]	1	0.00109077	56.514	QDLAEQMGLK(1)SITDR	3	2.0031	3
Unigene0025349	139	K	108 659 PREDICTED: ADP-ribosylation factor-like protein 8A-like [Citrus sinensis]	0.984126	0.000217131	54.103	IDK(0.016)PGALSK(0.984)QDLAEQMGLK	4	-2.2544	2
Unigene0025410	216	K	138 3326 minus strand Endoplasmic reticulum [ER]-type calcium ATPase isoform 1 [Theobroma cacao]	1	0.000752734	62.357	SVK(1)PVAENSDIQGK	3	3.1175	1
Unigene0025451	317	K	1325 3196 PREDICTED: protein WEAK CHLOROPLAST MOVEMENT UNDER BLUE LIGHT 1-like isoform X1 [Citrus sinensis]	1	0.00330408	66.27	SALATIK(1)QR	3	0.96918	2
Unigene0025451	303	K	1325 3196 PREDICTED: protein WEAK CHLOROPLAST MOVEMENT UNDER BLUE LIGHT 1-like isoform X1 [Citrus sinensis]	1	9.01062e-11	135.81	VAATSLK(1)SELEEEK	2	1.4917	6
Unigene0025451	216	K	1325 3196 PREDICTED: protein WEAK CHLOROPLAST MOVEMENT UNDER BLUE LIGHT 1-like isoform X1 [Citrus sinensis]	1	0.00145968	61.11	LNQQILSAK(1)DLK	3	-0.78959	1
Unigene0025451	287	K	1325 3196 PREDICTED: protein WEAK CHLOROPLAST MOVEMENT UNDER BLUE LIGHT 1-like isoform X1 [Citrus sinensis]	1	0.000381863	70.373	HNIEK(1)ATAEVNCLK	3	-0.8471	1
Unigene0025467	116	K	148 663 minus strand PREDICTED: GTP-binding protein YPTM2 [Nelumbo nucifera]	1	0.000165232	80.318	YASENVNK(1)LLVGNK	3	0.54551	1
Unigene0025467	58	K	148 663 minus strand PREDICTED: GTP-binding protein YPTM2 [Nelumbo nucifera]	1	2.32876e-05	106.14	TIK(1)LQIWDTAGQER	3	-0.060818	1
Unigene0025467	55	K	148 663 minus strand PREDICTED: GTP-binding protein YPTM2 [Nelumbo nucifera]	1	0.00108959	82.417	TVEQDGK(1)TIK	2	-0.14332	6
Unigene0025472	446	K	186 1925 minus strand PREDICTED: uncharacterized membrane protein At3g27390 [Gossypium raimondii]	1	1.92787e-05	73.76	DQMK(1)VANLSEAEEDYLGK	3	0.31802	1
Unigene0025515	21	K	659 886 minus strand PREDICTED: uncharacterized protein LOC104612616 [Nelumbo nucifera]	1	0.0328735	40.883	K(1)AAVHEEIMR	3	0.32425	1
Unigene0025601	88	K	85 2001 minus strand Vacuolar import/degradation, Vid27-related protein [Theobroma cacao]	1	0.00766651	46.985	LYLHIGGNTPK(1)AK	3	0.012378	1
Unigene0025636	268	K	1429 2952 minus strand Geranylgeranyl transferase type-2 subunit alpha [Gossypium arboreum]	1	0.00504232	112.41	IGK(1)LTLAR	2	0.63534	6
Unigene0025641	933	K	475 4476 Peroxisomal membrane ABC transporter family, PMP family isoform 1 [Theobroma cacao]	1	7.7136e-09	92.932	TVTPEFGDLASK(1)EQQLEGTFR	3	1.5736	2
Unigene0025658	82	K	1314 2108 PREDICTED: eukaryotic translation initiation factor 2 subunit gamma-like isoform X1 [Malus domestica]	1	0.0025801	44.831	GVLK(1)VNQFVEVRPGIVVK	4	0.74598	1
Unigene0025661	135	K	135 638 minus strand PREDICTED: probable calcium-binding protein CML27 [Camelina sativa]	1	0.061773	46.069	LGIK(1)CSVEDCVR	2	-0.98995	1
Unigene0025665	201	K	2224 3144 minus strand ubiquitin interaction motif-containing family protein [Populus trichocarpa]	1	0.0459888	40.724	DSTGLMGK(1)K	3	0.17021	1
Unigene0025665	129	K	2224 3144 minus strand ubiquitin interaction motif-containing family protein [Populus trichocarpa]	1	6.24129e-41	196.95	K(1)AFDGQDQSGGGGFIGVEGFHQVLR	3	-0.16697	14
Unigene0025666	94	K	284 706 minus strand PREDICTED: protein FAM188A-like [Gossypium raimondii]	1	0.000371098	72.705	VSHDSAVSVSK(1)EK	3	-0.098509	3
Unigene0025666	96	K	284 706 minus strand PREDICTED: protein FAM188A-like [Gossypium raimondii]	1	0.000109392	88.282	EK(1)ELVAVEGNSGK	3	0.45629	1
Unigene0025670	619	K	297 2909 minus strand Ubiquitin-associated/TS-N domain-containing protein / octicosapeptide/Phox/Bemp1 domain-containing protein, putative [Theobroma cacao]	1	1.23229e-06	64.522	YTQPAK(1)SADDEQLTEEELNAFK	3	-0.27904	1
Unigene0025695	913	K	163 3261 minus strand PREDICTED: 26S proteasome non-ATPase regulatory subunit 1 homolog A [Cucumis melo]	1	9.78077e-07	115.04	AAVAETSYPSATGK(1)GK	2	-0.25873	10
Unigene0025695	934	K	163 3261 minus strand PREDICTED: 26S proteasome non-ATPase regulatory subunit 1 homolog A [Cucumis melo]	1	1.87925e-07	123.02	K(1)AEPEPSFEFLTNPAR	2	-0.077052	14
Unigene0025695	933	K	163 3261 minus strand PREDICTED: 26S proteasome non-ATPase regulatory subunit 1 homolog A [Cucumis melo]	1	1.15177e-08	120.82	SSSEKDGDSMQVDGLPEK(1)K	3	-0.48794	13
Unigene0025695	882	K	163 3261 minus strand PREDICTED: 26S proteasome non-ATPase regulatory subunit 1 homolog A [Cucumis melo]	1	0.00176189	57.106	LPTAVLSTSAK(1)AK	3	-0.054025	2
Unigene0025695	322	K	163 3261 minus strand PREDICTED: 26S proteasome non-ATPase regulatory subunit 1 homolog A [Cucumis melo]	1	0.000191035	85.672	EADPK(1)GTIYAER	2	0.5494	10
Unigene0025695	956	K	163 3261 minus strand PREDICTED: 26S proteasome non-ATPase regulatory subunit 1 homolog A [Cucumis melo]	1	0.00342533	67.704	VVPSQEK(1)FIK	2	0.032898	9
Unigene0025695	899	K	163 3261 minus strand PREDICTED: 26S proteasome non-ATPase regulatory subunit 1 homolog A [Cucumis melo]	1	1.40567e-07	111.57	AIAEK(1)AAVAETSYPSATGK	3	-0.65822	4
Unigene0025695	851	K	163 3261 minus strand PREDICTED: 26S proteasome non-ATPase regulatory subunit 1 homolog A [Cucumis melo]	0.999943	3.2737e-08	65.744	FEFLSHAK(1)PSLFEYPKPTTVPTTTSAVK	4	-1.0354	1
Unigene0025781	94	K	1399 1959 PREDICTED: E3 ubiquitin-protein ligase At3g02290-like [Malus domestica]	1	4.53293e-05	56.172	SDNNVDSEPLSTGEK(1)WNDSACEEGSK	3	-0.033491	1
Unigene0025781	105	K	1399 1959 PREDICTED: E3 ubiquitin-protein ligase At3g02290-like [Malus domestica]	1	3.72386e-05	90.348	WNDSACEEGSK(1)VLYSK	3	-0.66997	3
Unigene0025781	110	K	1399 1959 PREDICTED: E3 ubiquitin-protein ligase At3g02290-like [Malus domestica]	1	0.00195099	90.906	VLYSK(1)SSLR	3	-0.64347	7
Unigene0025783	11	K	71 514 PREDICTED: ubiquitin-conjugating enzyme E2-17 kDa [Vitis vinifera]	1	0.069292	54.774	ELK(1)DLQK	2	-0.58409	1
Unigene0025804	74	K	268 720 PREDICTED: histidine-containing phosphotransfer protein 5-like [Citrus sinensis]	0.999957	8.70777e-09	88.471	ALEKPHAVDFK(1)EIDSNVHQLK	4	0.75984	1
Unigene0025834	39	K	122 1618 minus strand PREDICTED: CAR1 transcription factor [Sesamum indicum]	1	0.000107537	82.529	IDGVYK(1)TTIDSEQGK	3	0.17894	3
Unigene0025886	240	K	89 1219 PREDICTED: actin-101 [Vitis vinifera]	1	6.59213e-16	125.11	SSSAIEK(1)SYELPDGQVITIGAER	3	-0.41521	7
Unigene0025886	52	K	89 1219 PREDICTED: actin-101 [Vitis vinifera]	1	6.47463e-12	124.45	HTGVMVGMGQK(1)DAYVGDEAQSK	3	-0.54738	8
Unigene0025886	317	K	89 1219 PREDICTED: actin-101 [Vitis vinifera]	1	0.0045577	46.156	MSK(1)EITALAPSSMK	3	-0.53047	1
Unigene0025886	63	K	89 1219 PREDICTED: actin-101 [Vitis vinifera]	1	4.7551e-06	126.12	DAYVGDEAQSK(1)R	2	0.20721	7
Unigene0025886	330	K	89 1219 PREDICTED: actin-101 [Vitis vinifera]	1	0.0391441	53.756	VK(1)VVAPPER	2	-1.0484	1
Unigene0025886	328	K	89 1219 PREDICTED: actin-101 [Vitis vinifera]	1	1.2636e-05	108.72	EITALAPSSMK(1)VK	3	0.66536	16
Unigene0025886	193	K	89 1219 PREDICTED: actin-101 [Vitis vinifera]	1	4.26138e-15	150.11	DLTDALMK(1)ILTER	3	0.99552	12
Unigene0025889	527	K	243 1913 PREDICTED: T-complex protein 1 subunit gamma [Gossypium raimondii]	1	0.00461144	91.549	IDDIVSGIK(1)K	2	-0.1017	7
Unigene0025889	306	K	243 1913 PREDICTED: T-complex protein 1 subunit gamma [Gossypium raimondii]	1	5.41612e-08	113.54	GLSDLACHYLSK(1)AGVSAIR	3	-0.057873	4
Unigene0025889	529	K	243 1913 PREDICTED: T-complex protein 1 subunit gamma [Gossypium raimondii]	1	5.86997e-08	130.2	K(1)QAPGAGQAPSKPK	3	1.3026	3
Unigene0025889	381	K	243 1913 PREDICTED: T-complex protein 1 subunit gamma [Gossypium raimondii]	1	4.52301e-10	156.81	GPSK(1)DLLNEVER	2	-0.59458	9
Unigene0025907	497	K	234 3494 PREDICTED: leucine--tRNA ligase, cytoplasmic [Gossypium raimondii]	1	0.00854492	56.548	RVQEVK(1)PLIK	3	0.78333	4
Unigene0025907	7	K	234 3494 PREDICTED: leucine--tRNA ligase, cytoplasmic [Gossypium raimondii]	1	0.000230808	91.549	ASESGK(1)SFAR	2	1.0173	3
Unigene0025916	13	K	1334 1654 PREDICTED: autophagy-related protein 8d [Tarenaya hassleriana]	1	0.03546	51.949	IREK(1)YPDR	3	0.10088	1
Unigene0025919	115	K	77 430 RING-box 1 [Theobroma cacao]	1	8.80098e-06	83.54	QVCPLDNSEWEFQK(1)YGH	3	-0.67585	2
Unigene0025922	15	K	179 883 PREDICTED: cell number regulator 6-like [Gossypium raimondii]	1	7.64639e-06	60.419	LTK(1)DQAPTEDIRPGELNQPIDVPQLAVR	4	1.478	1
Unigene0025981	7	K	1 432 minus strand polyubiquitin, partial [Paeonia lactiflora]	1	1.54499e-20	150.69	RLIFAGK(1)QLEDGR	2	0.45836	557
Unigene0026000	488	K	224 2944 PREDICTED: probable receptor protein kinase TMK1 [Tarenaya hassleriana]	1	0.000956403	96.113	FGK(1)VQNPDNR	3	1.2958	5
Unigene0026050	81	K	205 1842 minus strand PREDICTED: serine/threonine-protein kinase 38-like isoform X1 [Citrus sinensis]	1	0.00228678	52.644	K(1)LADAEVSEEEQSNLLK	3	0.12735	2
Unigene0026162	64	K	473 2671 PREDICTED: prolyl endopeptidase [Jatropha curcas]	1	1.46641e-06	125.23	QVNLTESVLK(1)K	3	-1.0343	3
Unigene0026168	119	K	110 2059 minus strand PREDICTED: mitochondrial Rho GTPase 1 isoform X2 [Gossypium raimondii]	1	1.95196e-05	107.53	QLEVK(1)VPVIVVGCK	3	-2.5006	1
Unigene0026168	3	K	110 2059 minus strand PREDICTED: mitochondrial Rho GTPase 1 isoform X2 [Gossypium raimondii]	1	0.00150441	56.139	AK(1)QSAGTGYPGAR	2	0.94838	2
Unigene0026168	494	K	110 2059 minus strand PREDICTED: mitochondrial Rho GTPase 1 isoform X2 [Gossypium raimondii]	1	0.0029216	51.004	EIPEDMVSK(1)LLSSK	3	-1.7327	1
Unigene0026168	100	K	110 2059 minus strand PREDICTED: mitochondrial Rho GTPase 1 isoform X2 [Gossypium raimondii]	1	5.7569e-06	82.01	ADAVVLTYACDQPK(1)TLDR	3	-0.91781	3
Unigene0026204	440	K	73 1569 minus strand PREDICTED: inosine-5'-monophosphate dehydrogenase 2 [Tarenaya hassleriana]	1	0.000330568	88.768	GSILK(1)FIPYTMQAVK	2	-1.2142	9
Unigene0026204	409	K	73 1569 minus strand PREDICTED: inosine-5'-monophosphate dehydrogenase 2 [Tarenaya hassleriana]	1	0.00949799	41.542	GMGSLEAMTK(1)GSDQR	3	0.57673	2
Unigene0026204	496	K	73 1569 minus strand PREDICTED: inosine-5'-monophosphate dehydrogenase 2 [Tarenaya hassleriana]	1	4.90298e-07	98.175	TGAAQIEGGIHGLVSYEK(1)K	4	1.6109	4
Unigene0026204	153	K	73 1569 minus strand PREDICTED: inosine-5'-monophosphate dehydrogenase 2 [Tarenaya hassleriana]	1	0.00113982	63.944	SDWLSMNSK(1)EK	3	-0.84719	2
Unigene0026204	435	K	73 1569 minus strand PREDICTED: inosine-5'-monophosphate dehydrogenase 2 [Tarenaya hassleriana]	1	0.000177976	60.949	IAQGVVGAVADK(1)GSILK	3	0.52811	2
Unigene0026227	190	K	98 1627 Regulator of nonsense transcripts 1-like protein [Morus notabilis]	1	0.0131832	60.478	HK(1)EVCLHK	3	0.6628	1
Unigene0026245	243	K	58 3291 PREDICTED: phototropin-1 [Vitis vinifera]	1	0.000622119	80.69	MTGYTSK(1)EVIGR	3	0.70597	2
Unigene0026245	265	K	58 3291 PREDICTED: phototropin-1 [Vitis vinifera]	1	0.000120821	74.296	FLQGAGTDPEDAAK(1)IR	3	-1.0508	3
Unigene0026245	992	K	58 3291 PREDICTED: phototropin-1 [Vitis vinifera]	1	0.00604862	44.252	DLK(1)FPGSTPVSLQAK	3	-0.25914	1
Unigene0026245	492	K	58 3291 PREDICTED: phototropin-1 [Vitis vinifera]	1	0.00594102	48.513	IEK(1)NFVITDPR	3	0.83894	2
Unigene0026267	9	K	97 297 PREDICTED: serine/threonine-protein kinase SAPK3-like [Citrus sinensis]	1	7.98722e-05	78.69	YEPLK(1)ELGSGNFGVAR	3	1.2816	4
Unigene0026271	107	K	156 1061 PREDICTED: TBC1 domain family member 13 [Cucumis melo]	1	0.0015456	90.15	K(1)VINIGELR	3	0.84396	2
Unigene0026275	418	K	303 2456 ABC-2 type transporter family protein isoform 1 [Theobroma cacao]	1	0.00701509	51.445	LTEK(1)EGPLLK	3	2.0056	3
Unigene0026275	424	K	303 2456 ABC-2 type transporter family protein isoform 1 [Theobroma cacao]	1	0.0572999	59.597	EGPLLK(1)SK	2	-0.30025	1
Unigene0026278	44	K	642 854 minus strand E3 ubiquitin-protein ligase CHFR [Gossypium arboreum]	1	5.12927e-05	66.826	LLEALTLNSK(1)ETGLEQR	3	-0.26307	2
Unigene0026283	105	K	619 1023 PREDICTED: isocitrate dehydrogenase [NADP]-like [Jatropha curcas]	1	0.00019406	79.875	DLALLIHGPK(1)VTR	4	0.17703	13
Unigene0026288	54	K	36 2588 kinase-related family protein [Populus trichocarpa]	1	0.00156321	54.199	LLSQDPFHEVK(1)SK	4	0.48804	4
Unigene0026313	136	K	72 1244 PREDICTED: protein DJ-1 homolog D [Jatropha curcas]	1	4.09592e-30	153.97	PIASICHGQLILAAADVVK(1)GR	4	0.095933	16
Unigene0026313	139	K	72 1244 PREDICTED: protein DJ-1 homolog D [Jatropha curcas]	1	1.80874e-11	95.122	K(1)CTAYPPVRPVLIDAGASWVEPK	4	0.083558	2
Unigene0026313	329	K	72 1244 PREDICTED: protein DJ-1 homolog D [Jatropha curcas]	1	6.84879e-07	67.877	KPVASICHGQQILAAADVLK(1)GK	4	0.66962	4
Unigene0026330	131	K	130 3483 minus strand PREDICTED: ubiquitin carboxyl-terminal hydrolase 12 isoform X1 [Jatropha curcas]	1	6.7518e-06	75.533	YAQFSLAVVNQIHNK(1)YSIR	3	2.7258	1
Unigene0026330	71	K	130 3483 minus strand PREDICTED: ubiquitin carboxyl-terminal hydrolase 12 isoform X1 [Jatropha curcas]	1	0.000139772	90.793	K(1)HYSDVFIVGGYK	3	-0.15765	2
Unigene0026330	194	K	130 3483 minus strand PREDICTED: ubiquitin carboxyl-terminal hydrolase 12 isoform X1 [Jatropha curcas]	1	0.00207768	137.46	K(1)ETGYVGLK	2	0.58762	7
Unigene0026330	183	K	130 3483 minus strand PREDICTED: ubiquitin carboxyl-terminal hydrolase 12 isoform X1 [Jatropha curcas]	1	0.00886394	49.28	K(1)VLDYWSYDSK	3	1.5404	3
Unigene0026330	1112	K	130 3483 minus strand PREDICTED: ubiquitin carboxyl-terminal hydrolase 12 isoform X1 [Jatropha curcas]	1	0.0311297	57.249	HTFEK(1)PVK	2	0.25416	3
Unigene0026330	267	K	130 3483 minus strand PREDICTED: ubiquitin carboxyl-terminal hydrolase 12 isoform X1 [Jatropha curcas]	1	3.94767e-14	104.18	ELTK(1)SFGWDTYDSFMQHDVQELNR	4	1.3519	1
Unigene0026330	511	K	130 3483 minus strand PREDICTED: ubiquitin carboxyl-terminal hydrolase 12 isoform X1 [Jatropha curcas]	1	0.000479381	65.895	FTK(1)YSNAYMLVYIR	3	-0.66562	2
Unigene0026330	341	K	130 3483 minus strand PREDICTED: ubiquitin carboxyl-terminal hydrolase 12 isoform X1 [Jatropha curcas]	1	3.61961e-05	101.38	KESFYDLQLDVK(1)GCR	3	1.2086	11
Unigene0026330	689	K	130 3483 minus strand PREDICTED: ubiquitin carboxyl-terminal hydrolase 12 isoform X1 [Jatropha curcas]	1	0.000318406	89.827	SK(1)EDILLFFK	3	-0.028142	6
Unigene0026330	1115	K	130 3483 minus strand PREDICTED: ubiquitin carboxyl-terminal hydrolase 12 isoform X1 [Jatropha curcas]	0.999967	0.00026459	92.611	HTFEKPVK(1)IYN	3	-0.76582	2
Unigene0026330	536	K	130 3483 minus strand PREDICTED: ubiquitin carboxyl-terminal hydrolase 12 isoform X1 [Jatropha curcas]	1	3.26669e-05	101.2	IICNVDEK(1)DIAEHLR	3	-0.076061	5
Unigene0026330	136	K	130 3483 minus strand PREDICTED: ubiquitin carboxyl-terminal hydrolase 12 isoform X1 [Jatropha curcas]	1	0.00874294	54.784	K(1)DTQHQFNAR	3	-0.57786	1
Unigene0026330	376	K	130 3483 minus strand PREDICTED: ubiquitin carboxyl-terminal hydrolase 12 isoform X1 [Jatropha curcas]	1	3.92818e-05	102.73	YHAEEHGLQDAK(1)K	3	-0.43426	4
Unigene0026330	292	K	130 3483 minus strand PREDICTED: ubiquitin carboxyl-terminal hydrolase 12 isoform X1 [Jatropha curcas]	1	0.000901846	93.178	VLCEK(1)LEDK	3	0.49649	8
Unigene0026343	71	K	238 2970 PREDICTED: chaperone protein ClpB1 [Eucalyptus grandis]	1	0.0135888	117.16	VVNQALK(1)K	2	1.636	1
Unigene0026344	150	K	246 1268 PREDICTED: cycloartenol-C-24-methyltransferase [Fragaria vesca subsp. vesca]	1	0.000156757	86.463	IAGVDK(1)TCDFVK	3	-1.2718	3
Unigene0026456	22	K	244 1824 PREDICTED: pyruvate kinase, cytosolic isozyme-like [Jatropha curcas]	1	7.21244e-06	80.361	MASILEPSK(1)SSFFPAMTK	3	-0.36219	3
Unigene0026456	302	K	244 1824 PREDICTED: pyruvate kinase, cytosolic isozyme-like [Jatropha curcas]	1	9.84215e-05	65.105	AALYK(1)CNMAGK	3	-0.25495	12
Unigene0026456	106	K	244 1824 PREDICTED: pyruvate kinase, cytosolic isozyme-like [Jatropha curcas]	1	0.0222584	78.939	SEK(1)SISLK	2	0.21181	2
Unigene0026456	490	K	244 1824 PREDICTED: pyruvate kinase, cytosolic isozyme-like [Jatropha curcas]	1	2.38744e-07	76.533	HPAESTSATNESVLK(1)VALDHGK	4	1.648	1
Unigene0026459	18	K	1244 1378 minus strand acyl carrier protein [Fragaria x ananassa]	1	0.000471015	62.813	K(1)QLALPEDSAISGESK	3	-0.65225	4
Unigene0026474	445	K	434 1840 PREDICTED: UTP--glucose-1-phosphate uridylyltransferase [Jatropha curcas]	1	0.00969764	62.633	VTIAAK(1)SGVK	2	0.63499	2
Unigene0026474	401	K	434 1840 PREDICTED: UTP--glucose-1-phosphate uridylyltransferase [Jatropha curcas]	1	0.00117053	55.437	TNPANPSIELGPEFK(1)K	3	-0.5827	3
Unigene0026474	256	K	434 1840 PREDICTED: UTP--glucose-1-phosphate uridylyltransferase [Jatropha curcas]	1	3.31146e-27	201.57	TLADVK(1)GGTLISYEGK	3	0.59831	12
Unigene0026474	7	K	434 1840 PREDICTED: UTP--glucose-1-phosphate uridylyltransferase [Jatropha curcas]	1	1.35233e-09	135.99	ATTTEK(1)LSQLK	2	-0.75085	6
Unigene0026474	284	K	434 1840 PREDICTED: UTP--glucose-1-phosphate uridylyltransferase [Jatropha curcas]	1	8.23826e-07	65.207	VQLLEIAQVPDEHVNEFK(1)SIEK	4	-0.15441	1
Unigene0026474	12	K	434 1840 PREDICTED: UTP--glucose-1-phosphate uridylyltransferase [Jatropha curcas]	1	1.33444e-05	67.227	LSQLK(1)SAVAGLNQISENEK	3	-0.59334	1
Unigene0026481	5	K	541 2139 PREDICTED: probable methyltransferase PMT26 [Eucalyptus grandis]	1	0.0677654	73.324	ALGK(1)YTR	2	0.055321	1
Unigene0026483	45	K	1209 1526 PREDICTED: ubiquitin domain-containing protein 1-like [Malus domestica]	1	0.00110853	123.35	K(1)EIWDALR	2	0.6508	10
Unigene0026483	24	K	1209 1526 PREDICTED: ubiquitin domain-containing protein 1-like [Malus domestica]	1	0.00028135	74.987	HPQPITK(1)SQLLQMR	3	-0.14967	7
Unigene0026491	127	K	628 1059 40S ribosomal protein S11 [Arabidopsis lyrata subsp. lyrata]	1	0.000491251	59.728	FNVLK(1)VIPAGSSSGGK	3	-0.099385	3
Unigene0026532	403	K	277 1716 PREDICTED: uncharacterized membrane protein At1g16860-like [Prunus mume]	1	7.2883e-07	118.87	WLTQK(1)NLSSDDR	3	-0.062163	7
Unigene0026532	173	K	277 1716 PREDICTED: uncharacterized membrane protein At1g16860-like [Prunus mume]	1	5.34508e-07	70.452	K(1)VSGPLESTGSLPSHVSSVAHK	4	0.72258	1
Unigene0026532	309	K	277 1716 PREDICTED: uncharacterized membrane protein At1g16860-like [Prunus mume]	1	0.00011892	58.712	VSGVVTCGNVPLESSFQK(1)VPR	3	-4.0457	1
Unigene0026532	366	K	277 1716 PREDICTED: uncharacterized membrane protein At1g16860-like [Prunus mume]	1	0.005851	67.704	ALVK(1)TGSGAK	2	0.28233	2
Unigene0026532	329	K	277 1716 PREDICTED: uncharacterized membrane protein At1g16860-like [Prunus mume]	1	8.69556e-25	237.87	GWASK(1)QANPSHR	2	0.12214	18
Unigene0026603	27	K	246 1604 UDP-D-glucuronate 4-epimerase 6 [Theobroma cacao]	1	6.95498e-05	89.507	RIHSTK(1)LLNASSK	4	-0.95758	3
Unigene0026603	9	K	246 1604 UDP-D-glucuronate 4-epimerase 6 [Theobroma cacao]	1	0.000151414	92.611	PPPPDTSK(1)TLK(1)LER	3	0.061377	14
Unigene0026603	12	K	246 1604 UDP-D-glucuronate 4-epimerase 6 [Theobroma cacao]	1	0.000933195	61.409	PPPPDTSK(1)TLK(1)LER	3	0.061377	4
Unigene0026609	102	K	335 1132 PREDICTED: syntaxin-43-like isoform X1 [Citrus sinensis]	1	0.00511246	56.013	MVDLGK(1)VHAK	3	-0.7087	5
Unigene0026629	329	K	2869 4365 minus strand PREDICTED: U-box domain-containing protein 43 [Jatropha curcas]	1	5.41147e-06	77.221	AAGLLGNLSMSSPK(1)LTAVR	3	-0.50942	4
Unigene0026641	25	K	3081 3443 minus strand PREDICTED: ras-related protein RABC2a-like isoform X2 [Jatropha curcas]	1	0.000183273	80.312	EVK(1)LYSTNSDCIK	3	-1.2545	3
Unigene0026641	72	K	3081 3443 minus strand PREDICTED: ras-related protein RABC2a-like isoform X2 [Jatropha curcas]	1	0.0228557	40.475	CSFLECSAK(1)TR	3	0.87748	1
Unigene0026650	10	K	123 566 PREDICTED: histone H1 [Jatropha curcas]	1	0.010089	52.725	EALLALK(1)EK	2	1.9918	5
Unigene0026650	29	K	123 566 PREDICTED: histone H1 [Jatropha curcas]	1	0.00190928	80.688	HK(1)AVLPANFR	2	-0.37536	9
Unigene0026666	203	K	129 1148 zinc finger protein [Carica papaya]	1	5.7534e-22	124.51	ISQEMLDSDSSQCAVCK(1)DSFALAEEAK	3	-0.22123	2
Unigene0026666	213	K	129 1148 zinc finger protein [Carica papaya]	1	3.02269e-27	209.39	DSFALAEEAK(1)QMPCK	2	-0.77068	30
Unigene0026666	176	K	129 1148 zinc finger protein [Carica papaya]	1	8.6701e-07	106.93	HGTPPASK(1)SAIEALPTIK	4	0.30955	18
Unigene0026678	70	K	289 525 PREDICTED: serine--tRNA ligase-like isoform X1 [Tarenaya hassleriana]	1	0.00558482	91.853	K(1)EFNHLNK	3	-0.38536	3
Unigene0026797	34	K	113 2140 PREDICTED: acyl-CoA-binding domain-containing protein 4-like [Citrus sinensis]	1	7.22615e-15	113.42	FYAAASYAGFDGSPDSSAK(1)EVSSK	3	1.7156	5
Unigene0026797	594	K	113 2140 PREDICTED: acyl-CoA-binding domain-containing protein 4-like [Citrus sinensis]	1	0.000690166	66.023	SADLYK(1)ELQSVR	3	-0.66171	1
Unigene0026797	543	K	113 2140 PREDICTED: acyl-CoA-binding domain-containing protein 4-like [Citrus sinensis]	1	0.010169	41.014	EIVMDNVDPEPVK(1)SK	3	0.84735	1
Unigene0026797	570	K	113 2140 PREDICTED: acyl-CoA-binding domain-containing protein 4-like [Citrus sinensis]	0.999993	0.00150611	53.981	AEKEELEATLGK(1)EK	3	-0.8191	3
Unigene0026831	159	K	215 1897 minus strand PREDICTED: phosphoglucomutase, cytoplasmic [Eucalyptus grandis]	1	0.016663	55.461	IYENTK(1)TIK	3	-0.55441	1
Unigene0026831	467	K	215 1897 minus strand PREDICTED: phosphoglucomutase, cytoplasmic [Eucalyptus grandis]	1	1.52232e-05	67.928	ELMAYLVK(1)LQSTLPEVNQIVK	3	2.013	1
Unigene0026831	544	K	215 1897 minus strand PREDICTED: phosphoglucomutase, cytoplasmic [Eucalyptus grandis]	1	4.02619e-05	100.93	LYIEQYEK(1)DPSK	3	-0.53435	5
Unigene0026831	285	K	215 1897 minus strand PREDICTED: phosphoglucomutase, cytoplasmic [Eucalyptus grandis]	1	0.000106016	50.986	MGLGK(1)SDSGFEPPEFGAAADGDADR	3	-0.047944	1
Unigene0026831	425	K	215 1897 minus strand PREDICTED: phosphoglucomutase, cytoplasmic [Eucalyptus grandis]	1	4.72191e-05	113.69	K(1)LVSVEDIVR	3	-0.46867	2
Unigene0026831	5	K	215 1897 minus strand PREDICTED: phosphoglucomutase, cytoplasmic [Eucalyptus grandis]	0.99991	0.000794232	46.065	VMFK(1)ALCVETTPFDGQKPGTSGLR	4	-0.68393	1
Unigene0026840	165	K	306 1988 minus strand appr-1-p processing enzyme family protein [Populus trichocarpa]	1	2.62079e-33	190.55	YAVK(1)YHTAAENALSHCYR	3	-0.47141	10
Unigene0026840	522	K	306 1988 minus strand appr-1-p processing enzyme family protein [Populus trichocarpa]	1	0.000497451	80.231	LLQLFK(1)YVPR	3	-0.37834	3
Unigene0026840	555	K	306 1988 minus strand appr-1-p processing enzyme family protein [Populus trichocarpa]	1	0.065842	41.448	TK(1)YVYHRP	3	0.71071	1
Unigene0026840	257	K	306 1988 minus strand appr-1-p processing enzyme family protein [Populus trichocarpa]	1	0.00171726	62.088	DK(1)HEEEVAISK	3	-0.063326	2
Unigene0026852	96	K	91 405 peroxidase 5 [Betula platyphylla]	1	0.000584531	88.021	IEK(1)DIQNLLESS	2	-0.24621	4
Unigene0026855	74	K	155 748 PREDICTED: probable glutathione peroxidase 2 [Populus euphratica]	1	0.000323021	48.907	VLLIVNVASK(1)CGLTHSNYK	4	0.22637	2
Unigene0026855	189	K	155 748 PREDICTED: probable glutathione peroxidase 2 [Populus euphratica]	1	0.00215308	58.04	YSPNTSPLK(1)IEK	3	1.267	4
Unigene0026855	154	K	155 748 PREDICTED: probable glutathione peroxidase 2 [Populus euphratica]	1	0.00430066	48.532	SQK(1)GGILGNSIK	3	0.7622	1
Unigene0026863	513	K	317 4189 minus strand ATP binding cassette subfamily B4 isoform 2 [Theobroma cacao]	1	1.90084e-20	146.25	FIDK(1)LPQGLDTMVGEHGTQLSGGQK	4	-0.45024	3
Unigene0026921	181	K	19 960 Annexin-like protein RJ4 isoform 2 [Theobroma cacao]	0.998154	6.63821e-11	133.47	DVIK(0.002)DK(0.998)EYNHEEVVR	4	-0.10211	5
Unigene0026921	97	K	19 960 Annexin-like protein RJ4 isoform 2 [Theobroma cacao]	0.84132	0.000317425	60.307	K(0.841)HK(0.159)PDYHVLVEISCIR	4	-0.2364	5
Unigene0026921	99	K	19 960 Annexin-like protein RJ4 isoform 2 [Theobroma cacao]	1	6.59581e-05	85.493	HK(1)PDYHVLVEISCIR	3	-1.1628	4
Unigene0026921	296	K	19 960 Annexin-like protein RJ4 isoform 2 [Theobroma cacao]	1	1.59416e-18	164.02	NSELLEHAVAK(1)DTTGDYK	3	0.67497	7
Unigene0026921	179	K	19 960 Annexin-like protein RJ4 isoform 2 [Theobroma cacao]	0.999528	3.0563e-07	115.91	DVIK(1)DKEYNHEEVVR	4	-1.3019	7
Unigene0026921	24	K	19 960 Annexin-like protein RJ4 isoform 2 [Theobroma cacao]	1	0.000305354	97.813	AFK(1)GWGTDEK	2	-0.82859	12
Unigene0026921	284	K	19 960 Annexin-like protein RJ4 isoform 2 [Theobroma cacao]	0.999698	0.000851493	72.34	DLQDIKDLYYK(1)K	3	0.49871	6
Unigene0026921	96	K	19 960 Annexin-like protein RJ4 isoform 2 [Theobroma cacao]	1	0.000256304	52.172	WMLEPADRDAVLCHVAIK(1)K	4	0.59809	2
Unigene0026921	62	K	19 960 Annexin-like protein RJ4 isoform 2 [Theobroma cacao]	1	6.92391e-20	208.27	MAYEEIYQEDLIK(1)R	2	0.10374	31
Unigene0026926	73	K	860 1183 PREDICTED: ADP-ribosylation factor 1-like [Populus euphratica]	1	4.31379e-12	124.76	QDLPGALDDAAVTEALELHK(1)IK	4	0.54735	3
Unigene0026959	670	K	284 2830 minus strand PREDICTED: receptor-like protein kinase HAIKU2 [Gossypium raimondii]	1	0.00090524	58.577	QDNLIGK(1)GGSGNVYK	3	-1.6542	2
Unigene0026959	769	K	284 2830 minus strand PREDICTED: receptor-like protein kinase HAIKU2 [Gossypium raimondii]	1	0.00871366	56.043	K(1)MAIDWETR	3	-0.47704	1
Unigene0026959	816	K	284 2830 minus strand PREDICTED: receptor-like protein kinase HAIKU2 [Gossypium raimondii]	1	0.000906381	62.287	SSNILLDEFLK(1)PR	3	-1.6478	1
Unigene0026967	142	K	1161 1646 PREDICTED: 14-3-3-like protein A [Jatropha curcas]	1	0.00273134	58.829	YLAEFK(1)TGTER	3	0.42994	1
Unigene0026967	36	K	1161 1646 PREDICTED: 14-3-3-like protein A [Jatropha curcas]	1	1.36657e-05	109.07	VAK(1)TVDVEELTVEER	3	0.98903	4
Unigene0026967	75	K	1161 1646 PREDICTED: 14-3-3-like protein A [Jatropha curcas]	1	9.81762e-12	182.35	IISSIEQK(1)EESRGNEDHVTIIK	3	-0.28465	28
Unigene0026967	94	K	1161 1646 PREDICTED: 14-3-3-like protein A [Jatropha curcas]	1	0.00153135	102.52	GK(1)IESELSK	3	0.37076	7
Unigene0026967	148	K	1161 1646 PREDICTED: 14-3-3-like protein A [Jatropha curcas]	1	0.000401275	105.99	K(1)EAAESTLLAYK	2	3.2793	1
Unigene0026976	73	K	402 1865 PREDICTED: ubiquitin domain-containing protein DSK2a-like isoform X1 [Cucumis sativus]	1	5.07248e-87	272.27	ILK(1)DDQTLQSYGLQADHTVHMVR	3	-0.036844	25
Unigene0026986	179	K	153 809 minus strand BnaA06g32100D [Brassica napus]	1	0.000163556	91.549	IWDSETGK(1)LLR	3	1.996	3
Unigene0026994	79	K	508 1224 PREDICTED: serine/threonine-protein kinase GRIK2 [Vitis vinifera]	1	0.00200663	75.696	HPEEILK(1)FR	3	1.034	3
Unigene0027012	52	K	72 1139 PREDICTED: glutamine synthetase nodule isozyme-like [Cucumis melo]	1	5.28863e-23	127.66	LPK(1)WNYDGSSTNQAPGDDSEVILHPQAVFK	4	-0.30594	5
Unigene0027012	272	K	72 1139 PREDICTED: glutamine synthetase nodule isozyme-like [Cucumis melo]	1	0.0121764	97.798	AIEK(1)LGLR	2	-0.10188	3
Unigene0027012	49	K	72 1139 PREDICTED: glutamine synthetase nodule isozyme-like [Cucumis melo]	1	0.000126735	85.837	TLPGPVTDPSK(1)LPK	2	-0.28855	12
Unigene0027012	278	K	72 1139 PREDICTED: glutamine synthetase nodule isozyme-like [Cucumis melo]	1	0.00633468	44.925	HK(1)EHIAAYGEGNER	4	0.59623	6
Unigene0027012	106	K	72 1139 PREDICTED: glutamine synthetase nodule isozyme-like [Cucumis melo]	0.959261	5.91333e-07	75.064	GNNILVMCDAYTPAGK(0.041)PIPTNK(0.959)R	3	1.2691	2
Unigene0027012	326	K	72 1139 PREDICTED: glutamine synthetase nodule isozyme-like [Cucumis melo]	1	0.0102219	52.49	AGK(1)GYFEDR	3	0.25275	2
Unigene0027012	267	K	72 1139 PREDICTED: glutamine synthetase nodule isozyme-like [Cucumis melo]	1	0.0153327	59.198	NDGGIDVIK(1)K	2	-0.19285	3
Unigene0027016	741	K	2423 5977 minus strand Keratin, type II cytoskeletal 8 [Gossypium arboreum]	1	0.00033947	76.942	VADLQQK(1)LDSLR	3	0.43857	2
Unigene0027016	1092	K	2423 5977 minus strand Keratin, type II cytoskeletal 8 [Gossypium arboreum]	1	0.000848807	164.53	K(1)EQEYLLR	3	-0.0059545	13
Unigene0027016	1124	K	2423 5977 minus strand Keratin, type II cytoskeletal 8 [Gossypium arboreum]	0.999998	2.72228e-09	101.5	VSKEEEQKENLTGAVK(1)QLEK	4	0.41643	1
Unigene0027016	1091	K	2423 5977 minus strand Keratin, type II cytoskeletal 8 [Gossypium arboreum]	1	0.000583729	75.819	VFNLIEQLQGK(1)K	3	0.26687	1
Unigene0027016	500	K	2423 5977 minus strand Keratin, type II cytoskeletal 8 [Gossypium arboreum]	1	3.8673e-05	101.48	AIEAK(1)QLEVHNK	3	0.60281	1
Unigene0027016	695	K	2423 5977 minus strand Keratin, type II cytoskeletal 8 [Gossypium arboreum]	0.999106	0.00051648	75.764	K(0.001)LELQDK(0.999)VFELEK	3	-1.519	1
Unigene0027019	234	K	3 1298 minus strand G-type lectin S-receptor serine/threonine-protein kinase [Theobroma cacao]	1	0.0302133	58.981	LINPK(1)DHR	2	-0.23151	1
Unigene0027019	314	K	3 1298 minus strand G-type lectin S-receptor serine/threonine-protein kinase [Theobroma cacao]	1	0.007601	56.548	GNLQAIIDK(1)R	3	-0.67841	2
Unigene0027075	375	K	115 1518 minus strand Ubiquitin-specific protease 12 isoform 1 [Theobroma cacao]	1	0.00433251	50.897	YHAEQYGLQDAK(1)K	4	0.16995	3
Unigene0027075	266	K	115 1518 minus strand Ubiquitin-specific protease 12 isoform 1 [Theobroma cacao]	1	3.94767e-14	104.18	ELTK(1)SFGWDTYDSFMQHDVQELNR	4	1.3519	1
Unigene0027075	262	K	115 1518 minus strand Ubiquitin-specific protease 12 isoform 1 [Theobroma cacao]	1	0.00081019	59.634	LQYSDSSVATK(1)ELTK	3	-2.3003	3
Unigene0027122	104	K	411 1901 minus strand PREDICTED: DEAD-box ATP-dependent RNA helicase 8 [Jatropha curcas]	1	0.00897587	50.353	LK(1)IPPPDTR	3	0.45083	2
Unigene0027123	187	K	29 823 60S ribosomal protein L5A [Hevea brasiliensis]	1	0.00712764	45.829	ESK(1)QLDAEVHR	4	-0.63769	1
Unigene0027123	184	K	29 823 60S ribosomal protein L5A [Hevea brasiliensis]	1	0.0269712	41.796	FAGYNK(1)ESK	3	-0.07879	2
Unigene0027135	93	K	537 1445 minus strand IST1-like protein [Gossypium arboreum]	1	0.00189151	59.198	NNCGVSPK(1)IIQK	3	-2.4752	2
Unigene0027137	108	K	1860 2294 S-formylglutathione hydrolase [Morus notabilis]	1	0.000852742	104.06	K(1)VNVPLLMR	3	1.401	2
Unigene0027148	343	K	301 2088 Leucine-rich repeat protein kinase family protein isoform 1 [Theobroma cacao]	1	0.000168928	101.38	IVK(1)LNEGFDR	3	-0.35094	3
Unigene0027172	456	K	228 2234 minus strand Ubiquitin-specific protease 14 isoform 1 [Theobroma cacao]	1	0.00266561	70.908	SFK(1)FGVEDR	2	-0.78768	4
Unigene0027172	225	K	228 2234 minus strand Ubiquitin-specific protease 14 isoform 1 [Theobroma cacao]	1	0.000138999	108.72	YK(1)ETGYPLAVK	2	1.3353	7
Unigene0027172	446	K	228 2234 minus strand Ubiquitin-specific protease 14 isoform 1 [Theobroma cacao]	1	1.43479e-06	125.36	INAGK(1)PELDPSR	2	0.059715	15
Unigene0027172	546	K	228 2234 minus strand Ubiquitin-specific protease 14 isoform 1 [Theobroma cacao]	1	3.92271e-12	82.627	VPLHACLENFTAPEEIHDFYSTALK(1)AK	4	1.367	1
Unigene0027172	410	K	228 2234 minus strand Ubiquitin-specific protease 14 isoform 1 [Theobroma cacao]	1	4.20823e-05	69.979	MFK(1)TVIAASHPEFSTMR	3	2.0865	4
Unigene0027172	150	K	228 2234 minus strand Ubiquitin-specific protease 14 isoform 1 [Theobroma cacao]	1	0.000212685	90.156	K(1)EQVAAWTADKK	3	-0.34487	7
Unigene0027172	469	K	228 2234 minus strand Ubiquitin-specific protease 14 isoform 1 [Theobroma cacao]	1	4.61301e-05	98.898	ILCSSGK(1)VAYNR	2	0.17885	8
Unigene0027179	176	K	241 3372 minus strand PREDICTED: U-box domain-containing protein 44-like [Gossypium raimondii]	1	0.000145155	71.685	PSTK(1)AVQSAIIMDLAR	3	-0.045007	4
Unigene0027187	12	K	517 2526 minus strand PREDICTED: calcium-transporting ATPase 4, plasma membrane-type-like [Citrus sinensis]	1	6.21234e-12	132.64	VALYVQK(1)AALQFIDAYSR	3	0.025872	3
Unigene0027187	54	K	517 2526 minus strand PREDICTED: calcium-transporting ATPase 4, plasma membrane-type-like [Citrus sinensis]	1	0.0179767	84.615	GHDIK(1)GLR	2	-0.80475	3
Unigene0027188	87	K	98 403 minus strand membrane calcium-translocating P-type ATPase [Medicago truncatula]	1	6.99195e-06	105.39	AK(1)DQDGYEPLPSGPEMA	2	-1.3227	6
Unigene0027188	85	K	98 403 minus strand membrane calcium-translocating P-type ATPase [Medicago truncatula]	1	4.47355e-07	123.67	CIPVVQDSSK(1)AK	2	-0.63895	12
Unigene0027202	385	K	469 2007 minus strand 6-phosphofructokinase 3 [Theobroma cacao]	0.999792	0.0153058	55.084	IKDHFSK(1)QK	3	1.4435	1
Unigene0027202	195	K	469 2007 minus strand 6-phosphofructokinase 3 [Theobroma cacao]	1	0.000264906	71.98	GGHDTSK(1)IVDSIQDR	3	-0.56952	3
Unigene0027218	69	K	1788 3515 PREDICTED: long-chain-alcohol oxidase FAO2-like [Jatropha curcas]	1	0.00288914	46.156	GIQVTEDSCSNTLK(1)IK	3	0.63773	2
Unigene0027218	295	K	1788 3515 PREDICTED: long-chain-alcohol oxidase FAO2-like [Jatropha curcas]	1	6.92041e-05	91.307	CLGVIAATMNNK(1)VTK	3	0.8354	2
Unigene0027227	206	K	224 1837 PREDICTED: L-ascorbate oxidase homolog [Tarenaya hassleriana]	1	0.000360505	66.246	GSGAAFTVEQGK(1)TYR	3	0.22348	2
Unigene0027242	64	K	171 767 Gb:AAF04863.1 [Theobroma cacao]	1	0.00511828	116.73	HLEELYK(1)R	2	0.10483	7
Unigene0027245	203	K	199 930 PREDICTED: dnaJ protein homolog [Gossypium raimondii]	1	0.00576448	49.081	GTGEIISDK(1)DR	3	-1.8376	2
Unigene0027259	94	K	39 383 minus strand PREDICTED: UPF0664 stress-induced protein C29B12.11c [Gossypium raimondii]	1	9.65272e-20	142.45	HAYVDPNDPTK(1)IYLQQPAAESQLR	4	-0.20894	10
Unigene0027272	89	K	134 541 minus strand Vesicle-associated membrane protein 714 isoform 1 [Theobroma cacao]	1	0.0542114	58.167	FMK(1)NYGR	2	0.025274	1
Unigene0027275	22	K	174 566 minus strand Ubiquitin-conjugating enzyme 16 [Theobroma cacao]	1	4.86646e-05	67.726	LQK(1)ELVEWQVNPPAGFK	3	1.4372	3
Unigene0027275	38	K	174 566 minus strand Ubiquitin-conjugating enzyme 16 [Theobroma cacao]	1	0.00193336	76.228	HK(1)VTDNLQR	3	0.96361	3
Unigene0027275	14	K	174 566 minus strand Ubiquitin-conjugating enzyme 16 [Theobroma cacao]	1	0.0102105	68.224	TLSK(1)IACNR	2	-2.0734	3
Unigene0027297	167	K	582 1199 PREDICTED: vesicle-associated protein 1-3 isoform X2 [Fragaria vesca subsp. vesca]	1	0.0310267	44.395	SLEEPK(1)QK	3	0.70145	1
Unigene0027337	407	K	329 3916 Pesticidal crystal cry8Ba [Gossypium arboreum]	1	1.09374e-06	100.58	EHVSHLNATLSSGWK(1)AIK	4	0.2176	2
Unigene0027357	418	K	322 2070 Endomembrane protein 70 protein family [Theobroma cacao]	1	0.000543197	55.011	TIYCGDHK(1)GWVSVSWK	3	-0.16136	4
Unigene0027357	322	K	322 2070 Endomembrane protein 70 protein family [Theobroma cacao]	1	6.7403e-36	191.78	YEELDK(1)EAQAQMNEELSGWK	3	0.8231	19
Unigene0027391	185	K	100 711 minus strand PREDICTED: protein RER1A-like [Gossypium raimondii]	1	0.0259374	40.496	YVPFSFGK(1)QR	3	1.5682	1
Unigene0027408	127	K	852 1583 PREDICTED: 26S protease regulatory subunit 7 [Nelumbo nucifera]	1	5.65999e-07	65.833	GNIK(1)VLMATNRPDTLDPALLRPGR	4	-0.57977	2
Unigene0027408	14	K	852 1583 PREDICTED: 26S protease regulatory subunit 7 [Nelumbo nucifera]	1	0.00399375	58.699	FVK(1)LGIDPPK	3	0.70166	7
Unigene0027422	120	K	386 1108 minus strand Vesicle-associated 1-2 -like protein [Gossypium arboreum]	1	0.00059358	69.03	EAGHQVEESK(1)LR	3	-0.19834	2
Unigene0027422	75	K	386 1108 minus strand Vesicle-associated 1-2 -like protein [Gossypium arboreum]	1	6.80675e-08	80.236	STCDVIVTMQAQK(1)EAPPDMQCK	3	0.80518	2
Unigene0027454	448	K	146 1603 PREDICTED: serine/threonine-protein phosphatase 2A 65 kDa regulatory subunit A beta isoform-like [Populus euphratica]	1	0.0255579	99.799	DK(1)VYSIR	2	-0.38952	2
Unigene0027456	162	K	368 1438 FAD/NAD(P)-binding oxidoreductase family protein [Theobroma cacao]	1	0.00362845	74.92	VTLVHK(1)GAR	3	0.84235	7
Unigene0027501	126	K	514 1095 minus strand PREDICTED: casein kinase II subunit alpha-like [Sesamum indicum]	1	0.0010322	56.514	DVK(1)PHNVMIDHELR	4	-0.09638	1
Unigene0027536	319	K	457 1578 minus strand Alpha/beta-Hydrolases superfamily protein [Theobroma cacao]	1	0.00565229	43.69	FK(1)LAVDRDISLVNK	4	0.80192	1
Unigene0027571	1511	K	390 5000 Myosin-J heavy chain [Morus notabilis]	1	0.000564458	50.188	SMQK(1)VDIADVDPPPLIR	3	0.65154	1
Unigene0027575	240	K	262 1284 minus strand PREDICTED: DNA damage-inducible protein 1 isoform X2 [Cucumis melo]	1	6.80273e-08	124.62	YK(1)GIAHGVGQSEILGR	4	-0.55836	12
Unigene0027575	166	K	262 1284 minus strand PREDICTED: DNA damage-inducible protein 1 isoform X2 [Cucumis melo]	1	0.00134813	107.21	K(1)IEAAIHQR	2	0.40984	9
Unigene0027575	317	K	262 1284 minus strand PREDICTED: DNA damage-inducible protein 1 isoform X2 [Cucumis melo]	1	4.06445e-07	105.5	VGGGEVSVPFLQEK(1)DIPSR	3	0.036237	9
Unigene0027575	298	K	262 1284 minus strand PREDICTED: DNA damage-inducible protein 1 isoform X2 [Cucumis melo]	1	1.50861e-06	113.99	KHQCTIDLK(1)ENVLK	3	1.18	11
Unigene0027575	303	K	262 1284 minus strand PREDICTED: DNA damage-inducible protein 1 isoform X2 [Cucumis melo]	1	4.23128e-06	78.708	ENVLK(1)VGGGEVSVPFLQEK	3	-0.059062	6
Unigene0027575	290	K	262 1284 minus strand PREDICTED: DNA damage-inducible protein 1 isoform X2 [Cucumis melo]	1	0.00189103	123.11	K(1)HQCTIDLK	3	0.1028	7
Unigene0027575	223	K	262 1284 minus strand PREDICTED: DNA damage-inducible protein 1 isoform X2 [Cucumis melo]	1	2.5022e-09	127.32	AFVDSGAQSTIISK(1)SCAER	3	0.79704	5
Unigene0027583	113	K	160 831 minus strand UPF0706 protein [Theobroma cacao]	1	0.0050261	51.454	SDGQK(1)PIFSVR	3	0.82604	1
Unigene0027645	105	K	875 1519 minus strand aminotransferase-related family protein [Populus trichocarpa]	1	0.0355817	68.657	TK(1)GEFFSK	2	-0.14027	2
Unigene0027674	364	K	255 1739 tRNA synthetase-related family protein [Populus trichocarpa]	1	0.000909664	62.287	IEIGPK(1)DLANNQVR	3	0.93517	1
Unigene0027704	24	K	1231 1836 minus strand PREDICTED: T-complex protein 1 subunit zeta 1 [Jatropha curcas]	1	0.0011839	72.29	ATLQFLEK(1)FK	2	-0.42408	5
Unigene0027704	16	K	1231 1836 minus strand PREDICTED: T-complex protein 1 subunit zeta 1 [Jatropha curcas]	1	0.00125162	100.88	K(1)ATLQFLEK	2	1.4942	7
Unigene0027709	128	K	15 563 PREDICTED: 60S ribosomal protein L19-1 [Sesamum indicum]	1	0.0118345	120.52	VK(1)GNVFK	2	0.90521	6
Unigene0027709	162	K	15 563 PREDICTED: 60S ribosomal protein L19-1 [Sesamum indicum]	1	0.00209981	68.657	TLSDQFEAK(1)R	3	-0.38893	6
Unigene0027709	144	K	15 563 PREDICTED: 60S ribosomal protein L19-1 [Sesamum indicum]	1	0.000428743	81.771	VLMESIHK(1)SK	3	-0.015658	5
Unigene0027709	126	K	15 563 PREDICTED: 60S ribosomal protein L19-1 [Sesamum indicum]	1	0.00374326	50.353	HMYHDMYMK(1)VK	4	0.4023	3
Unigene0027709	153	K	15 563 PREDICTED: 60S ribosomal protein L19-1 [Sesamum indicum]	1	0.00293565	58.172	EK(1)TLSDQFEAK	3	0.32584	1
Unigene0027711	290	K	306 1469 minus strand Zinc finger family protein isoform 1 [Theobroma cacao]	1	3.31781e-06	91.926	SGFSPK(1)LDGISTLSTGWR	3	1.7858	5
Unigene0027720	20	K	335 736 cytochrome b5 isoform Cb5-B [Vernicia fordii]	1	0.000147422	48.077	IFTLAQVSEHNNPK(1)DCWLIISGK	4	1.6048	1
Unigene0027723	46	K	665 3976 PREDICTED: phytochrome A [Jatropha curcas]	1	5.2313e-05	96.756	SDK(1)VTTAYLHHIQK	3	0.50687	3
Unigene0027723	146	K	665 3976 PREDICTED: phytochrome A [Jatropha curcas]	1	3.90549e-05	101.35	TSGK(1)PFYAIVHR	3	1.9862	4
Unigene0027723	277	K	665 3976 PREDICTED: phytochrome A [Jatropha curcas]	1	1.20435e-06	91.549	MIVDCHAK(1)HVK	3	-0.16223	4
Unigene0027723	658	K	665 3976 PREDICTED: phytochrome A [Jatropha curcas]	1	2.11471e-07	121.99	HLLTHVEDSSVDTVK(1)K	3	-1.3368	2
Unigene0027726	118	K	120 749 PREDICTED: translation initiation factor eIF-2B subunit alpha-like [Prunus mume]	1	0.0094652	45.825	K(1)QPDLAEAVAAIR	3	0.48452	1
Unigene0027751	204	K	26 724 minus strand PREDICTED: 60S ribosomal protein L6-1-like [Pyrus x bretschneideri]	1	4.7882e-05	67.994	SVDAALIK(1)SIEGVPDLK	3	0.7957	3
Unigene0027808	52	K	35 514 minus strand PREDICTED: LOW QUALITY PROTEIN: pyrophosphate--fructose 6-phosphate 1-phosphotransferase subunit beta-like [Populus euphratica]	1	4.33756e-07	75.3	NSFK(1)IVDGPASSAAGNPEEIAK	3	-0.048083	3
Unigene0027808	127	K	35 514 minus strand PREDICTED: LOW QUALITY PROTEIN: pyrophosphate--fructose 6-phosphate 1-phosphotransferase subunit beta-like [Populus euphratica]	1	0.00720984	50.978	VK(1)GSTLYGFR	3	-0.18023	2
Unigene0027817	627	K	447 3338 phosphoenolpyruvate carboxylase [Manihot esculenta subsp. flabellifolia]	1	4.05186e-10	153.54	VAK(1)QYGIK(1)LTMFHGR	4	0.46629	94
Unigene0027817	757	K	447 3338 phosphoenolpyruvate carboxylase [Manihot esculenta subsp. flabellifolia]	1	0.000208513	95.417	RK(1)PSGGIESLR	3	0.20148	7
Unigene0027817	23	K	447 3338 phosphoenolpyruvate carboxylase [Manihot esculenta subsp. flabellifolia]	0.999987	2.1866e-06	103.45	K(1)VSEDDKLVEYDALLLDR	3	0.034903	2
Unigene0027817	622	K	447 3338 phosphoenolpyruvate carboxylase [Manihot esculenta subsp. flabellifolia]	1	0.00116898	56.514	VAK(1)QYGIK(1)LTMFHGR	4	0.46629	2
Unigene0027817	490	K	447 3338 phosphoenolpyruvate carboxylase [Manihot esculenta subsp. flabellifolia]	1	9.29258e-07	67.11	RQEWLLSELSGK(1)RPLFGPDLPK	4	1.2457	1
Unigene0027837	39	K	164 1855 Sucrose synthase 3 isoform 4 [Theobroma cacao]	1	1.26928e-22	128.4	YVAQGK(1)GLLQPHTLIDEFENIIAEDETK	4	1.2162	5
Unigene0027837	63	K	164 1855 Sucrose synthase 3 isoform 4 [Theobroma cacao]	1	1.37541e-10	150.69	K(1)LADGPFSEVLK	2	0.63019	35
Unigene0027837	61	K	164 1855 Sucrose synthase 3 isoform 4 [Theobroma cacao]	1	2.0664e-20	147.67	GLLQPHTLIDEFENIIAEDETK(1)K	3	2.2914	13
Unigene0027837	345	K	164 1855 Sucrose synthase 3 isoform 4 [Theobroma cacao]	1	5.51691e-05	95.273	LIPDAK(1)GTTCNQR	2	0.03016	12
Unigene0027837	453	K	164 1855 Sucrose synthase 3 isoform 4 [Theobroma cacao]	1	0.00105715	68.676	TKYPDSDIYWK(1)K	3	-0.86441	7
Unigene0027837	212	K	164 1855 Sucrose synthase 3 isoform 4 [Theobroma cacao]	1	2.02913e-27	176.1	IQTIIQLQSALAK(1)AEDHLSK	4	-0.77746	6
Unigene0027837	539	K	164 1855 Sucrose synthase 3 isoform 4 [Theobroma cacao]	1	4.62514e-10	111.66	FNIVSPGADMCIYFPYSEK(1)QK	3	2.0023	8
Unigene0027837	5	K	164 1855 Sucrose synthase 3 isoform 4 [Theobroma cacao]	1	0.0173072	66.073	ATPK(1)LSR	2	0.26824	9
Unigene0027871	197	K	64 1077 minus strand PREDICTED: glyceraldehyde-3-phosphate dehydrogenase 2, cytosolic-like [Musa acuminata subsp. malaccensis]	1	0.00051847	84.479	TVDGPSAK(1)DWR	3	-0.20119	9
Unigene0027871	254	K	64 1077 minus strand PREDICTED: glyceraldehyde-3-phosphate dehydrogenase 2, cytosolic-like [Musa acuminata subsp. malaccensis]	1	1.25429e-09	152.4	LEK(1)AATYDEIK	2	-0.17155	12
Unigene0027871	272	K	64 1077 minus strand PREDICTED: glyceraldehyde-3-phosphate dehydrogenase 2, cytosolic-like [Musa acuminata subsp. malaccensis]	1	1.78914e-10	178.15	AAIKEESEGK(1)LK	2	0.31517	15
Unigene0027871	116	K	64 1077 minus strand PREDICTED: glyceraldehyde-3-phosphate dehydrogenase 2, cytosolic-like [Musa acuminata subsp. malaccensis]	1	0.00142484	87.806	AAAHLK(1)GGAK	2	0.3051	1
Unigene0027871	309	K	64 1077 minus strand PREDICTED: glyceraldehyde-3-phosphate dehydrogenase 2, cytosolic-like [Musa acuminata subsp. malaccensis]	1	0.00026799	82.417	AGIALSEK(1)FVK	3	-1.1905	5
Unigene0027871	68	K	64 1077 minus strand PREDICTED: glyceraldehyde-3-phosphate dehydrogenase 2, cytosolic-like [Musa acuminata subsp. malaccensis]	0.958843	0.000359906	81.278	VK(0.041)DSK(0.959)TLLFGEK	3	1.3538	4
Unigene0027871	218	K	64 1077 minus strand PREDICTED: glyceraldehyde-3-phosphate dehydrogenase 2, cytosolic-like [Musa acuminata subsp. malaccensis]	1	2.21371e-06	102.5	AASFNIIPSSTGAAK(1)AVGK	2	0.56279	10
Unigene0027871	121	K	64 1077 minus strand PREDICTED: glyceraldehyde-3-phosphate dehydrogenase 2, cytosolic-like [Musa acuminata subsp. malaccensis]	1	0.0317894	75.509	K(1)VIISAPSK	2	0.76845	1
Unigene0027886	112	K	46 1200 PREDICTED: altered inheritance of mitochondria protein 32-like [Populus euphratica]	1	0.00281657	69.812	LLSSAVK(1)AR	3	0.22203	6
Unigene0027886	267	K	46 1200 PREDICTED: altered inheritance of mitochondria protein 32-like [Populus euphratica]	1	0.000167279	80.96	LLDQHIAK(1)GEIIK	3	0.069314	2
Unigene0027895	174	K	548 1072 PREDICTED: protein LSD1 isoform X1 [Jatropha curcas]	1	0.000205525	83.869	LVSNVVVGVTTDK(1)K	3	-0.19494	3
Unigene0027897	199	K	347 2785 minus strand PREDICTED: U-box domain-containing protein 43 [Vitis vinifera]	1	6.86947e-06	112.5	TIVK(1)FLSHELSK	3	0.24281	11
Unigene0027897	258	K	347 2785 minus strand PREDICTED: U-box domain-containing protein 43 [Vitis vinifera]	1	0.00815821	48.701	AEK(1)TLENLEK	3	1.383	1
Unigene0027908	27	K	1112 1558 minus strand Protein vip1 [Gossypium arboreum]	1	0.000141042	92.611	TMLAK(1)GYVLGK(1)DALIK(1)AK	4	-0.87964	36
Unigene0027908	33	K	1112 1558 minus strand Protein vip1 [Gossypium arboreum]	1	0.000141042	85.963	TMLAK(1)GYVLGK(1)DALIK(1)AK	4	-0.87964	24
Unigene0027908	40	K	1112 1558 minus strand Protein vip1 [Gossypium arboreum]	1	9.33239e-17	157.98	AK(1)AFDNSFHLSATAAGK	2	-0.051772	14
Unigene0027908	68	K	1112 1558 minus strand Protein vip1 [Gossypium arboreum]	1	1.19933e-22	173.71	IGLTEK(1)IYTSMETVR	3	-0.39018	17
Unigene0027908	38	K	1112 1558 minus strand Protein vip1 [Gossypium arboreum]	1	0.000302828	60.301	TMLAK(1)GYVLGK(1)DALIK(1)AK	4	-0.87964	4
Unigene0027908	109	K	1112 1558 minus strand Protein vip1 [Gossypium arboreum]	1	3.0107e-11	116.45	ITGK(1)AAAAATTAFVNSSYFAK	3	0.19029	6
Unigene0027908	55	K	1112 1558 minus strand Protein vip1 [Gossypium arboreum]	1	1.86884e-27	169.84	AFDNSFHLSATAAGK(1)VAELSNR	4	-0.66662	8
Unigene0027908	82	K	1112 1558 minus strand Protein vip1 [Gossypium arboreum]	1	0.000512237	66.989	SADEK(1)YHFSDFTK	3	-0.47148	5
Unigene0027920	100	K	228 590 PREDICTED: ubiquitin-conjugating enzyme E2 22 [Nicotiana tomentosiformis]	1	0.00244714	65.627	K(1)DWNPSLGLR	3	0.9469	2
Unigene0027950	578	K	496 2463 Heat shock 70 kDa protein [Morus notabilis]	1	1.51316e-15	159.22	IEK(1)AIDETVEWLDR	2	-0.47054	5
Unigene0027950	252	K	496 2463 Heat shock 70 kDa protein [Morus notabilis]	1	5.56378e-07	129	LVNHFVAEFK(1)R	3	0.16256	7
Unigene0027950	563	K	496 2463 Heat shock 70 kDa protein [Morus notabilis]	1	3.23366e-09	134.98	NTVKDEK(1)IGGK	3	-0.46149	7
Unigene0027950	518	K	496 2463 Heat shock 70 kDa protein [Morus notabilis]	1	0.00762872	71.877	LSK(1)DEIDR	3	0.053447	6
Unigene0027950	331	K	496 2463 Heat shock 70 kDa protein [Morus notabilis]	0.915487	1.25298e-06	65.184	DSK(0.915)IDK(0.085)SNVHEVVLVGGSTR	4	-0.31749	3
Unigene0027950	112	K	496 2463 Heat shock 70 kDa protein [Morus notabilis]	1	1.96214e-10	113.54	VVAGPGDKPMIVVQHK(1)GEEK	4	0.27651	2
Unigene0027950	464	K	496 2463 Heat shock 70 kDa protein [Morus notabilis]	1	0.000547111	48.528	DNNLLGK(1)FELTGIPPAPR	3	-1.7732	4
Unigene0027950	457	K	496 2463 Heat shock 70 kDa protein [Morus notabilis]	1	0.000275813	112.11	TK(1)DNNLLGK	3	0.30575	12
Unigene0027950	567	K	496 2463 Heat shock 70 kDa protein [Morus notabilis]	1	1.9889e-05	127.83	IGGK(1)LNPADK	2	-0.53464	9
Unigene0027950	506	K	496 2463 Heat shock 70 kDa protein [Morus notabilis]	1	8.47654e-09	166.14	TAGVK(1)NK(1)ITITNDK(1)GR	4	-0.30957	30
Unigene0027950	504	K	496 2463 Heat shock 70 kDa protein [Morus notabilis]	1	0.000986722	48.216	TAGVK(1)NK(1)ITITNDK(1)GR	4	-0.30957	1
Unigene0027950	513	K	496 2463 Heat shock 70 kDa protein [Morus notabilis]	1	8.47654e-09	178.94	TAGVK(1)NK(1)ITITNDK(1)GR	4	-0.30957	31
Unigene0027957	143	K	1369 2115 PREDICTED: WPP domain-interacting protein 2 [Prunus mume]	1	0.00330052	58.172	IETEIEYLALK(1)R	3	0.37608	2
Unigene0027975	38	K	222 839 minus strand RAB GTPase G3F isoform 1 [Theobroma cacao]	1	0.000103469	76.158	FSNQYK(1)ATIGADFLTK	3	0.49035	5
Unigene0027975	149	K	222 839 minus strand RAB GTPase G3F isoform 1 [Theobroma cacao]	1	0.00780674	41.422	AWCASK(1)GNIPYFETSAK	3	0.16009	1
Unigene0027975	174	K	222 839 minus strand RAB GTPase G3F isoform 1 [Theobroma cacao]	1	1.60782e-33	193.56	EGINVEEAFQCIAK(1)NALK	3	0.1214	6
Unigene0027975	178	K	222 839 minus strand RAB GTPase G3F isoform 1 [Theobroma cacao]	1	2.8901e-16	115.55	NALK(1)SGEEEEIYLPDTIDVATNSQPR	3	-1.2212	3
Unigene0027975	48	K	222 839 minus strand RAB GTPase G3F isoform 1 [Theobroma cacao]	1	0.000278002	58.164	ATIGADFLTK(1)EVQFEDR	3	0.73867	1
Unigene0028113	151	K	56 943 PREDICTED: aldo-keto reductase family 4 member C9-like [Vitis vinifera]	1	0.00442282	47.991	AMEALYDSGK(1)AR	3	-0.40622	1
Unigene0028113	199	K	56 943 PREDICTED: aldo-keto reductase family 4 member C9-like [Vitis vinifera]	1	0.00012304	55.988	SK(1)GIHLSGFSPLGSPGSGSVK	4	1.235	2
Unigene0028125	12	K	1 282 PREDICTED: actin cytoskeleton-regulatory complex protein PAN1 [Tarenaya hassleriana]	1	0.000238911	59.252	NYGSLDSIEPAK(1)LILEK	3	1.1934	1
Unigene0028129	918	K	572 3439 minus strand PREDICTED: ATPase 11, plasma membrane-type [Jatropha curcas]	1	9.99822e-11	138.21	THFTELNQMAEEAK(1)R	3	-0.39653	7
Unigene0028129	53	K	572 3439 minus strand PREDICTED: ATPase 11, plasma membrane-type [Jatropha curcas]	1	0.00777216	47.606	LAIFGHNK(1)LEEK	3	0.7454	2
Unigene0028129	347	K	572 3439 minus strand PREDICTED: ATPase 11, plasma membrane-type [Jatropha curcas]	1	3.96625e-05	97.273	LTVDK(1)NLVEVFAK	3	-0.63475	4
Unigene0028129	933	K	572 3439 minus strand PREDICTED: ATPase 11, plasma membrane-type [Jatropha curcas]	1	5.06866e-07	114.7	ELHTLK(1)GHVESVVR	3	-0.45168	7
Unigene0028129	700	K	572 3439 minus strand PREDICTED: ATPase 11, plasma membrane-type [Jatropha curcas]	1	0.00731242	47.062	VK(1)PSPLPDSWK	3	1.1157	1
Unigene0028129	943	K	572 3439 minus strand PREDICTED: ATPase 11, plasma membrane-type [Jatropha curcas]	1	4.23478e-06	114.31	LK(1)GLDIDTIQQAYTV	2	0.99051	5
Unigene0028129	421	K	572 3439 minus strand PREDICTED: ATPase 11, plasma membrane-type [Jatropha curcas]	1	0.00257481	56.569	TALTYIDRDGK(1)MHR	3	-0.94849	2
Unigene0028129	453	K	572 3439 minus strand PREDICTED: ATPase 11, plasma membrane-type [Jatropha curcas]	1	0.000793311	69.721	VHAVIDK(1)FAER	3	1.4902	1
Unigene0028129	4	K	572 3439 minus strand PREDICTED: ATPase 11, plasma membrane-type [Jatropha curcas]	1	1.93799e-10	143.98	GDK(1)SEVLEAVLK	3	0.24667	15
Unigene0028129	474	K	572 3439 minus strand PREDICTED: ATPase 11, plasma membrane-type [Jatropha curcas]	1	0.00875257	42.123	K(1)ESPGGPWQFIGLLPLFDPPR	3	-0.18391	2
Unigene0028129	899	K	572 3439 minus strand PREDICTED: ATPase 11, plasma membrane-type [Jatropha curcas]	1	5.40014e-05	78.95	TLHGLQPPDTK(1)MFTER	4	-0.42795	5
Unigene0028129	179	K	572 3439 minus strand PREDICTED: ATPase 11, plasma membrane-type [Jatropha curcas]	1	1.00203e-13	101.41	LLEGDPLK(1)IDQSALTGESLPVTK	3	0.3535	4
Unigene0028129	355	K	572 3439 minus strand PREDICTED: ATPase 11, plasma membrane-type [Jatropha curcas]	1	4.41727e-20	150.69	NLVEVFAK(1)GVDADTVVLMAAR	3	2.3182	8
Unigene0028129	876	K	572 3439 minus strand PREDICTED: ATPase 11, plasma membrane-type [Jatropha curcas]	1	0.00732317	81.297	DFGK(1)EQR	2	0.84384	3
Unigene0028154	398	K	1029 3350 PREDICTED: protein QUIRKY [Gossypium raimondii]	1	0.0213575	67.035	YGQK(1)WVR	3	0.1529	2
Unigene0028154	309	K	1029 3350 PREDICTED: protein QUIRKY [Gossypium raimondii]	1	0.000320765	66.784	WHNLEK(1)HVIVEGEK	4	-0.060874	4
Unigene0028154	129	K	1029 3350 PREDICTED: protein QUIRKY [Gossypium raimondii]	1	2.63619e-05	111.86	VVFDLNEIPK(1)R	3	-0.63705	4
Unigene0028154	227	K	1029 3350 PREDICTED: protein QUIRKY [Gossypium raimondii]	1	2.63649e-17	157.37	YPDVFVK(1)ATLGNQALR	3	-0.029772	41
Unigene0028154	322	K	1029 3350 PREDICTED: protein QUIRKY [Gossypium raimondii]	1	0.0237047	99.375	EIK(1)FASR	2	-0.93652	8
Unigene0028154	22	K	1029 3350 PREDICTED: protein QUIRKY [Gossypium raimondii]	0.999999	5.10364e-05	102.64	ETKPHLGGGK(1)ISGDK	3	0.5206	7
Unigene0028154	72	K	1029 3350 PREDICTED: protein QUIRKY [Gossypium raimondii]	1	0.0114161	55.649	LGNYK(1)GTTR	2	-2.8783	3
Unigene0028154	318	K	1029 3350 PREDICTED: protein QUIRKY [Gossypium raimondii]	1	0.00354998	82.261	HVIVEGEK(1)K(1)K	3	0.58313	2
Unigene0028154	27	K	1029 3350 PREDICTED: protein QUIRKY [Gossypium raimondii]	1	1.18576e-06	65.149	ISGDK(1)LTSTYDLVEQMQYLYVR	3	1.5754	2
Unigene0028154	298	K	1029 3350 PREDICTED: protein QUIRKY [Gossypium raimondii]	1	0.00308238	67.881	FDHK(1)PVNTR	3	-0.045283	1
Unigene0028154	283	K	1029 3350 PREDICTED: protein QUIRKY [Gossypium raimondii]	0.992506	5.88997e-07	72.09	VAPNK(0.007)DEVLGK(0.993)CAIPLQYVDR	4	-0.25246	8
Unigene0028154	199	K	1029 3350 PREDICTED: protein QUIRKY [Gossypium raimondii]	1	0.000468549	76.927	VYLSPK(1)LWYLR	3	0.28818	5
Unigene0028154	218	K	1029 3350 PREDICTED: protein QUIRKY [Gossypium raimondii]	1	1.35245e-19	142.45	VNIIEAQDLQLGDK(1)GRYPDVFVK	3	-0.54418	19
Unigene0028154	569	K	1029 3350 PREDICTED: protein QUIRKY [Gossypium raimondii]	1	0.0241179	101.69	SK(1)ANFFR	2	0.32945	5
Unigene0028154	12	K	1029 3350 PREDICTED: protein QUIRKY [Gossypium raimondii]	0.998989	1.51952e-12	128.88	MQRPPPEDFSLK(0.999)ETK(0.001)PHLGGGK	3	-0.29251	17
Unigene0028154	15	K	1029 3350 PREDICTED: protein QUIRKY [Gossypium raimondii]	1	0.000654755	86.898	ETK(1)PHLGGGK	3	-0.39754	8
Unigene0028154	277	K	1029 3350 PREDICTED: protein QUIRKY [Gossypium raimondii]	1	5.15291e-05	108.35	VAPNK(1)DEVLGK	2	0.60301	11
Unigene0028154	81	K	1029 3350 PREDICTED: protein QUIRKY [Gossypium raimondii]	1	5.71902e-11	143.05	K(1)SNPEWNQVFAFSK	3	0.42228	6
Unigene0028154	317	K	1029 3350 PREDICTED: protein QUIRKY [Gossypium raimondii]	1	6.74021e-07	108.74	HVIVEGEK(1)K(1)K	3	0.58313	11
Unigene0028154	54	K	1029 3350 PREDICTED: protein QUIRKY [Gossypium raimondii]	1	1.89715e-05	73.928	DLPGK(1)DVTGSCDPYVEIK	3	0.12643	3
Unigene0028154	113	K	1029 3350 PREDICTED: protein QUIRKY [Gossypium raimondii]	1	8.22186e-11	185.57	DKDFVK(1)DDFMGR	2	-0.69855	32
Unigene0028184	172	K	146 3193 minus strand PREDICTED: transforming growth factor-beta receptor-associated protein 1 isoform X1 [Vitis vinifera]	1	0.0481089	79.454	FLQK(1)LGR	2	0.21724	6
Unigene0028184	185	K	146 3193 minus strand PREDICTED: transforming growth factor-beta receptor-associated protein 1 isoform X1 [Vitis vinifera]	1	0.0190374	52.482	VK(1)EFEHR	3	0.17981	1
Unigene0028184	20	K	146 3193 minus strand PREDICTED: transforming growth factor-beta receptor-associated protein 1 isoform X1 [Vitis vinifera]	1	0.00238758	72.928	FDLSNHK(1)IR	3	-0.13122	1
Unigene0028234	170	K	178 810 minus strand PREDICTED: ras-related protein RABB1c [Fragaria vesca subsp. vesca]	1	0.00887651	43.208	K(1)IQDGVFDVSNESYGIK	3	1.1043	3
Unigene0028234	53	K	178 810 minus strand PREDICTED: ras-related protein RABB1c [Fragaria vesca subsp. vesca]	1	0.00142113	67.704	MITIDNK(1)PIK	3	-0.34572	6
Unigene0028234	139	K	178 810 minus strand PREDICTED: ras-related protein RABB1c [Fragaria vesca subsp. vesca]	1	6.13944e-14	98.3	AVSTEEGEQFAK(1)EHGLIFMEASAK	4	-0.38237	6
Unigene0028234	29	K	178 810 minus strand PREDICTED: ras-related protein RABB1c [Fragaria vesca subsp. vesca]	1	3.55855e-06	116.55	SCLLLQFTDK(1)R	3	-0.75549	5
Unigene0028245	51	K	1408 1632 small GTP-binding protein [Carica papaya]	0.999634	1.59833e-07	75.524	AVSKEEGEQFAK(1)EHGLLFLEASAR	4	-0.27824	2
Unigene0028297	45	K	559 1770 minus strand Calcium-dependent protein kinase 19 [Theobroma cacao]	1	0.00189671	63.734	LIVLK(1)NPTGR	3	-0.085152	1
Unigene0028306	132	K	94 1092 PREDICTED: protein-L-isoaspartate O-methyltransferase 1 isoform X1 [Populus euphratica]	1	0.000151244	76.82	AMVENLQHYGVISSK(1)K	3	1.1898	6
Unigene0028345	37	K	40 264 minus strand hypothetical protein VITISV_002725 [Vitis vinifera]	1	0.00315528	52.101	LTEVISNCDALCK(1)R	3	2.1078	1
Unigene0028445	304	K	1558 2754 minus strand PREDICTED: phosphoenolpyruvate carboxykinase [ATP]-like [Sesamum indicum]	1	0.026529	98.523	IK(1)LAYTR	2	-0.43892	4
Unigene0028445	360	K	1558 2754 minus strand PREDICTED: phosphoenolpyruvate carboxykinase [ATP]-like [Sesamum indicum]	1	0.0223826	49.442	AYK(1)ETLLK	3	-0.074553	1
Unigene0028495	431	K	1001 3220 minus strand PREDICTED: monosaccharide-sensing protein 2 [Jatropha curcas]	0.843848	1.16796e-05	110.97	WAEREDQDGK(0.156)K(0.844)EGGFK	4	-0.15095	11
Unigene0028495	379	K	1001 3220 minus strand PREDICTED: monosaccharide-sensing protein 2 [Jatropha curcas]	1	1.94356e-07	79.143	QTTSMEK(1)DLGVAPQGSLVTMR	3	-0.1177	1
Unigene0028495	732	K	1001 3220 minus strand PREDICTED: monosaccharide-sensing protein 2 [Jatropha curcas]	1	4.08234e-09	92.098	GMPLEVITEFFSVGAK(1)QAAAAK	3	1.0164	12
Unigene0028495	430	K	1001 3220 minus strand PREDICTED: monosaccharide-sensing protein 2 [Jatropha curcas]	1	1.5795e-06	130.1	WAEREDQDGK(1)K	2	0.69323	16
Unigene0028533	40	K	569 1579 minus strand PREDICTED: vacuolar cation/proton exchanger 5 [Prunus mume]	1	0.000512237	66.989	SHFSPETAIQK(1)EK	3	1.9552	1
Unigene0028554	34	K	881 1150 PREDICTED: peptidyl-prolyl cis-trans isomerase FKBP12 [Jatropha curcas]	0.999445	0.0121074	42.068	DAGQK(0.001)PFTFQIGK(0.999)GSVIK	3	2.6093	1
Unigene0028561	106	K	503 1351 minus strand PREDICTED: probable protein phosphatase 2C 9 [Prunus mume]	1	0.0187889	53.753	AISK(1)AYER	3	0.5118	2
Unigene0028584	246	K	146 1129 minus strand PREDICTED: lysophospholipid acyltransferase LPEAT1 isoform X5 [Jatropha curcas]	1	2.10214e-07	128.06	STDFK(1)GVSGVVTER	2	-0.58603	8
Unigene0028591	770	K	469 4023 ATPase E1-E2 type family protein / haloacid dehalogenase-like hydrolase family protein [Theobroma cacao]	1	2.99702e-05	106.58	MLEK(1)MGDK	2	0.051546	7
Unigene0028608	86	K	135 1028 minus strand PREDICTED: isocitrate dehydrogenase [NADP] [Jatropha curcas]	1	0.0265784	98.458	VK(1)EFNLK	2	-0.43598	4
Unigene0028637	284	K	99 1382 PREDICTED: glyceraldehyde-3-phosphate dehydrogenase GAPCP2, chloroplastic-like [Nelumbo nucifera]	1	0.000260804	84.479	TVDGPSMK(1)DWR	2	0.77207	17
Unigene0028660	210	K	239 1240 minus strand Ubiquitin carboxyl-terminal hydrolase isozyme L5 isoform 1 [Theobroma cacao]	1	0.000113456	101.6	YSK(1)NEIR	2	1.8123	1
Unigene0028660	58	K	239 1240 minus strand Ubiquitin carboxyl-terminal hydrolase isozyme L5 isoform 1 [Theobroma cacao]	1	0.00337846	76.228	WRPGEK(1)DDR	3	0.93294	3
Unigene0028676	271	K	51 1262 PREDICTED: protein ELC-like [Jatropha curcas]	1	0.000221502	94.767	TREEEINK(1)GLK	4	-0.066535	6
Unigene0028713	334	K	2106 3281 PREDICTED: S-adenosylmethionine synthase 3 [Populus euphratica]	1	2.27934e-09	167.71	IPDK(1)EILK(1)IVK	3	-0.37766	27
Unigene0028713	337	K	2106 3281 PREDICTED: S-adenosylmethionine synthase 3 [Populus euphratica]	1	0.0019559	76.064	IVK(1)ENFDFR	3	-0.40833	3
Unigene0028713	330	K	2106 3281 PREDICTED: S-adenosylmethionine synthase 3 [Populus euphratica]	1	0.00031869	95.094	IPDK(1)EILK(1)IVK	3	-0.37766	20
Unigene0028713	383	K	2106 3281 PREDICTED: S-adenosylmethionine synthase 3 [Populus euphratica]	1	0.000180149	98.592	DDPDFTWEVVK(1)PLK	2	0.080149	2
Unigene0028719	533	K	168 2717 minus strand PREDICTED: receptor-like protein kinase FERONIA [Gossypium raimondii]	1	0.0172639	41.621	GLIDENATPVAIK(1)R	3	0.37295	1
Unigene0028719	652	K	168 2717 minus strand PREDICTED: receptor-like protein kinase FERONIA [Gossypium raimondii]	1	0.00113212	49.223	VSDFGLSK(1)VGPTNPSR	3	1.7393	2
Unigene0028721	144	K	1103 1546 minus strand Ubiquitin-conjugating enzyme 28 isoform 1 [Theobroma cacao]	1	0.0144764	64.73	SWTQK(1)YAMS	2	0.22996	1
Unigene0028725	93	K	47 892 PREDICTED: 40S ribosomal protein Sa-1 [Tarenaya hassleriana]	1	1.90781e-05	75.018	AVLK(1)FAQYTGAHAIAGR	4	0.36281	2
Unigene0028752	557	K	426 2465 Glycosyl hydrolase family 81 protein [Theobroma cacao]	1	0.0419962	40.058	VVGVLWGNK(1)R	3	-0.53504	1
Unigene0028758	391	K	1471 2757 long-chain acyl-CoA synthetase 2 [Camellia oleifera]	1	0.00114247	84.188	LDKFEVPAK(1)IK	2	-1.3638	5
Unigene0028758	353	K	1471 2757 long-chain acyl-CoA synthetase 2 [Camellia oleifera]	1	0.000311552	109.66	WAQEAGVK(1)YK	3	-0.2528	6
Unigene0028785	9	K	117 491 minus strand C-terminal cysteine residue is changed to a serine 1 [Theobroma cacao]	1	3.12301e-10	166.7	MEGQDQHIK(1)TR	2	-0.24069	30
Unigene0028802	682	K	397 2565 PREDICTED: uncharacterized membrane protein C2G11.09-like [Citrus sinensis]	1	1.90703e-11	147.26	EIK(1)ETPNMEQIFR	2	-0.11676	33
Unigene0028802	718	K	397 2565 PREDICTED: uncharacterized membrane protein C2G11.09-like [Citrus sinensis]	1	1.96639e-26	172.6	ADDEQFEDALSQVSK(1)TGSTV	3	-0.20223	14
Unigene0028802	303	K	397 2565 PREDICTED: uncharacterized membrane protein C2G11.09-like [Citrus sinensis]	1	0.000419896	99.283	LEAEQK(1)VTLR	2	-0.8727	12
Unigene0028802	679	K	397 2565 PREDICTED: uncharacterized membrane protein C2G11.09-like [Citrus sinensis]	1	0.000195279	76.156	FFQHPALEPASK(1)EIK	3	0.50716	6
Unigene0028802	703	K	397 2565 PREDICTED: uncharacterized membrane protein C2G11.09-like [Citrus sinensis]	1	4.8135e-08	77.445	SYIPPYLNYEK(1)ADDEQFEDALSQVSK	3	3.0164	1
Unigene0028802	266	K	397 2565 PREDICTED: uncharacterized membrane protein C2G11.09-like [Citrus sinensis]	1	0.000296255	75.736	TTANPEGTK(1)PTTK	3	0.60402	2
Unigene0028802	257	K	397 2565 PREDICTED: uncharacterized membrane protein C2G11.09-like [Citrus sinensis]	1	2.35126e-20	145.83	LSHAEAVYAGSK(1)TTANPEGTKPTTK	4	0.26263	11
Unigene0028803	54	K	367 1611 minus strand PREDICTED: cytokinin dehydrogenase 7 [Jatropha curcas]	1	0.000411439	46.399	DFGGMHSVK(1)PWAVIRPSGADDVATAVK	4	0.87044	1
Unigene0028817	657	K	248 4489 minus strand PREDICTED: tRNA(adenine(34)) deaminase, chloroplastic [Jatropha curcas]	0.779503	0.00163859	45.916	IISQENVLTSVVK(0.22)PIGK(0.78)AR	4	-1.1579	1
Unigene0028817	259	K	248 4489 minus strand PREDICTED: tRNA(adenine(34)) deaminase, chloroplastic [Jatropha curcas]	1	0.00604042	40.693	CQYGSVTLQSK(1)GEVHGR	4	1.6231	1
Unigene0028817	346	K	248 4489 minus strand PREDICTED: tRNA(adenine(34)) deaminase, chloroplastic [Jatropha curcas]	1	7.64061e-11	135.02	SDK(1)AAGEEILEQK	3	1.3177	4
Unigene0028817	471	K	248 4489 minus strand PREDICTED: tRNA(adenine(34)) deaminase, chloroplastic [Jatropha curcas]	1	0.00890795	49.189	MMGVDSDLGK(1)R	3	-4.084	1
Unigene0028817	235	K	248 4489 minus strand PREDICTED: tRNA(adenine(34)) deaminase, chloroplastic [Jatropha curcas]	1	0.000426195	75.316	K(1)LTFESDLLESDSR	3	0.71005	2
Unigene0028827	131	K	125 736 minus strand PREDICTED: mitochondrial import receptor subunit TOM20 [Vitis vinifera]	1	2.77764e-05	70.748	SLEVAAK(1)APELHSEVHK	4	0.15467	3
Unigene0028866	428	K	134 1486 PREDICTED: AP-4 complex subunit mu [Gossypium raimondii]	1	0.00513524	66.273	K(1)SANYNPYR	3	0.068564	2
Unigene0028901	137	K	69 1538 minus strand PREDICTED: non-specific phospholipase C3 [Tarenaya hassleriana]	1	0.000298976	85.813	DLVK(1)EFGVCDR	2	0.76436	7
Unigene0028901	174	K	69 1538 minus strand PREDICTED: non-specific phospholipase C3 [Tarenaya hassleriana]	1	8.22363e-12	134.93	LYVHSATSHGAMSNDTK(1)K	3	0.46648	3
Unigene0028901	455	K	69 1538 minus strand PREDICTED: non-specific phospholipase C3 [Tarenaya hassleriana]	1	0.0127467	46.069	LVENMK(1)ASHGAK	3	-0.36424	2
Unigene0028901	236	K	69 1538 minus strand PREDICTED: non-specific phospholipase C3 [Tarenaya hassleriana]	1	4.96791e-05	95.981	EGK(1)LPNYTVIEPR	3	0.11516	4
Unigene0028902	174	K	48 1085 minus strand PREDICTED: non-specific phospholipase C3 [Tarenaya hassleriana]	1	6.00592e-38	214.63	LFVHSATSHGAISNDTK(1)K	4	0.07383	10
Unigene0028907	93	K	1401 2015 minus strand Phosphatase 2C family protein isoform 2 [Theobroma cacao]	1	0.0125151	48.423	QNK(1)FLPPEK	3	-0.24796	1
Unigene0028907	64	K	1401 2015 minus strand Phosphatase 2C family protein isoform 2 [Theobroma cacao]	1	2.54136e-06	120.77	ILK(1)AGGFIHAGR	2	0.63551	12
Unigene0028907	41	K	1401 2015 minus strand Phosphatase 2C family protein isoform 2 [Theobroma cacao]	1	0.000979708	101.65	K(1)GQAYNLSR	3	0.76207	9
Unigene0028910	249	K	1540 2382 PREDICTED: V-type proton ATPase subunit H [Jatropha curcas]	1	8.4987e-05	85.536	AMK(1)LMNHENAEVTK	3	0.95629	5
Unigene0028910	242	K	1540 2382 PREDICTED: V-type proton ATPase subunit H [Jatropha curcas]	1	0.00900931	74.376	IIVTDLK(1)AK	2	0.48792	6
Unigene0028911	13	K	53 322 Vacuolar ATP synthase subunit H family protein isoform 1 [Theobroma cacao]	1	8.12013e-11	131.66	MDHAELSTEQVLK(1)R	3	-0.82055	17
Unigene0028920	25	K	166 330 minus strand like COV 2 protein [Arabidopsis thaliana]	0.999494	7.79653e-07	51.715	AEDK(0.001)ESASGSLSQGLTHDPDDAPK(0.999)SPPNSPNSSTR	4	0.37268	1
Unigene0028920	5	K	166 330 minus strand like COV 2 protein [Arabidopsis thaliana]	1	2.61351e-05	60.735	AEDK(1)ESASGSLSQGLTHDPDDAPK	3	0.83207	2
Unigene0028965	217	K	39 932 minus strand PREDICTED: probable aspartyl aminopeptidase [Prunus mume]	1	1.13145e-06	118.88	K(1)SVENITTNNSK	3	-0.01071	1
Unigene0028965	178	K	39 932 minus strand PREDICTED: probable aspartyl aminopeptidase [Prunus mume]	1	1.17462e-13	99.11	GVNDGFK(1)VNTQNHLLPVLATSIK	4	0.67294	8
Unigene0028965	76	K	39 932 minus strand PREDICTED: probable aspartyl aminopeptidase [Prunus mume]	1	0.000158604	89.231	NHSTIVAFAIGK(1)K	3	1.6916	4
Unigene0028968	136	K	311 952 minus strand PREDICTED: soluble inorganic pyrophosphatase-like isoform X1 [Gossypium raimondii]	1	8.17181e-18	125.22	AIGLMPMIDQGEK(1)DDK	3	0.4914	11
Unigene0028968	157	K	311 952 minus strand PREDICTED: soluble inorganic pyrophosphatase-like isoform X1 [Gossypium raimondii]	1	0.00109853	60.598	HYTDIK(1)ELPPHR	4	0.22894	2
Unigene0028970	178	K	234 908 Golgi snare 11 isoform 1 [Theobroma cacao]	1	0.00020301	65.477	STFGGINSK(1)LSNVSSR	3	-0.58825	4
Unigene0028970	16	K	234 908 Golgi snare 11 isoform 1 [Theobroma cacao]	1	8.86375e-06	112.62	K(1)LEAQLDEQMNSYR	3	0.3227	2
Unigene0028971	3	K	303 695 minus strand PREDICTED: chaperone protein dnaJ 10-like [Pyrus x bretschneideri]	1	2.65111e-07	77.576	VK(1)ETEYYDVLGVSPTATEAEIK	3	0.79274	4
Unigene0028971	29	K	303 695 minus strand PREDICTED: chaperone protein dnaJ 10-like [Pyrus x bretschneideri]	1	0.0128665	118.06	AYYIK(1)AR	2	0.34032	7
Unigene0028980	179	K	208 774 minus strand PREDICTED: syntaxin-121-like [Citrus sinensis]	1	1.1515e-07	123.42	YFTVTGENPDEK(1)TLDR	3	-0.32494	6
Unigene0028980	96	K	208 774 minus strand PREDICTED: syntaxin-121-like [Citrus sinensis]	1	0.00144731	66.663	MDADAAAALK(1)K	3	0.65073	3
Unigene0028989	163	K	360 1796 PREDICTED: cytochrome P450 71A1-like [Jatropha curcas]	1	0.00897917	54.419	K(1)VNEIGGNIK	3	0.43702	1
Unigene0028989	111	K	360 1796 PREDICTED: cytochrome P450 71A1-like [Jatropha curcas]	1	0.000306728	88.596	ICVVELLSLK(1)R	3	0.64015	4
Unigene0029009	52	K	107 772 14-3-3-like protein [Gossypium raimondii]	0.993284	2.19102e-05	68.243	ILSSIEQK(0.007)EEAK(0.993)GNEQNVK	3	0.79768	2
Unigene0029009	29	K	107 772 14-3-3-like protein [Gossypium raimondii]	1	1.49817e-06	119.39	NLVSVGYK(1)NVIGAR	2	0.23744	4
Unigene0029009	48	K	107 772 14-3-3-like protein [Gossypium raimondii]	1	2.28265e-12	167.18	ILSSIEQK(1)EEAK	2	-0.47483	20
Unigene0029012	73	K	498 2366 PREDICTED: E3 ubiquitin-protein ligase KEG [Populus euphratica]	1	2.65405e-37	170.65	GAFGDVWLATHHQSTEDYDK(1)YHEVAVK	4	0.10853	12
Unigene0029014	759	K	292 2694 eukaryotic initiation factor iso4G [Carica papaya]	1	0.0314347	54.712	K(1)IEDDRFR	3	0.7819	1
Unigene0029018	159	K	275 2839 Aconitase 3 [Theobroma cacao]	0.999904	5.09366e-05	61.477	IIDWENTSPK(1)QVEIPFKPAR	4	0.89722	4
Unigene0029018	775	K	275 2839 Aconitase 3 [Theobroma cacao]	1	7.48274e-14	85.814	DAYCLLNFGDSITTDHISPAGSIHK(1)DSPAAK	4	0.11179	7
Unigene0029018	121	K	275 2839 Aconitase 3 [Theobroma cacao]	1	0.00487724	63.426	IDK(1)LPYSIR	3	-0.056057	4
Unigene0029030	19	K	157 552 PREDICTED: mitochondrial import receptor subunit TOM20-2 [Tarenaya hassleriana]	1	0.000159895	61.276	K(1)TAETQYAVDPLDSENLTK	3	-1.6438	3
Unigene0029039	448	K	527 2308 BRI1-associated receptor kinase [Theobroma cacao]	1	1.65096e-06	88.565	GTIGHIAPEYLSTGK(1)SSEK	3	-0.034203	1
Unigene0029039	424	K	527 2308 BRI1-associated receptor kinase [Theobroma cacao]	1	0.000315417	67.136	LMDYK(1)DTHVTTAVR	3	-1.0586	3
Unigene0029042	238	K	47 1378 PREDICTED: enolase [Sesamum indicum]	1	0.000166254	91.313	TAIAK(1)AGYTEK	2	0.48881	7
Unigene0029042	344	K	47 1378 PREDICTED: enolase [Sesamum indicum]	1	1.28655e-06	116.19	AINEK(1)ACNALLLK	2	-1.5168	5
Unigene0029042	61	K	47 1378 PREDICTED: enolase [Sesamum indicum]	1	3.59887e-10	133.15	DGGSDYLGK(1)GVLK	2	-0.39461	12
Unigene0029042	146	K	47 1378 PREDICTED: enolase [Sesamum indicum]	1	0.0023933	45.614	NIPLYQHIANLAGNK(1)K	4	-0.98774	1
Unigene0029042	284	K	47 1378 PREDICTED: enolase [Sesamum indicum]	1	0.00278937	72.29	ISGEALK(1)DLYK	2	-0.82964	4
Unigene0029042	29	K	47 1378 PREDICTED: enolase [Sesamum indicum]	1	7.37536e-05	79.346	GNPTVEVDVHTSK(1)GVK	3	0.70411	4
Unigene0029042	65	K	47 1378 PREDICTED: enolase [Sesamum indicum]	1	4.82647e-05	112.83	GVLK(1)AVENVNK	3	-2.0329	10
Unigene0029045	152	K	208 2631 RecName: Full=Phospholipase D alpha 1; Short=CpPLD1; AltName: Full=Choline phosphatase 1; AltName: Full=Phosphatidylcholine-hydrolyzing phospholipase D 1 [Carica papaya]	1	0.00071883	86.344	K(1)DSNWNMGIK	2	-1.955	7
Unigene0029045	161	K	208 2631 RecName: Full=Phospholipase D alpha 1; Short=CpPLD1; AltName: Full=Choline phosphatase 1; AltName: Full=Phosphatidylcholine-hydrolyzing phospholipase D 1 [Carica papaya]	0.999995	5.84303e-05	69.352	KDSNWNMGIK(1)GAR	3	0.025567	3
Unigene0029045	67	K	208 2631 RecName: Full=Phospholipase D alpha 1; Short=CpPLD1; AltName: Full=Choline phosphatase 1; AltName: Full=Phosphatidylcholine-hydrolyzing phospholipase D 1 [Carica papaya]	1	1.20561e-05	148.32	IIK(1)DEPNNPK	2	-0.1877	11
Unigene0029045	492	K	208 2631 RecName: Full=Phospholipase D alpha 1; Short=CpPLD1; AltName: Full=Choline phosphatase 1; AltName: Full=Phosphatidylcholine-hydrolyzing phospholipase D 1 [Carica papaya]	1	0.00192158	56.139	AGLVSGK(1)DNIIDR	3	-0.73893	1
Unigene0029045	432	K	208 2631 RecName: Full=Phospholipase D alpha 1; Short=CpPLD1; AltName: Full=Choline phosphatase 1; AltName: Full=Phosphatidylcholine-hydrolyzing phospholipase D 1 [Carica papaya]	1	0.0110687	54.343	QQGGK(1)DVLVNLR	2	0.32803	1
Unigene0029045	151	K	208 2631 RecName: Full=Phospholipase D alpha 1; Short=CpPLD1; AltName: Full=Choline phosphatase 1; AltName: Full=Phosphatidylcholine-hydrolyzing phospholipase D 1 [Carica papaya]	1	0.0570673	41.876	LQFFDVK(1)K	3	-0.11939	1
Unigene0029045	19	K	208 2631 RecName: Full=Phospholipase D alpha 1; Short=CpPLD1; AltName: Full=Choline phosphatase 1; AltName: Full=Phosphatidylcholine-hydrolyzing phospholipase D 1 [Carica papaya]	1	5.27634e-26	143.32	AHYLMHGTLHATVYEVDK(1)LHSGGISGFFGK	5	0.40069	1
Unigene0029045	140	K	208 2631 RecName: Full=Phospholipase D alpha 1; Short=CpPLD1; AltName: Full=Choline phosphatase 1; AltName: Full=Phosphatidylcholine-hydrolyzing phospholipase D 1 [Carica papaya]	0.999997	2.11442e-07	77.959	WVEILDEDKNPIEGDSK(1)IHVK	4	-1.7348	2
Unigene0029062	83	K	136 1641 Cytochrome P450 [Gossypium arboreum]	1	6.41011e-05	94.122	AVLK(1)THDATFAGRPK	3	0.019892	12
Unigene0029062	417	K	136 1641 Cytochrome P450 [Gossypium arboreum]	1	0.0121561	49.06	FIGK(1)TIDVK	3	0.080176	1
Unigene0029097	456	K	217 4164 Transducin/WD40 repeat-like superfamily protein isoform 2 [Theobroma cacao]	1	0.00360514	51.612	FK(1)GDSVESLHVK	3	-1.1631	2
Unigene0029097	1049	K	217 4164 Transducin/WD40 repeat-like superfamily protein isoform 2 [Theobroma cacao]	1	0.000635293	48.216	LAAAGSVK(1)GALQGQELR	3	-0.067824	1
Unigene0029097	1140	K	217 4164 Transducin/WD40 repeat-like superfamily protein isoform 2 [Theobroma cacao]	1	0.00302067	49.483	MLQK(1)EVEHTPSLK	3	0.36169	1
Unigene0029097	547	K	217 4164 Transducin/WD40 repeat-like superfamily protein isoform 2 [Theobroma cacao]	1	0.00198962	61.213	IPIIPK(1)GGSSR	2	-0.13967	5
Unigene0029106	74	K	150 2006 minus strand pyrophosphate-dependent phosphofructokinase alpha subunit family protein [Populus trichocarpa]	1	8.28179e-06	79.776	ATAK(1)VPDAQIITEHPAIR	3	0.72153	8
Unigene0029106	412	K	150 2006 minus strand pyrophosphate-dependent phosphofructokinase alpha subunit family protein [Populus trichocarpa]	1	0.0220278	104.44	LK(1)EGTYK	2	-0.56506	3
Unigene0029106	577	K	150 2006 minus strand pyrophosphate-dependent phosphofructokinase alpha subunit family protein [Populus trichocarpa]	1	0.00294938	68.847	LQEYLDK(1)VR	3	-0.91328	4
Unigene0029106	16	K	150 2006 minus strand pyrophosphate-dependent phosphofructokinase alpha subunit family protein [Populus trichocarpa]	1	0.000458553	135.83	ELSDLQK(1)LR	3	-3.1353	5
Unigene0029106	417	K	150 2006 minus strand pyrophosphate-dependent phosphofructokinase alpha subunit family protein [Populus trichocarpa]	0.999466	0.0363811	44.318	LK(0.001)EGTYK(0.999)GK	3	1.2229	1
Unigene0029112	154	K	377 958 RING/U-box superfamily protein [Theobroma cacao]	1	0.0127982	45.829	MPGEQVK(1)SNK	3	0.6728	1
Unigene0029112	157	K	377 958 RING/U-box superfamily protein [Theobroma cacao]	1	0.000225774	97.203	SNK(1)EGVHAVVSR	2	0.3153	4
Unigene0029209	461	K	112 1500 minus strand PREDICTED: zonadhesin-like [Pyrus x bretschneideri]	0.868099	9.88385e-05	95.094	AYLEEGGEEGK(0.868)K(0.132)N	3	0.82455	3
Unigene0029273	270	K	78 1499 NHL domain-containing protein isoform 2 [Theobroma cacao]	1	7.39138e-05	92.856	TSNAANEYQK(1)PLK	3	-0.10036	3
Unigene0029306	119	K	153 593 PREDICTED: uncharacterized protein LOC101218253 [Cucumis sativus]	1	1.54578e-06	127.83	K(1)YMEAALSSATASMK	3	-0.97301	10
Unigene0029306	104	K	153 593 PREDICTED: uncharacterized protein LOC101218253 [Cucumis sativus]	1	0.0209783	60.102	K(1)MGDFMEK	3	-0.32986	4
Unigene0029306	137	K	153 593 PREDICTED: uncharacterized protein LOC101218253 [Cucumis sativus]	1	0.000412108	125.57	AAFK(1)GISSR	2	-0.10364	8
Unigene0029306	101	K	153 593 PREDICTED: uncharacterized protein LOC101218253 [Cucumis sativus]	1	2.77862e-24	218.5	AEMESLVETGEK(1)AR	2	0.65759	21
Unigene0029306	111	K	153 593 PREDICTED: uncharacterized protein LOC101218253 [Cucumis sativus]	0.999743	0.0011595	61.265	KMGDFMEK(1)AATIASK	3	-1.4133	2
Unigene0029330	55	K	1086 1685 PREDICTED: glutathione S-transferase TCHQD-like isoform X1 [Citrus sinensis]	1	0.00847211	69.198	IFVSK(1)FLR	3	-0.34339	3
Unigene0029351	82	K	1912 3138 PREDICTED: probable bifunctional methylthioribulose-1-phosphate dehydratase/enolase-phosphatase E1 [Jatropha curcas]	1	0.000649603	63.185	AIEAYPK(1)ATAVLVR	3	0.53223	3
Unigene0029373	359	K	138 1598 Transmembrane protein 87B [Morus notabilis]	1	0.00592759	77.282	TLEK(1)LQIK	3	0.38907	4
Unigene0029373	471	K	138 1598 Transmembrane protein 87B [Morus notabilis]	1	6.97906e-25	180.62	K(1)DHVYGLGEDLEEDKRE	3	-0.58163	7
Unigene0029373	485	K	138 1598 Transmembrane protein 87B [Morus notabilis]	1	1.91915e-05	90.348	KDHVYGLGEDLEEDK(1)RE	3	-0.013249	5
Unigene0029403	240	K	104 1039 PREDICTED: bifunctional epoxide hydrolase 2-like [Fragaria vesca subsp. vesca]	0.999998	0.000205635	86.214	SLKEEFELK(1)DFTVR	3	-0.60295	4
Unigene0029414	252	K	20 829 minus strand PREDICTED: mitochondrial amidoxime reducing component 2-like isoform X1 [Jatropha curcas]	1	0.0416439	43.083	SDK(1)VLRPNR	3	-0.90239	1
Unigene0029416	482	K	160 2505 Cation/H+ exchanger 18 [Theobroma cacao]	1	0.00020286	57.525	K(1)GGLCVYAMHLMELSER	4	-0.62209	1
Unigene0029440	290	K	295 3348 minus strand Adaptor protein complex AP-2, alpha subunit isoform 1 [Theobroma cacao]	1	2.04138e-05	105.03	ILMGTDVVK(1)NVNK	2	-0.43679	4
Unigene0029446	246	K	320 1738 PREDICTED: neurofilament heavy polypeptide isoform X2 [Prunus mume]	1	0.0282683	74.301	LEEK(1)IHAR	2	0.81485	2
Unigene0029455	199	K	194 2116 Alpha-1,6-mannosyl-glycoprotein 2-beta-N-acetylglucosaminyltransferase [Theobroma cacao]	1	0.0010586	56.872	AVGESSAQCYGK(1)AEK	3	-0.41682	1
Unigene0029489	167	K	279 1229 minus strand P-loop containing nucleoside triphosphate hydrolases superfamily protein isoform 1 [Theobroma cacao]	1	0.000544339	70.563	SK(1)FGGIMNQMSR	3	-1.2293	1
Unigene0029490	104	K	88 1086 minus strand Malate dehydrogenase [Morus notabilis]	0.999934	0.000461828	79.283	KDVMSK(1)NVSIYK	3	1.3963	5
Unigene0029490	207	K	88 1086 minus strand Malate dehydrogenase [Morus notabilis]	0.999984	0.00346587	62.088	VKTPSGEK(1)SVR	3	1.1817	3
Unigene0029490	118	K	88 1086 minus strand Malate dehydrogenase [Morus notabilis]	1	2.12398e-45	254.61	AQASALEK(1)HAAANCK	2	-1.1669	18
Unigene0029490	239	K	88 1086 minus strand Malate dehydrogenase [Morus notabilis]	1	4.65452e-06	98.227	K(1)FSSALSAASSACDHIR	3	-0.65166	1
Unigene0029490	199	K	88 1086 minus strand Malate dehydrogenase [Morus notabilis]	1	4.80507e-07	71.853	NVIIWGNHSSTQYPDVNHAK(1)VK	4	-0.50156	3
Unigene0029490	236	K	88 1086 minus strand Malate dehydrogenase [Morus notabilis]	1	0.0122635	97.602	GAAIIK(1)AR	2	-0.066189	4
Unigene0029490	150	K	88 1086 minus strand Malate dehydrogenase [Morus notabilis]	1	0.000211295	64.588	EFAPSIPEK(1)NITCLTR	3	-1.9602	4
Unigene0029490	110	K	88 1086 minus strand Malate dehydrogenase [Morus notabilis]	1	1.04459e-07	130.47	NVSIYK(1)AQASALEK	3	-0.91547	12
Unigene0029500	254	K	2430 3284 minus strand hypersensitive-induced response protein [Carica papaya]	1	3.26984e-10	112.55	EIGAASK(1)SSAVFIPHGPGAVR	3	0.92344	6
Unigene0029500	111	K	2430 3284 minus strand hypersensitive-induced response protein [Carica papaya]	1	0.000294634	70.197	ASVPK(1)LNLDDVFEQK	3	-0.25505	7
Unigene0029500	126	K	2430 3284 minus strand hypersensitive-induced response protein [Carica papaya]	1	0.00033987	67.095	NEIAK(1)AVEDELEK	2	-0.30866	1
Unigene0029505	1107	K	105 3674 minus strand DNA-directed RNA polymerase family protein isoform 1 [Theobroma cacao]	1	0.000148696	78.95	DCMIAHGAAHFLK(1)ER	3	-1.0144	5
Unigene0029506	126	K	122 1600 PREDICTED: cytochrome P450 71A25 [Vitis vinifera]	1	0.00185194	62.298	SMCVVHLLSNK(1)K	3	1.7995	3
Unigene0029507	65	K	1022 1438 minus strand PREDICTED: syntaxin-61 [Vitis vinifera]	1	2.77218e-05	107.35	DPAWYGIDEVELEK(1)R	3	-0.015697	5
Unigene0029556	721	K	95 2485 minus strand Cobalamin-independent synthase family protein isoform 1 [Theobroma cacao]	1	0.00407578	42.639	EGVK(1)YGAGIGPGVYDIHSPR	4	-0.02605	1
Unigene0029556	498	K	95 2485 minus strand Cobalamin-independent synthase family protein isoform 1 [Theobroma cacao]	0.999997	0.00129478	64.441	KISEDDYVK(1)AIK	3	0.73412	2
Unigene0029556	711	K	95 2485 minus strand Cobalamin-independent synthase family protein isoform 1 [Theobroma cacao]	1	0.000147825	103.26	SDEK(1)LLSVFR	3	0.2572	6
Unigene0029556	490	K	95 2485 minus strand Cobalamin-independent synthase family protein isoform 1 [Theobroma cacao]	1	0.00414348	112.13	K(1)ISEDDYVK	2	0.50051	8
Unigene0029575	131	K	937 1791 Mesoderm induction early response protein 1, putative isoform 1 [Theobroma cacao]	1	0.0125151	56.013	IYK(1)EQSIYK	2	-1.8561	2
Unigene0029575	105	K	937 1791 Mesoderm induction early response protein 1, putative isoform 1 [Theobroma cacao]	1	6.21958e-05	119.27	SSSK(1)DEEWSK	2	1.0167	6
Unigene0029585	84	K	2824 3129 PREDICTED: ubiquitin-conjugating enzyme E2 2-like [Malus domestica]	1	0.0609875	135.87	MFSENK(1)R	2	-0.36453	3
Unigene0029585	16	K	2824 3129 PREDICTED: ubiquitin-conjugating enzyme E2 2-like [Malus domestica]	1	7.23744e-06	87.429	LTLQFTEDYPNK(1)PPTVR	3	0.42163	8
Unigene0029619	446	K	149 2017 PREDICTED: V-type proton ATPase catalytic subunit A [Jatropha curcas]	1	0.000338602	64.842	K(1)HFPSVNWLISYSK	3	-0.87939	5
Unigene0029619	26	K	149 2017 PREDICTED: V-type proton ATPase catalytic subunit A [Jatropha curcas]	1	1.73415e-09	98.533	K(1)VSGPVVVADGMAGAAMYELVR	3	1.0065	2
Unigene0029619	17	K	149 2017 PREDICTED: V-type proton ATPase catalytic subunit A [Jatropha curcas]	1	3.40602e-08	118.19	LTTFEDSEK(1)ESEYGYVR	3	0.58455	4
Unigene0029619	606	K	149 2017 PREDICTED: V-type proton ATPase catalytic subunit A [Jatropha curcas]	1	0.0010544	72.272	K(1)LHEDLTAGFR	3	-1.452	4
Unigene0029639	87	K	168 554 minus strand Alba DNA/RNA-binding protein [Theobroma cacao]	1	2.49725e-05	102.87	IMTSTVDMK(1)DDLR	3	-0.20543	6
Unigene0029639	99	K	168 554 minus strand Alba DNA/RNA-binding protein [Theobroma cacao]	1	0.0256228	42.348	AK(1)IEILLGK	3	0.083759	1
Unigene0029669	61	K	106 315 minus strand PREDICTED: protein arginine N-methyltransferase PRMT10 [Cucumis melo]	1	0.00014991	87.184	AIVENK(1)HHFFGK	3	0.39282	1
Unigene0029687	171	K	337 1188 CBS domain-containing family protein [Populus trichocarpa]	1	0.000455738	47.68	RAELK(1)TLVNLHGNEAGK	4	0.50783	3
Unigene0029729	161	K	165 773 minus strand 20S proteasome beta subunit D1 [Theobroma cacao]	1	1.51653e-19	141.78	HYHSGMSVEEAIDLVDK(1)CIMEIR	4	-0.98236	1
Unigene0029736	170	K	228 1715 Alanine aminotransferase 2 [Theobroma cacao]	1	7.37793e-05	82.925	ATGAYSHSQGIK(1)GLR	4	1.0195	7
Unigene0029736	67	K	228 1715 Alanine aminotransferase 2 [Theobroma cacao]	1	0.00812149	60.892	VLK(1)CEYAVR	3	2.1557	1
Unigene0029736	468	K	228 1715 Alanine aminotransferase 2 [Theobroma cacao]	1	0.000185222	76.759	AAEAAK(1)TSPDAFYCR	3	-0.7772	1
Unigene0029736	150	K	228 1715 Alanine aminotransferase 2 [Theobroma cacao]	1	0.000431732	77.744	AWK(1)ILDQIPGR	3	-0.5911	2
Unigene0029766	306	K	1695 2957 minus strand Leucine-rich repeat transmembrane protein kinase family protein isoform 1 [Theobroma cacao]	1	3.85427e-06	115.33	GVLSDNTK(1)VAVK	2	0.46136	4
Unigene0029770	195	K	164 1294 minus strand Tubby like protein 3 isoform 3 [Theobroma cacao]	1	0.000358516	86.898	LVNVK(1)QVSPR	3	0.38748	3
Unigene0029842	42	K	625 825 PREDICTED: plasma membrane-associated cation-binding protein 1 [Musa acuminata subsp. malaccensis]	1	7.28224e-11	87.457	AVSEISSK(1)YGSGSVSGPVLFILEK	3	0.74565	2
Unigene0029842	4	K	625 825 PREDICTED: plasma membrane-associated cation-binding protein 1 [Musa acuminata subsp. malaccensis]	1	5.72451e-05	95.417	SLIK(1)EPK	2	-0.81282	23
Unigene0029842	7	K	625 825 PREDICTED: plasma membrane-associated cation-binding protein 1 [Musa acuminata subsp. malaccensis]	0.999992	4.39853e-12	112.44	SLIKEPK(1)EEGVK	3	0.95688	9
Unigene0029842	13	K	625 825 PREDICTED: plasma membrane-associated cation-binding protein 1 [Musa acuminata subsp. malaccensis]	1	0.00131013	67.252	EEGVK(1)K(1)QSAAVQK	3	1.7004	1
Unigene0029842	12	K	625 825 PREDICTED: plasma membrane-associated cation-binding protein 1 [Musa acuminata subsp. malaccensis]	1	4.39853e-12	112.44	SLIKEPK(1)EEGVK(1)K	3	-0.19301	5
[truncated: 1,092 more rows]
