# Supplementary material for: Quantitative Ubiquitylomic Analysis of the Dynamic Changes and Extensive Modulation of Ubiquitylation in Papaya During the Fruit Ripening Process
Source: Front Plant Sci. 2022 Apr 25;13:890581. doi: 10.3389/fpls.2022.890581 (PMC9082147; doi:10.3389/fpls.2022.890581)
Supplement: Supplementary file 2 [file Table_2.XLSX]

## Sheet: Sheet1
Dataset 2 The detailed information of the DUPs under the ripening process.
Protein accession	Position	d8/d0 Ratio	Regulated Type	d8/d0 P value	Amino acid	Protein description	Localization probability	PEP	Score	Modified sequence	Charge	Mass error [ppm]	Subcellular localization	Biological Process	Cellular Component	Molecular Function	KEGG KO No.	KEGG Gene	KEGG pathway	IPR ID	Domain description
Unigene0026330	1112	0.074	Down	0.0052	K	130 3483 minus strand PREDICTED: ubiquitin carboxyl-terminal hydrolase 12 isoform X1 [Jatropha curcas]	1	0.0311297	57.249	HTFEK(1)PVK	2	0.25416	cytoplasm	GO:0043632 modification-dependent macromolecule catabolic process; GO:0070646 protein modification by small protein removal; GO:0044265 cellular macromolecule catabolic process; GO:0051603 proteolysis involved in cellular protein catabolic process; GO:0044257 cellular protein catabolic process; GO:0019941 modification-dependent protein catabolic process; GO:0044267 cellular protein metabolic proc…		GO:0008233 peptidase activity; GO:0036459 thiol-dependent ubiquitinyl hydrolase activity; GO:0003824 catalytic activity; GO:0005488 binding; GO:0019783 ubiquitin-like protein-specific protease activity; GO:0101005 ubiquitinyl hydrolase activity; GO:0070011 peptidase activity, acting on L-amino acid peptides; GO:0008234 cysteine-type peptidase activity; GO:0016787 hydrolase activity; GO:0005515 pr…	K11838			IPR008974; IPR024729; IPR002083; IPR001394; IPR028889; IPR029346;	TRAF-like; Ubiquitin carboxyl-terminal hydrolase 7, ICP0-binding domain; MATH/TRAF domain; Peptidase C19, ubiquitin carboxyl-terminal hydrolase; Ubiquitin specific protease domain; Ubiquitin carboxyl-terminal hydrolase, C-terminal;
Unigene0031375	354	0.079	Down	0.00168	K	157 1230 minus strand PREDICTED: fructose-bisphosphate aldolase cytoplasmic isozyme [Populus euphratica]	1	6.20738e-18	153.75	GDANLGEGASESLHVK(1)NYK	4	0.49652	cytoplasm	GO:0006757 ATP generation from ADP; GO:0009116 nucleoside metabolic process; GO:0042278 purine nucleoside metabolic process; GO:0006165 nucleoside diphosphate phosphorylation; GO:0046031 ADP metabolic process; GO:0019362 pyridine nucleotide metabolic process; GO:0006096 glycolytic process; GO:0009167 purine ribonucleoside monophosphate metabolic process; GO:0009117 nucleotide metabolic process; G…		GO:0016829 lyase activity; GO:0004332 fructose-bisphosphate aldolase activity; GO:0016832 aldehyde-lyase activity; GO:0003824 catalytic activity; GO:0016830 carbon-carbon lyase activity;	K01623	ALDO; fructose-bisphosphate aldolase, class I [EC:4.1.2.13]	mdm00710 Carbon fixation in photosynthetic organisms - Malus domestica (apple); mdm00051 Fructose and mannose metabolism - Malus domestica (apple); mdm01230 Biosynthesis of amino acids - Malus domestica (apple); mdm01110 Biosynthesis of secondary metabolites - Malus domestica (apple); mdm01200 Carbon metabolism - Malus domestica (apple); mdm00030 Pentose phosphate pathway - Malus domestica (apple…	IPR013785;	Aldolase-type TIM barrel;
Unigene0034437	10	0.085	Down	0.00114	K	1087 1719 minus strand PREDICTED: BRCA1-A complex subunit BRE isoform X1 [Gossypium raimondii]	1	1.9126e-05	121.61	K(1)YTSAPSAPR	2	0.047354	chloroplast				K12173	BRE; BRCA1-A complex subunit BRE	mdm03440 Homologous recombination - Malus domestica (apple);
Unigene0008252	305	0.102	Down	0.0052	K	309 2261 minus strand JHL03K20.4 [Jatropha curcas]	1	8.13709e-07	114.72	FEQTSK(1)EAVEK	2	-0.65174	mitochondria			GO:0097159 organic cyclic compound binding; GO:1901363 heterocyclic compound binding; GO:0003723 RNA binding; GO:1901265 nucleoside phosphate binding; GO:0005488 binding; GO:0003676 nucleic acid binding; GO:0000166 nucleotide binding; GO:0036094 small molecule binding;	K13126	PABPC; polyadenylate-binding protein	mdm03015 mRNA surveillance pathway - Malus domestica (apple); mdm03018 RNA degradation - Malus domestica (apple); mdm03013 RNA transport - Malus domestica (apple);	IPR002004; IPR000504; IPR012677; IPR003954;	Polyadenylate-binding protein/Hyperplastic disc protein; RNA recognition motif domain; Nucleotide-binding alpha-beta plait domain; RNA recognition motif domain, eukaryote;
Unigene0035734	152	0.127	Down	0.0229	K	187 996 minus strand PREDICTED: lys-63-specific deubiquitinase BRCC36-like [Pyrus x bretschneideri]	1	2.20746e-33	191.78	IQVIAFQSLDGK(1)QNLMPR	3	-0.76156	nucleus			GO:0005515 protein binding; GO:0005488 binding;	K11864	BRCC3; BRCA1/BRCA2-containing complex subunit 3 [EC:3.4.19.-]	mdm03440 Homologous recombination - Malus domestica (apple);	IPR000555;	JAB1/MPN/MOV34 metalloenzyme domain;
Unigene0030501	116	0.183	Down	0.00511	K	285 2471 minus strand hypothetical protein POPTR_0001s18130g [Populus trichocarpa]	1	0.00684261	46.378	AVSAPEIK(1)ISSK	3	-0.51501	nucleus							IPR006868; IPR006867;	Domain of unknown function DUF630; Domain of unknown function DUF632;
Unigene0002485	175	0.185	Down	0.00139	K	3 1010 PREDICTED: uncharacterized protein LOC105650151 [Jatropha curcas]	1	0.000488867	72.29	DFGNK(1)QTQDENR	3	-1.0763	plasma membrane			GO:0043169 cation binding; GO:0046872 metal ion binding; GO:0005509 calcium ion binding; GO:0005488 binding; GO:0043167 ion binding;				IPR011992; IPR002048;	EF-hand domain pair; EF-hand domain;
Unigene0021948	411	0.200	Down	0.0104	K	241 2169 Leucine-rich repeat protein kinase family protein [Theobroma cacao]	1	0.0021761	91.867	AFYYSK(1)DEK	2	1.2943	chloroplast	GO:0016310 phosphorylation; GO:0044267 cellular protein metabolic process; GO:0044238 primary metabolic process; GO:0044237 cellular metabolic process; GO:0006796 phosphate-containing compound metabolic process; GO:0071704 organic substance metabolic process; GO:0008152 metabolic process; GO:0006468 protein phosphorylation; GO:0006793 phosphorus metabolic process; GO:0044260 cellular macromolecul…		GO:0005524 ATP binding; GO:1901265 nucleoside phosphate binding; GO:0016773 phosphotransferase activity, alcohol group as acceptor; GO:0001882 nucleoside binding; GO:0043167 ion binding; GO:0005515 protein binding; GO:0004672 protein kinase activity; GO:0000166 nucleotide binding; GO:0097159 organic cyclic compound binding; GO:1901363 heterocyclic compound binding; GO:0032549 ribonucleoside bindi…				IPR000719; IPR013210; IPR032675; IPR013320; IPR011009;	Protein kinase domain; Leucine-rich repeat-containing N-terminal, plant-type; Leucine-rich repeat domain, L domain-like; Concanavalin A-like lectin/glucanase domain; Protein kinase-like domain;
Unigene0004146	172	0.202	Down	0.0201	K	407 1747 minus strand PREDICTED: elongation factor 1-alpha isoform X1 [Jatropha curcas]	1	8.26611e-05	105.19	YDEIVK(1)EVSSYLK	2	-0.48614	cytoplasm	GO:0006518 peptide metabolic process; GO:0006414 translational elongation; GO:0043043 peptide biosynthetic process; GO:0044267 cellular protein metabolic process; GO:0006807 nitrogen compound metabolic process; GO:0009058 biosynthetic process; GO:0043603 cellular amide metabolic process; GO:0044238 primary metabolic process; GO:1901566 organonitrogen compound biosynthetic process; GO:1901576 orga…	GO:0044424 intracellular part; GO:0005623 cell; GO:0044464 cell part; GO:0005622 intracellular; GO:0005737 cytoplasm;	GO:0003723 RNA binding; GO:1901265 nucleoside phosphate binding; GO:0003746 translation elongation factor activity; GO:0001882 nucleoside binding; GO:0043167 ion binding; GO:0016817 hydrolase activity, acting on acid anhydrides; GO:0016787 hydrolase activity; GO:0000166 nucleotide binding; GO:0017111 nucleoside-triphosphatase activity; GO:1901363 heterocyclic compound binding; GO:0097159 organic …	K03231	EEF1A; elongation factor 1-alpha	mdm03013 RNA transport - Malus domestica (apple);	IPR004160; IPR004161; IPR009001; IPR027417; IPR000795; IPR009000;	Translation elongation factor EFTu/EF1A, C-terminal; Translation elongation factor EFTu-like, domain 2; Translation elongation factor EF1A/initiation factor IF2gamma, C-terminal; P-loop containing nucleoside triphosphate hydrolase; Transcription factor, GTP-binding domain; Translation protein, beta-barrel domain;
Unigene0021948	397	0.205	Down	0.0316	K	241 2169 Leucine-rich repeat protein kinase family protein [Theobroma cacao]	1	0.000696378	77.533	IK(1)QENVVPLR	3	0.28777	chloroplast	GO:0016310 phosphorylation; GO:0044267 cellular protein metabolic process; GO:0044238 primary metabolic process; GO:0044237 cellular metabolic process; GO:0006796 phosphate-containing compound metabolic process; GO:0071704 organic substance metabolic process; GO:0008152 metabolic process; GO:0006468 protein phosphorylation; GO:0006793 phosphorus metabolic process; GO:0044260 cellular macromolecul…		GO:0005524 ATP binding; GO:1901265 nucleoside phosphate binding; GO:0016773 phosphotransferase activity, alcohol group as acceptor; GO:0001882 nucleoside binding; GO:0043167 ion binding; GO:0005515 protein binding; GO:0004672 protein kinase activity; GO:0000166 nucleotide binding; GO:0097159 organic cyclic compound binding; GO:1901363 heterocyclic compound binding; GO:0032549 ribonucleoside bindi…				IPR000719; IPR013210; IPR032675; IPR013320; IPR011009;	Protein kinase domain; Leucine-rich repeat-containing N-terminal, plant-type; Leucine-rich repeat domain, L domain-like; Concanavalin A-like lectin/glucanase domain; Protein kinase-like domain;
Unigene0021240	71	0.209	Down	0.00218	K	386 1831 minus strand PREDICTED: cytochrome P450 71B34-like [Vitis vinifera]	1	0.000231263	48.616	EVLK(1)VHDLDCCSRPSLAGTGR	4	-0.82854	chloroplast	GO:0044699 single-organism process; GO:0008152 metabolic process; GO:0055114 oxidation-reduction process; GO:0044710 single-organism metabolic process;		GO:0097159 organic cyclic compound binding; GO:1901363 heterocyclic compound binding; GO:0020037 heme binding; GO:0005506 iron ion binding; GO:0046914 transition metal ion binding; GO:0003824 catalytic activity; GO:0005488 binding; GO:0043167 ion binding; GO:0043169 cation binding; GO:0046872 metal ion binding; GO:0016705 oxidoreductase activity, acting on paired donors, with incorporation or red…
Unigene0022265	131	0.212	Down	0.0378	K	344 1003 PREDICTED: vesicle-associated membrane protein 711 [Prunus mume]	1	0.00173587	77.662	LK(1)GEMSQVR	3	-2.0239	cytoplasm	GO:0006810 transport; GO:0051179 localization; GO:0016192 vesicle-mediated transport; GO:0051234 establishment of localization;	GO:0031224 intrinsic component of membrane; GO:0016020 membrane; GO:0016021 integral component of membrane; GO:0044425 membrane part;		K08515	VAMP7; vesicle-associated membrane protein 7	mdm04130 SNARE interactions in vesicular transport - Malus domestica (apple);	IPR010908; IPR011012; IPR001388;	Longin domain; Longin-like domain; Synaptobrevin;
Unigene0053915	234	0.254	Down	0.0125	K	122 2734 minus strand PREDICTED: importin subunit beta-1 [Vitis vinifera]	1	2.00084e-15	156.08	VVCEATLSPEVK(1)IR	2	0.67823	nucleus	GO:0045184 establishment of protein localization; GO:0006810 transport; GO:0046907 intracellular transport; GO:0070727 cellular macromolecule localization; GO:0051649 establishment of localization in cell; GO:0006886 intracellular protein transport; GO:0071702 organic substance transport; GO:0008104 protein localization; GO:0033036 macromolecule localization; GO:0034613 cellular protein localizat…		GO:0031267 small GTPase binding; GO:0017016 Ras GTPase binding; GO:0005488 binding; GO:0005515 protein binding; GO:0008536 Ran GTPase binding; GO:0051020 GTPase binding; GO:0019899 enzyme binding;	K14293	KPNB1; importin subunit beta-1	mdm03013 RNA transport - Malus domestica (apple);	IPR001494; IPR011989; IPR016024;	Importin-beta, N-terminal domain; Armadillo-like helical; Armadillo-type fold;
Unigene0021045	229	0.274	Down	0.0152	K	91 981 PREDICTED: probable calcium-binding protein CML49 [Jatropha curcas]	1	3.97592e-11	182.23	TK(1)ATDYDNVSK	2	0.93501	plasma membrane			GO:0043169 cation binding; GO:0046872 metal ion binding; GO:0005509 calcium ion binding; GO:0005488 binding; GO:0043167 ion binding;	K13448	CML; calcium-binding protein CML	mdm04626 Plant-pathogen interaction - Malus domestica (apple);	IPR002048; IPR011992;	EF-hand domain; EF-hand domain pair;
Unigene0036309	129	0.279	Down	0.00965	K	48 1832 UBX domain-containing 8 [Gossypium arboreum]	1	4.63403e-23	100.15	EIPIEFK(1)DSTGASDISGHAPTIEDVTEAEHVHGPSIR	4	-0.95484	nucleus			GO:0005515 protein binding; GO:0005488 binding;				IPR001012; IPR029071; IPR009060;	UBX domain; Ubiquitin-related domain; UBA-like;
Unigene0026330	183	0.280	Down	0.00545	K	130 3483 minus strand PREDICTED: ubiquitin carboxyl-terminal hydrolase 12 isoform X1 [Jatropha curcas]	1	0.00886394	49.28	K(1)VLDYWSYDSK	3	1.5404	cytoplasm	GO:0043632 modification-dependent macromolecule catabolic process; GO:0070646 protein modification by small protein removal; GO:0044265 cellular macromolecule catabolic process; GO:0051603 proteolysis involved in cellular protein catabolic process; GO:0044257 cellular protein catabolic process; GO:0019941 modification-dependent protein catabolic process; GO:0044267 cellular protein metabolic proc…		GO:0008233 peptidase activity; GO:0036459 thiol-dependent ubiquitinyl hydrolase activity; GO:0003824 catalytic activity; GO:0005488 binding; GO:0019783 ubiquitin-like protein-specific protease activity; GO:0101005 ubiquitinyl hydrolase activity; GO:0070011 peptidase activity, acting on L-amino acid peptides; GO:0008234 cysteine-type peptidase activity; GO:0016787 hydrolase activity; GO:0005515 pr…	K11838			IPR008974; IPR024729; IPR002083; IPR001394; IPR028889; IPR029346;	TRAF-like; Ubiquitin carboxyl-terminal hydrolase 7, ICP0-binding domain; MATH/TRAF domain; Peptidase C19, ubiquitin carboxyl-terminal hydrolase; Ubiquitin specific protease domain; Ubiquitin carboxyl-terminal hydrolase, C-terminal;
Unigene0034278	57	0.280	Down	0.00322	K	166 1374 minus strand 26S proteasome non-ATPase regulatory subunit 4 [Glycine soja]	1	2.43855e-52	229.22	TQSNPENTVGVLTMAGK(1)GVR	2	0.53192	nucleus				K03029	PSMD4; 26S proteasome regulatory subunit N10	mdm03050 Proteasome - Malus domestica (apple);	IPR002035;	von Willebrand factor, type A;
Unigene0030501	254	0.290	Down	0.0296	K	285 2471 minus strand hypothetical protein POPTR_0001s18130g [Populus trichocarpa]	1	2.75072e-10	143.31	SEAMK(1)NSVESEK	3	1.39	nucleus							IPR006868; IPR006867;	Domain of unknown function DUF630; Domain of unknown function DUF632;
Unigene0036152	553	0.293	Down	0.000573	K	72 2168 Heat shock cognate 80 [Gossypium arboreum]	1	3.89054e-05	107.21	DVLGDK(1)VEK	2	0.36346	cytoplasm	GO:0006457 protein folding; GO:0006950 response to stress; GO:0050896 response to stimulus; GO:0009987 cellular process;		GO:0005524 ATP binding; GO:1901265 nucleoside phosphate binding; GO:0001882 nucleoside binding; GO:0043167 ion binding; GO:0005515 protein binding; GO:0000166 nucleotide binding; GO:0097159 organic cyclic compound binding; GO:1901363 heterocyclic compound binding; GO:0032549 ribonucleoside binding; GO:0097367 carbohydrate derivative binding; GO:0032553 ribonucleotide binding; GO:0005488 binding; …	K04079	HSP90A; molecular chaperone HtpG	mdm04626 Plant-pathogen interaction - Malus domestica (apple); mdm04141 Protein processing in endoplasmic reticulum - Malus domestica (apple);	IPR020568; IPR020575; IPR003594;	Ribosomal protein S5 domain 2-type fold; Heat shock protein Hsp90, N-terminal; Histidine kinase-like ATPase, C-terminal domain;
Unigene0022369	340	0.299	Down	0.0121	K	24 1067 minus strand RecName: Full=Caricain; AltName: Full=Papaya peptidase A; AltName: Full=Papaya proteinase III; Short=PPIII; AltName: Full=Papaya proteinase omega; Flags: Precursor [Carica papaya]	1	1.30295e-09	102.07	RAPGNSPGVCGLYK(1)SSYYPTK	4	0.13337	extracellular	GO:0006508 proteolysis; GO:0008152 metabolic process; GO:0043170 macromolecule metabolic process; GO:0019538 protein metabolic process; GO:0044238 primary metabolic process; GO:0071704 organic substance metabolic process;		GO:0070011 peptidase activity, acting on L-amino acid peptides; GO:0008234 cysteine-type peptidase activity; GO:0016787 hydrolase activity; GO:0008233 peptidase activity; GO:0003824 catalytic activity;				IPR013201; IPR000668;	Cathepsin propeptide inhibitor domain (I29); Peptidase C1A, papain C-terminal;
Unigene0044157	72	0.309	Down	0.000569	K	246 722 minus strand Mms zwei [Theobroma cacao]	1	0.000102717	83.633	LFCGK(1)DYPDNPPSVR	3	-0.57842	nucleus				K10704			IPR016135; IPR000608;	Ubiquitin-conjugating enzyme/RWD-like; Ubiquitin-conjugating enzyme E2;
Unigene0026459	18	0.310	Down	0.0292	K	1244 1378 minus strand acyl carrier protein [Fragaria x ananassa]	1	0.000471015	62.813	K(1)QLALPEDSAISGESK	3	-0.65225	chloroplast							IPR009081;	Phosphopantetheine binding ACP domain;
Unigene0001190	671	0.312	Down	0.00785	K	71 6340 minus strand U5 small nuclear ribonucleoprotein helicase isoform 1 [Theobroma cacao]	1	4.48985e-10	179.57	NELLNEICYK(1)K	2	1.3149	cytoplasm			GO:0005524 ATP binding; GO:1901265 nucleoside phosphate binding; GO:0001882 nucleoside binding; GO:0043167 ion binding; GO:0005515 protein binding; GO:0000166 nucleotide binding; GO:0097159 organic cyclic compound binding; GO:1901363 heterocyclic compound binding; GO:0032549 ribonucleoside binding; GO:0097367 carbohydrate derivative binding; GO:0032553 ribonucleotide binding; GO:0005488 binding; …	K18663			IPR011991; IPR011545; IPR014756; IPR027417; IPR003593; IPR004179; IPR014001; IPR001650; IPR000008;	Winged helix-turn-helix DNA-binding domain; DEAD/DEAH box helicase domain; Immunoglobulin E-set; P-loop containing nucleoside triphosphate hydrolase; AAA+ ATPase domain; Sec63 domain; Helicase superfamily 1/2, ATP-binding domain; Helicase, C-terminal; C2 domain;
Unigene0037522	108	0.312	Down	0.004	K	124 933 minus strand PREDICTED: 1-aminocyclopropane-1-carboxylate oxidase homolog 4-like [Prunus mume]	1	0.000101608	76.358	AFHEQPNEAK(1)AQLYGR	3	0.29775	cytoplasm	GO:0044699 single-organism process; GO:0008152 metabolic process; GO:0055114 oxidation-reduction process; GO:0044710 single-organism metabolic process;		GO:0003824 catalytic activity; GO:0016491 oxidoreductase activity;				IPR027443; IPR005123; IPR026992;	Isopenicillin N synthase-like; Oxoglutarate/iron-dependent dioxygenase; Non-haem dioxygenase N-terminal domain;
Unigene0001190	1590	0.313	Down	0.00965	K	71 6340 minus strand U5 small nuclear ribonucleoprotein helicase isoform 1 [Theobroma cacao]	1	1.212e-12	136.43	HTLQFGVGLHHAGLNDK(1)DR	4	-0.72333	cytoplasm			GO:0005524 ATP binding; GO:1901265 nucleoside phosphate binding; GO:0001882 nucleoside binding; GO:0043167 ion binding; GO:0005515 protein binding; GO:0000166 nucleotide binding; GO:0097159 organic cyclic compound binding; GO:1901363 heterocyclic compound binding; GO:0032549 ribonucleoside binding; GO:0097367 carbohydrate derivative binding; GO:0032553 ribonucleotide binding; GO:0005488 binding; …	K18663			IPR011991; IPR011545; IPR014756; IPR027417; IPR003593; IPR004179; IPR014001; IPR001650; IPR000008;	Winged helix-turn-helix DNA-binding domain; DEAD/DEAH box helicase domain; Immunoglobulin E-set; P-loop containing nucleoside triphosphate hydrolase; AAA+ ATPase domain; Sec63 domain; Helicase superfamily 1/2, ATP-binding domain; Helicase, C-terminal; C2 domain;
Unigene0004194	633	0.314	Down	0.0106	K	223 4101 Tetratricopeptide repeat (TPR)-like superfamily protein isoform 1 [Theobroma cacao]	1	0.0147443	40.941	SNWLDLQSK(1)LVPK	3	-0.047831	nucleus			GO:0005515 protein binding; GO:0005488 binding;	K20305			IPR011990;	Tetratricopeptide-like helical domain;
Unigene0003516	163	0.315	Down	0.0398	K	83 1333 minus strand PREDICTED: dnaJ protein homolog [Gossypium raimondii]	1	2.6672e-05	95.067	SGASMK(1)CPSCQGSGMK	3	-0.24482	nucleus	GO:0006457 protein folding; GO:0050896 response to stimulus; GO:0006950 response to stress; GO:0009987 cellular process; GO:0009408 response to heat; GO:0009628 response to abiotic stimulus; GO:0009266 response to temperature stimulus;		GO:0005524 ATP binding; GO:0031072 heat shock protein binding; GO:1901265 nucleoside phosphate binding; GO:0001882 nucleoside binding; GO:0043167 ion binding; GO:0005515 protein binding; GO:0000166 nucleotide binding; GO:0097159 organic cyclic compound binding; GO:1901363 heterocyclic compound binding; GO:0032549 ribonucleoside binding; GO:0097367 carbohydrate derivative binding; GO:0032553 ribon…	K09503	DNAJA2; DnaJ homolog subfamily A member 2	mdm04141 Protein processing in endoplasmic reticulum - Malus domestica (apple);	IPR008971; IPR002939; IPR001623; IPR001305;	HSP40/DnaJ peptide-binding; Chaperone DnaJ, C-terminal; DnaJ domain; Heat shock protein DnaJ, cysteine-rich domain;
Unigene0026330	194	0.317	Down	0.000305	K	130 3483 minus strand PREDICTED: ubiquitin carboxyl-terminal hydrolase 12 isoform X1 [Jatropha curcas]	1	0.00207768	137.46	K(1)ETGYVGLK	2	0.58762	cytoplasm	GO:0043632 modification-dependent macromolecule catabolic process; GO:0070646 protein modification by small protein removal; GO:0044265 cellular macromolecule catabolic process; GO:0051603 proteolysis involved in cellular protein catabolic process; GO:0044257 cellular protein catabolic process; GO:0019941 modification-dependent protein catabolic process; GO:0044267 cellular protein metabolic proc…		GO:0008233 peptidase activity; GO:0036459 thiol-dependent ubiquitinyl hydrolase activity; GO:0003824 catalytic activity; GO:0005488 binding; GO:0019783 ubiquitin-like protein-specific protease activity; GO:0101005 ubiquitinyl hydrolase activity; GO:0070011 peptidase activity, acting on L-amino acid peptides; GO:0008234 cysteine-type peptidase activity; GO:0016787 hydrolase activity; GO:0005515 pr…	K11838			IPR008974; IPR024729; IPR002083; IPR001394; IPR028889; IPR029346;	TRAF-like; Ubiquitin carboxyl-terminal hydrolase 7, ICP0-binding domain; MATH/TRAF domain; Peptidase C19, ubiquitin carboxyl-terminal hydrolase; Ubiquitin specific protease domain; Ubiquitin carboxyl-terminal hydrolase, C-terminal;
Unigene0027575	290	0.317	Down	0.0335	K	262 1284 minus strand PREDICTED: DNA damage-inducible protein 1 isoform X2 [Cucumis melo]	1	0.00189103	123.11	K(1)HQCTIDLK	3	0.1028	cytoplasm	GO:0006508 proteolysis; GO:0008152 metabolic process; GO:0043170 macromolecule metabolic process; GO:0019538 protein metabolic process; GO:0044238 primary metabolic process; GO:0071704 organic substance metabolic process;		GO:0004175 endopeptidase activity; GO:0008233 peptidase activity; GO:0003824 catalytic activity; GO:0005488 binding; GO:0004190 aspartic-type endopeptidase activity; GO:0070011 peptidase activity, acting on L-amino acid peptides; GO:0070001 aspartic-type peptidase activity; GO:0005515 protein binding; GO:0016787 hydrolase activity;	K11885			IPR019103; IPR029071; IPR021109; IPR000626;	Aspartic peptidase, DDI1-type; Ubiquitin-related domain; Aspartic peptidase domain; Ubiquitin domain;
Unigene0001196	622	0.318	Down	0.00371	K	457 3132 minus strand Malectin/receptor-like protein kinase family protein [Theobroma cacao]	0.999809	5.19902e-07	121.56	EHLYK(1)TQKPPLPWK	3	0.50259	plasma membrane	GO:0016310 phosphorylation; GO:0044267 cellular protein metabolic process; GO:0044238 primary metabolic process; GO:0044237 cellular metabolic process; GO:0006796 phosphate-containing compound metabolic process; GO:0071704 organic substance metabolic process; GO:0008152 metabolic process; GO:0006468 protein phosphorylation; GO:0006793 phosphorus metabolic process; GO:0044260 cellular macromolecul…		GO:0005524 ATP binding; GO:1901265 nucleoside phosphate binding; GO:0016773 phosphotransferase activity, alcohol group as acceptor; GO:0001882 nucleoside binding; GO:0043167 ion binding; GO:0004672 protein kinase activity; GO:0000166 nucleotide binding; GO:0097159 organic cyclic compound binding; GO:1901363 heterocyclic compound binding; GO:0032549 ribonucleoside binding; GO:0097367 carbohydrate …				IPR000719; IPR001245; IPR024788; IPR013320; IPR011009;	Protein kinase domain; Serine-threonine/tyrosine-protein kinase catalytic domain; Malectin-like carbohydrate-binding domain; Concanavalin A-like lectin/glucanase domain; Protein kinase-like domain;
Unigene0029062	83	0.331	Down	0.00577	K	136 1641 Cytochrome P450 [Gossypium arboreum]	1	6.41011e-05	94.122	AVLK(1)THDATFAGRPK	3	0.019892	chloroplast	GO:0044699 single-organism process; GO:0008152 metabolic process; GO:0055114 oxidation-reduction process; GO:0044710 single-organism metabolic process;		GO:0097159 organic cyclic compound binding; GO:1901363 heterocyclic compound binding; GO:0020037 heme binding; GO:0005506 iron ion binding; GO:0046914 transition metal ion binding; GO:0003824 catalytic activity; GO:0005488 binding; GO:0043167 ion binding; GO:0043169 cation binding; GO:0046872 metal ion binding; GO:0016705 oxidoreductase activity, acting on paired donors, with incorporation or red…	K20623	CYP92A6; typhasterol/6-deoxotyphasterol 2alpha-hydroxylase	mdm00905 Brassinosteroid biosynthesis - Malus domestica (apple); mdm01110 Biosynthesis of secondary metabolites - Malus domestica (apple); mdm01100 Metabolic pathways - Malus domestica (apple);
Unigene0001196	769	0.332	Down	0.000934	K	457 3132 minus strand Malectin/receptor-like protein kinase family protein [Theobroma cacao]	1	0.000171781	91.969	K(1)GVLDQIVDPHLK(1)GK	3	-0.10292	plasma membrane	GO:0016310 phosphorylation; GO:0044267 cellular protein metabolic process; GO:0044238 primary metabolic process; GO:0044237 cellular metabolic process; GO:0006796 phosphate-containing compound metabolic process; GO:0071704 organic substance metabolic process; GO:0008152 metabolic process; GO:0006468 protein phosphorylation; GO:0006793 phosphorus metabolic process; GO:0044260 cellular macromolecul…		GO:0005524 ATP binding; GO:1901265 nucleoside phosphate binding; GO:0016773 phosphotransferase activity, alcohol group as acceptor; GO:0001882 nucleoside binding; GO:0043167 ion binding; GO:0004672 protein kinase activity; GO:0000166 nucleotide binding; GO:0097159 organic cyclic compound binding; GO:1901363 heterocyclic compound binding; GO:0032549 ribonucleoside binding; GO:0097367 carbohydrate …				IPR000719; IPR001245; IPR024788; IPR013320; IPR011009;	Protein kinase domain; Serine-threonine/tyrosine-protein kinase catalytic domain; Malectin-like carbohydrate-binding domain; Concanavalin A-like lectin/glucanase domain; Protein kinase-like domain;
Unigene0026474	256	0.332	Down	0.00329	K	434 1840 PREDICTED: UTP--glucose-1-phosphate uridylyltransferase [Jatropha curcas]	1	3.31146e-27	201.57	TLADVK(1)GGTLISYEGK	3	0.59831	cytoplasm	GO:0006725 cellular aromatic compound metabolic process; GO:1901360 organic cyclic compound metabolic process; GO:0006807 nitrogen compound metabolic process; GO:0044238 primary metabolic process; GO:0044237 cellular metabolic process; GO:0071704 organic substance metabolic process; GO:0008152 metabolic process; GO:0006011 UDP-glucose metabolic process; GO:0046483 heterocycle metabolic process; G…		GO:0016779 nucleotidyltransferase activity; GO:0003983 UTP:glucose-1-phosphate uridylyltransferase activity; GO:0003824 catalytic activity; GO:0051748 UTP-monosaccharide-1-phosphate uridylyltransferase activity; GO:0016740 transferase activity; GO:0070569 uridylyltransferase activity; GO:0016772 transferase activity, transferring phosphorus-containing groups;	K00963	UGP2; UTP--glucose-1-phosphate uridylyltransferase [EC:2.7.7.9]	mdm00500 Starch and sucrose metabolism - Malus domestica (apple); mdm00520 Amino sugar and nucleotide sugar metabolism - Malus domestica (apple); mdm00052 Galactose metabolism - Malus domestica (apple); mdm00040 Pentose and glucuronate interconversions - Malus domestica (apple); mdm01100 Metabolic pathways - Malus domestica (apple);	IPR029044;	Nucleotide-diphospho-sugar transferases;
Unigene0039245	44	0.333	Down	0.0232	K	589 1419 zinc finger family protein [Populus trichocarpa]	1	0.000124858	86.288	LEVPSGDQK(1)MFNR	3	0.8751	chloroplast			GO:0043169 cation binding; GO:0046872 metal ion binding; GO:0008270 zinc ion binding; GO:0046914 transition metal ion binding; GO:0005488 binding; GO:0043167 ion binding;	K06874			IPR004457;	Zinc finger, ZPR1-type;
Unigene0027408	14	0.336	Down	0.0447	K	852 1583 PREDICTED: 26S protease regulatory subunit 7 [Nelumbo nucifera]	1	0.00399375	58.699	FVK(1)LGIDPPK	3	0.70166	cytoplasm	GO:1901575 organic substance catabolic process; GO:0008152 metabolic process; GO:0030163 protein catabolic process; GO:0009057 macromolecule catabolic process; GO:0043170 macromolecule metabolic process; GO:0019538 protein metabolic process; GO:0044238 primary metabolic process; GO:0009056 catabolic process; GO:0071704 organic substance metabolic process;	GO:0044424 intracellular part; GO:0005623 cell; GO:0044464 cell part; GO:0005622 intracellular; GO:0005737 cytoplasm;	GO:0005524 ATP binding; GO:1901265 nucleoside phosphate binding; GO:0001882 nucleoside binding; GO:0043167 ion binding; GO:0016787 hydrolase activity; GO:0000166 nucleotide binding; GO:0097159 organic cyclic compound binding; GO:1901363 heterocyclic compound binding; GO:0032549 ribonucleoside binding; GO:0097367 carbohydrate derivative binding; GO:0003824 catalytic activity; GO:0032553 ribonucleo…	K03061	PSMC2; 26S proteasome regulatory subunit T1	mdm03050 Proteasome - Malus domestica (apple);	IPR003593; IPR003959; IPR027417;	AAA+ ATPase domain; ATPase, AAA-type, core; P-loop containing nucleoside triphosphate hydrolase;
Unigene0014718	114	0.337	Down	0.00248	K	82 2499 minus strand PREDICTED: cell division cycle protein 48 homolog [Jatropha curcas]	1	9.1137e-12	134.25	LGDVVSVHQCPDVK(1)YGK	3	-0.35858	cytoplasm			GO:0005524 ATP binding; GO:1901265 nucleoside phosphate binding; GO:0001882 nucleoside binding; GO:0043167 ion binding; GO:0016787 hydrolase activity; GO:0000166 nucleotide binding; GO:0097159 organic cyclic compound binding; GO:1901363 heterocyclic compound binding; GO:0032549 ribonucleoside binding; GO:0097367 carbohydrate derivative binding; GO:0003824 catalytic activity; GO:0032553 ribonucleo…	K13525	VCP; transitional endoplasmic reticulum ATPase	mdm04141 Protein processing in endoplasmic reticulum - Malus domestica (apple);	IPR029067; IPR003959; IPR003593; IPR009010; IPR004201; IPR027417; IPR003338;	CDC48 domain 2-like; ATPase, AAA-type, core; AAA+ ATPase domain; Aspartate decarboxylase-like domain; CDC48, domain 2; P-loop containing nucleoside triphosphate hydrolase; CDC48, N-terminal subdomain;
Unigene0035503	223	0.343	Down	0.0281	K	108 2063 minus strand Beta-galactosidase [Gossypium arboreum]	1	1.49214e-05	123.86	K(1)NVLAVQVYR	3	-0.049503	nucleus	GO:0008152 metabolic process; GO:0005975 carbohydrate metabolic process; GO:0044238 primary metabolic process; GO:0071704 organic substance metabolic process;		GO:0004553 hydrolase activity, hydrolyzing O-glycosyl compounds; GO:0016787 hydrolase activity; GO:0003824 catalytic activity; GO:0016798 hydrolase activity, acting on glycosyl bonds;	K01190	lacZ; beta-galactosidase [EC:3.2.1.23]	mdm00511 Other glycan degradation - Malus domestica (apple); mdm00600 Sphingolipid metabolism - Malus domestica (apple); mdm00052 Galactose metabolism - Malus domestica (apple); mdm01100 Metabolic pathways - Malus domestica (apple);	IPR006104; IPR006102; IPR017853; IPR006103; IPR013812; IPR008979; IPR013781;	Glycosyl hydrolases family 2, sugar binding domain; Glycoside hydrolase, family 2, immunoglobulin-like beta-sandwich; Glycoside hydrolase superfamily; Glycoside hydrolase family 2, catalytic domain; Glycoside hydrolase, family 2/20, immunoglobulin-like beta-sandwich domain; Galactose-binding domain-like; Glycoside hydrolase, catalytic domain;
Unigene0028802	718	0.351	Down	0.0289	K	397 2565 PREDICTED: uncharacterized membrane protein C2G11.09-like [Citrus sinensis]	1	1.96639e-26	172.6	ADDEQFEDALSQVSK(1)TGSTV	3	-0.20223	plasma membrane		GO:0016020 membrane;		K21989			IPR027815; IPR003864; IPR032880;	10TM putative phosphate transporter, cytosolic domain; Calcium-dependent channel, 7TM region, putative phosphate; Calcium permeable stress-gated cation channel 1, N-terminal transmembrane domain;
Unigene0008390	88	0.352	Down	0.0211	K	30 2207 Glycyl-tRNA synthetase / glycine--tRNA ligase [Theobroma cacao]	1	0.00381224	115.71	LEK(1)TSIEK	3	-0.21001	mitochondria	GO:0006426 glycyl-tRNA aminoacylation; GO:0006518 peptide metabolic process; GO:0006725 cellular aromatic compound metabolic process; GO:0044267 cellular protein metabolic process; GO:0044699 single-organism process; GO:0009058 biosynthetic process; GO:1901566 organonitrogen compound biosynthetic process; GO:0043039 tRNA aminoacylation; GO:0044237 cellular metabolic process; GO:0071704 organic su…	GO:0044424 intracellular part; GO:0005623 cell; GO:0044464 cell part; GO:0005622 intracellular; GO:0005737 cytoplasm;	GO:0016876 ligase activity, forming aminoacyl-tRNA and related compounds; GO:0005524 ATP binding; GO:1901265 nucleoside phosphate binding; GO:0016875 ligase activity, forming carbon-oxygen bonds; GO:0001882 nucleoside binding; GO:0043167 ion binding; GO:0016874 ligase activity; GO:0000166 nucleotide binding; GO:0097159 organic cyclic compound binding; GO:1901363 heterocyclic compound binding; GO:…	K01880	GARS; glycyl-tRNA synthetase [EC:6.1.1.14]	mdm00970 Aminoacyl-tRNA biosynthesis - Malus domestica (apple);	IPR002314; IPR033731; IPR009068; IPR004154; IPR000738; IPR006195;	Aminoacyl-tRNA synthetase, class II (G/ P/ S/T); Glycyl-tRNA synthetase-like core domain; S15/NS1, RNA-binding; Anticodon-binding; WHEP-TRS domain; Aminoacyl-tRNA synthetase, class II;
Unigene0039051	230	0.359	Down	0.00505	K	398 2200 PREDICTED: LOW QUALITY PROTEIN: indole-3-acetaldehyde oxidase-like [Malus domestica]	1	0.000238648	86.803	K(1)EIMSTMVLDPR	3	-1.6149	plasma membrane	GO:0044699 single-organism process; GO:0008152 metabolic process; GO:0055114 oxidation-reduction process; GO:0044710 single-organism metabolic process;		GO:0051537 2 iron, 2 sulfur cluster binding; GO:1901265 nucleoside phosphate binding; GO:0050660 flavin adenine dinucleotide binding; GO:0043167 ion binding; GO:0000166 nucleotide binding; GO:0048037 cofactor binding; GO:0016491 oxidoreductase activity; GO:0009055 electron carrier activity; GO:0016614 oxidoreductase activity, acting on CH-OH group of donors; GO:1901363 heterocyclic compound bindi…	K09842	AAO3; abscisic-aldehyde oxidase [EC:1.2.3.14]	mdm00906 Carotenoid biosynthesis - Malus domestica (apple); mdm01110 Biosynthesis of secondary metabolites - Malus domestica (apple); mdm01100 Metabolic pathways - Malus domestica (apple);	IPR016166; IPR005107; IPR001041; IPR016169; IPR002346; IPR012675; IPR002888;	FAD-binding, type 2; CO dehydrogenase flavoprotein, C-terminal; 2Fe-2S ferredoxin-type iron-sulfur binding domain; CO dehydrogenase flavoprotein-like, FAD-binding, subdomain 2; Molybdopterin dehydrogenase, FAD-binding; Beta-grasp domain; [2Fe-2S]-binding;
Unigene0011368	44	0.361	Down	0.00748	K	1 768 Receptor-like kinase 1 [Theobroma cacao]	1	0.00193423	105.52	AYYYSK(1)DEK	3	0.048029	chloroplast	GO:0016310 phosphorylation; GO:0044267 cellular protein metabolic process; GO:0044238 primary metabolic process; GO:0044237 cellular metabolic process; GO:0006796 phosphate-containing compound metabolic process; GO:0071704 organic substance metabolic process; GO:0008152 metabolic process; GO:0006468 protein phosphorylation; GO:0006793 phosphorus metabolic process; GO:0044260 cellular macromolecul…		GO:0005524 ATP binding; GO:1901265 nucleoside phosphate binding; GO:0016773 phosphotransferase activity, alcohol group as acceptor; GO:0001882 nucleoside binding; GO:0043167 ion binding; GO:0004672 protein kinase activity; GO:0000166 nucleotide binding; GO:0097159 organic cyclic compound binding; GO:1901363 heterocyclic compound binding; GO:0032549 ribonucleoside binding; GO:0097367 carbohydrate …				IPR000719; IPR011009;	Protein kinase domain; Protein kinase-like domain;
Unigene0021641	18	0.367	Down	0.0435	K	161 1027 minus strand Alpha-soluble NSF attachment protein 2 [Theobroma cacao]	1	2.59869e-06	120.53	K(1)LTGWGLFGSK	3	0.14771	cytoplasm	GO:0045184 establishment of protein localization; GO:0006810 transport; GO:0046907 intracellular transport; GO:0070727 cellular macromolecule localization; GO:0051649 establishment of localization in cell; GO:0006886 intracellular protein transport; GO:0071702 organic substance transport; GO:0008104 protein localization; GO:0033036 macromolecule localization; GO:0034613 cellular protein localizat…		GO:0005515 protein binding; GO:0005488 binding;	K15296			IPR011990; IPR013026;	Tetratricopeptide-like helical domain; Tetratricopeptide repeat-containing domain;
Unigene0036405	258	0.368	Down	0.000683	K	57 866 PREDICTED: 40S ribosomal protein S2-4-like [Jatropha curcas]	1	8.78835e-25	159.66	SPFQEYTDLLAK(1)PTK(1)AIIHEDVERVEA	4	-0.12261	endoplasmic reticulum	GO:0006518 peptide metabolic process; GO:0043043 peptide biosynthetic process; GO:0044267 cellular protein metabolic process; GO:0006807 nitrogen compound metabolic process; GO:0009058 biosynthetic process; GO:0043603 cellular amide metabolic process; GO:0044238 primary metabolic process; GO:1901566 organonitrogen compound biosynthetic process; GO:1901576 organic substance biosynthetic process; G…	GO:0005840 ribosome; GO:0043229 intracellular organelle; GO:0043232 intracellular non-membrane-bounded organelle; GO:0015935 small ribosomal subunit; GO:0044446 intracellular organelle part; GO:0005737 cytoplasm; GO:0032991 macromolecular complex; GO:0044424 intracellular part; GO:0005623 cell; GO:0044422 organelle part; GO:0043228 non-membrane-bounded organelle; GO:0043226 organelle; GO:0044391 …	GO:0097159 organic cyclic compound binding; GO:1901363 heterocyclic compound binding; GO:0003723 RNA binding; GO:0005488 binding; GO:0003676 nucleic acid binding; GO:0005198 structural molecule activity; GO:0003735 structural constituent of ribosome;	K02981	RP-S2e; small subunit ribosomal protein S2e	mdm03010 Ribosome - Malus domestica (apple);	IPR014720; IPR005324; IPR020568; IPR014721; IPR013810;	Double-stranded RNA-binding domain; Ribosomal protein S5, C-terminal; Ribosomal protein S5 domain 2-type fold; Ribosomal protein S5 domain 2-type fold, subgroup; Ribosomal protein S5, N-terminal;
Unigene0052591	69	0.368	Down	0.021	K	2 295 MLP-like protein 28 [Arabidopsis thaliana]	1	4.06936e-07	128.06	CIAK(1)EVIEAIDSEK	2	-2.2349	cytoplasm	GO:0006952 defense response; GO:0050896 response to stimulus; GO:0006950 response to stress; GO:0009607 response to biotic stimulus;						IPR023393; IPR000916;	START-like domain; Bet v I/Major latex protein;
Unigene0001196	757	0.369	Down	0.0146	K	457 3132 minus strand Malectin/receptor-like protein kinase family protein [Theobroma cacao]	1	0.000171781	91.969	K(1)GVLDQIVDPHLK(1)GK	3	-0.10292	plasma membrane	GO:0016310 phosphorylation; GO:0044267 cellular protein metabolic process; GO:0044238 primary metabolic process; GO:0044237 cellular metabolic process; GO:0006796 phosphate-containing compound metabolic process; GO:0071704 organic substance metabolic process; GO:0008152 metabolic process; GO:0006468 protein phosphorylation; GO:0006793 phosphorus metabolic process; GO:0044260 cellular macromolecul…		GO:0005524 ATP binding; GO:1901265 nucleoside phosphate binding; GO:0016773 phosphotransferase activity, alcohol group as acceptor; GO:0001882 nucleoside binding; GO:0043167 ion binding; GO:0004672 protein kinase activity; GO:0000166 nucleotide binding; GO:0097159 organic cyclic compound binding; GO:1901363 heterocyclic compound binding; GO:0032549 ribonucleoside binding; GO:0097367 carbohydrate …				IPR000719; IPR001245; IPR024788; IPR013320; IPR011009;	Protein kinase domain; Serine-threonine/tyrosine-protein kinase catalytic domain; Malectin-like carbohydrate-binding domain; Concanavalin A-like lectin/glucanase domain; Protein kinase-like domain;
Unigene0013568	132	0.370	Down	0.000493	K	1336 2085 PREDICTED: adenosylhomocysteinase-like [Setaria italica]	1	5.92931e-18	107.65	NNAIVCNIGHFDNEIDMHGLETYPGVK(1)R	4	-0.46588	cytoplasm	GO:1901606 alpha-amino acid catabolic process; GO:0009116 nucleoside metabolic process; GO:0042278 purine nucleoside metabolic process; GO:0046498 S-adenosylhomocysteine metabolic process; GO:0006725 cellular aromatic compound metabolic process; GO:0044699 single-organism process; GO:0072523 purine-containing compound catabolic process; GO:0044237 cellular metabolic process; GO:0071704 organic su…		GO:0097159 organic cyclic compound binding; GO:1901363 heterocyclic compound binding; GO:0004013 adenosylhomocysteinase activity; GO:0016801 hydrolase activity, acting on ether bonds; GO:1901265 nucleoside phosphate binding; GO:0051287 NAD binding; GO:0003824 catalytic activity; GO:0005488 binding; GO:0016787 hydrolase activity; GO:0000166 nucleotide binding; GO:0048037 cofactor binding; GO:00168…	K01251	E3.3.1.1; adenosylhomocysteinase [EC:3.3.1.1]	mdm00270 Cysteine and methionine metabolism - Malus domestica (apple); mdm01100 Metabolic pathways - Malus domestica (apple);	IPR016040; IPR015878;	NAD(P)-binding domain; S-adenosyl-L-homocysteine hydrolase, NAD binding domain;
Unigene0031486	18	0.374	Down	0.0269	K	1406 1609 minus strand PREDICTED: syntaxin-51 [Vitis vinifera]	1	1.73539e-12	143.75	SK(1)TNQMASTLNMSGFANR	3	-0.40426	nucleus				K08503	SYP5; syntaxin of plants SYP5	mdm04130 SNARE interactions in vesicular transport - Malus domestica (apple);
Unigene0004676	244	0.377	Down	0.00357	K	466 1950 PREDICTED: patellin-3 [Populus euphratica]	1	0.000119075	103.97	ELYQK(1)TFSDEEK	2	-0.65792	cytoplasm	GO:0006810 transport; GO:0051179 localization; GO:0051234 establishment of localization;	GO:0016020 membrane; GO:0044425 membrane part; GO:0005622 intracellular; GO:0044464 cell part; GO:0031224 intrinsic component of membrane; GO:0005623 cell; GO:0016021 integral component of membrane;	GO:0005215 transporter activity;	K19996			IPR001251; IPR009038; IPR011074;	CRAL-TRIO lipid binding domain; GOLD domain; CRAL/TRIO, N-terminal domain;
Unigene0032679	38	0.379	Down	0.0255	K	286 1218 minus strand PREDICTED: serine/threonine-protein phosphatase PP2A catalytic subunit [Jatropha curcas]	1	3.95073e-24	185.86	AK(1)EILMEESNVQPVK	3	0.039437	cytoplasm			GO:0016787 hydrolase activity; GO:0003824 catalytic activity;	K04382	PPP2C; serine/threonine-protein phosphatase 2A catalytic subunit [EC:3.1.3.16]	mdm04136 Autophagy - other - Malus domestica (apple); mdm03015 mRNA surveillance pathway - Malus domestica (apple);	IPR029052; IPR004843; IPR006186;	Metallo-dependent phosphatase-like; Calcineurin-like phosphoesterase domain, ApaH type; Serine/threonine-specific protein phosphatase/bis(5-nucleosyl)-tetraphosphatase;
Unigene0039153	248	0.383	Down	0.00568	K	"2012 2794 minus strand PREDICTED: protein TIC 22-like, chloroplastic [Prunus mume]"	1	0.00124976	70.028	QQK(1)QLSPAFR	3	0.73032	chloroplast
Unigene0034577	7	0.384	Down	0.00151	K	164 1993 minus strand PREDICTED: inter-alpha-trypsin inhibitor heavy chain H3 [Populus euphratica]	1	3.3524e-05	96.866	AEDFAK(1)AVDDGLK	2	-0.50033	peroxisome							IPR002035;	von Willebrand factor, type A;
Unigene0046446	123	0.386	Down	0.00622	K	16 456 pathogenesis-related protein-4 [Dioscorea bulbifera]	1	3.58094e-05	116.55	K(1)LDTDGSGYLR	2	0.028665	extracellular	GO:0050832 defense response to fungus; GO:0009605 response to external stimulus; GO:0009620 response to fungus; GO:0006950 response to stress; GO:0042742 defense response to bacterium; GO:0098542 defense response to other organism; GO:0006952 defense response; GO:0043207 response to external biotic stimulus; GO:0050896 response to stimulus; GO:0051707 response to other organism; GO:0009617 respon…						IPR009009; IPR001153;	RlpA-like protein, double-psi beta-barrel domain; Barwin domain;
Unigene0023107	33	0.388	Down	0.0117	K	135 1628 PREDICTED: calcium-dependent protein kinase 11 [Jatropha curcas]	1	0.00997446	54.584	LRDHYLLGK(1)K	3	1.0199	chloroplast	GO:0016310 phosphorylation; GO:0044267 cellular protein metabolic process; GO:0044238 primary metabolic process; GO:0044237 cellular metabolic process; GO:0006796 phosphate-containing compound metabolic process; GO:0071704 organic substance metabolic process; GO:0008152 metabolic process; GO:0006468 protein phosphorylation; GO:0006793 phosphorus metabolic process; GO:0044260 cellular macromolecul…		GO:0005524 ATP binding; GO:1901265 nucleoside phosphate binding; GO:0016773 phosphotransferase activity, alcohol group as acceptor; GO:0001882 nucleoside binding; GO:0043167 ion binding; GO:0004672 protein kinase activity; GO:0000166 nucleotide binding; GO:0097159 organic cyclic compound binding; GO:1901363 heterocyclic compound binding; GO:0032549 ribonucleoside binding; GO:0097367 carbohydrate …	K13412	CPK; calcium-dependent protein kinase [EC:2.7.11.1]	mdm04626 Plant-pathogen interaction - Malus domestica (apple);	IPR000719; IPR011992; IPR002048; IPR011009;	Protein kinase domain; EF-hand domain pair; EF-hand domain; Protein kinase-like domain;
Unigene0001415	319	0.389	Down	0.000113	K	"966 2009 minus strand PREDICTED: tyrosine--tRNA ligase, cytoplasmic-like [Nelumbo nucifera]"	1	0.000122319	105.52	ALNK(1)ILQPVR	3	-0.76815	cytoplasm	GO:0006518 peptide metabolic process; GO:0006725 cellular aromatic compound metabolic process; GO:0044267 cellular protein metabolic process; GO:0044699 single-organism process; GO:0009058 biosynthetic process; GO:1901566 organonitrogen compound biosynthetic process; GO:0043039 tRNA aminoacylation; GO:0044237 cellular metabolic process; GO:0071704 organic substance metabolic process; GO:0008152 m…		GO:0016876 ligase activity, forming aminoacyl-tRNA and related compounds; GO:0005524 ATP binding; GO:1901265 nucleoside phosphate binding; GO:0016875 ligase activity, forming carbon-oxygen bonds; GO:0016874 ligase activity; GO:0001882 nucleoside binding; GO:0043167 ion binding; GO:0000166 nucleotide binding; GO:0097159 organic cyclic compound binding; GO:1901363 heterocyclic compound binding; GO:…	K01866	YARS; tyrosyl-tRNA synthetase [EC:6.1.1.1]	mdm00970 Aminoacyl-tRNA biosynthesis - Malus domestica (apple);	IPR014729;	Rossmann-like alpha/beta/alpha sandwich fold;
Unigene0016829	237	0.390	Down	0.0132	K	61 1032 minus strand fructokinase [Nicotiana tabacum]	1	4.70076e-10	158.05	LLLVTLGEK(1)GCR	2	0.081149	cytoplasm	GO:0044723 single-organism carbohydrate metabolic process; GO:0008152 metabolic process; GO:0044710 single-organism metabolic process; GO:0044281 small molecule metabolic process; GO:0005996 monosaccharide metabolic process; GO:0044699 single-organism process; GO:0044238 primary metabolic process; GO:0005975 carbohydrate metabolic process; GO:0019321 pentose metabolic process; GO:0006014 D-ribose…		GO:0019200 carbohydrate kinase activity; GO:0016301 kinase activity; GO:0016773 phosphotransferase activity, alcohol group as acceptor; GO:0003824 catalytic activity; GO:0004747 ribokinase activity; GO:0016740 transferase activity; GO:0016772 transferase activity, transferring phosphorus-containing groups;	K00847	E2.7.1.4; fructokinase [EC:2.7.1.4]	mdm00500 Starch and sucrose metabolism - Malus domestica (apple); mdm00520 Amino sugar and nucleotide sugar metabolism - Malus domestica (apple); mdm00051 Fructose and mannose metabolism - Malus domestica (apple); mdm01100 Metabolic pathways - Malus domestica (apple);	IPR011611; IPR029056;	Carbohydrate kinase PfkB; Ribokinase-like;
Unigene0054154	279	0.390	Down	0.0337	K	108 1439 PREDICTED: guanosine nucleotide diphosphate dissociation inhibitor 2 [Gossypium raimondii]	1	4.69683e-10	143.46	VSGVTSEGETAMCK(1)K	3	-1.014	cytoplasm	GO:0050794 regulation of cellular process; GO:0044700 single organism signaling; GO:0051716 cellular response to stimulus; GO:0035556 intracellular signal transduction; GO:0055114 oxidation-reduction process; GO:0044699 single-organism process; GO:0071702 organic substance transport; GO:0007264 small GTPase mediated signal transduction; GO:0023052 signaling; GO:0050896 response to stimulus; GO:00…		GO:0030234 enzyme regulator activity; GO:0003824 catalytic activity; GO:0005093 Rab GDP-dissociation inhibitor activity; GO:0005092 GDP-dissociation inhibitor activity; GO:0060589 nucleoside-triphosphatase regulator activity; GO:0030695 GTPase regulator activity; GO:0098772 molecular function regulator; GO:0016491 oxidoreductase activity;	K17255			IPR023753;	FAD/NAD(P)-binding domain;
Unigene0034278	130	0.394	Down	0.0246	K	166 1374 minus strand 26S proteasome non-ATPase regulatory subunit 4 [Glycine soja]	1	0.00620325	93.374	VLELIGK(1)K	2	0.12002	nucleus				K03029	PSMD4; 26S proteasome regulatory subunit N10	mdm03050 Proteasome - Malus domestica (apple);	IPR002035;	von Willebrand factor, type A;
Unigene0001196	840	0.395	Down	0.0277	K	457 3132 minus strand Malectin/receptor-like protein kinase family protein [Theobroma cacao]	1	1.49077e-08	127.61	K(1)DPNALSGFDGNVTDSR	3	-0.54763	plasma membrane	GO:0016310 phosphorylation; GO:0044267 cellular protein metabolic process; GO:0044238 primary metabolic process; GO:0044237 cellular metabolic process; GO:0006796 phosphate-containing compound metabolic process; GO:0071704 organic substance metabolic process; GO:0008152 metabolic process; GO:0006468 protein phosphorylation; GO:0006793 phosphorus metabolic process; GO:0044260 cellular macromolecul…		GO:0005524 ATP binding; GO:1901265 nucleoside phosphate binding; GO:0016773 phosphotransferase activity, alcohol group as acceptor; GO:0001882 nucleoside binding; GO:0043167 ion binding; GO:0004672 protein kinase activity; GO:0000166 nucleotide binding; GO:0097159 organic cyclic compound binding; GO:1901363 heterocyclic compound binding; GO:0032549 ribonucleoside binding; GO:0097367 carbohydrate …				IPR000719; IPR001245; IPR024788; IPR013320; IPR011009;	Protein kinase domain; Serine-threonine/tyrosine-protein kinase catalytic domain; Malectin-like carbohydrate-binding domain; Concanavalin A-like lectin/glucanase domain; Protein kinase-like domain;
Unigene0026168	100	0.396	Down	0.0253	K	110 2059 minus strand PREDICTED: mitochondrial Rho GTPase 1 isoform X2 [Gossypium raimondii]	1	5.7569e-06	82.01	ADAVVLTYACDQPK(1)TLDR	3	-0.91781	chloroplast	GO:0050794 regulation of cellular process; GO:0044700 single organism signaling; GO:0016043 cellular component organization; GO:0051716 cellular response to stimulus; GO:0035556 intracellular signal transduction; GO:0044699 single-organism process; GO:0007264 small GTPase mediated signal transduction; GO:0023052 signaling; GO:0050896 response to stimulus; GO:0007165 signal transduction; GO:005078…	GO:0016020 membrane; GO:0019867 outer membrane; GO:0031090 organelle membrane; GO:0005737 cytoplasm; GO:0031306 intrinsic component of mitochondrial outer membrane; GO:0031224 intrinsic component of membrane; GO:0044424 intracellular part; GO:0044455 mitochondrial membrane part; GO:0005623 cell; GO:0044422 organelle part; GO:0005740 mitochondrial envelope; GO:0031301 integral component of organel…	GO:1901265 nucleoside phosphate binding; GO:0001882 nucleoside binding; GO:0043167 ion binding; GO:0016817 hydrolase activity, acting on acid anhydrides; GO:0016787 hydrolase activity; GO:0000166 nucleotide binding; GO:0017111 nucleoside-triphosphatase activity; GO:0097159 organic cyclic compound binding; GO:1901363 heterocyclic compound binding; GO:0032549 ribonucleoside binding; GO:0097367 carb…	K07870			IPR011992; IPR027417; IPR013566; IPR013567; IPR020860;	EF-hand domain pair; P-loop containing nucleoside triphosphate hydrolase; EF hand associated, type-1; EF hand associated, type-2; MIRO domain;
Unigene0029490	110	0.396	Down	0.00668	K	88 1086 minus strand Malate dehydrogenase [Morus notabilis]	1	1.04459e-07	130.47	NVSIYK(1)AQASALEK	3	-0.91547	cytoplasm	GO:0043648 dicarboxylic acid metabolic process; GO:0055114 oxidation-reduction process; GO:0044281 small molecule metabolic process; GO:0044763 single-organism cellular process; GO:0044699 single-organism process; GO:0005975 carbohydrate metabolic process; GO:0044238 primary metabolic process; GO:0044237 cellular metabolic process; GO:0071704 organic substance metabolic process; GO:0008152 metabo…		GO:0016614 oxidoreductase activity, acting on CH-OH group of donors; GO:0016616 oxidoreductase activity, acting on the CH-OH group of donors, NAD or NADP as acceptor; GO:0016615 malate dehydrogenase activity; GO:0003824 catalytic activity; GO:0030060 L-malate dehydrogenase activity; GO:0016491 oxidoreductase activity;	K00025	MDH1; malate dehydrogenase [EC:1.1.1.37]	mdm00630 Glyoxylate and dicarboxylate metabolism - Malus domestica (apple); mdm00710 Carbon fixation in photosynthetic organisms - Malus domestica (apple); mdm00270 Cysteine and methionine metabolism - Malus domestica (apple); mdm01110 Biosynthesis of secondary metabolites - Malus domestica (apple); mdm00620 Pyruvate metabolism - Malus domestica (apple); mdm00020 Citrate cycle (TCA cycle) - Malus…	IPR022383; IPR016040; IPR001236; IPR015955;	Lactate/malate dehydrogenase, C-terminal; NAD(P)-binding domain; Lactate/malate dehydrogenase, N-terminal; Lactate dehydrogenase/glycoside hydrolase, family 4, C-terminal;
Unigene0022062	236	0.399	Down	0.00375	K	284 1930 Calcium-dependent protein kinase 21 isoform 1 [Theobroma cacao]	1	2.16406e-17	149.42	DLKPENFLLSSK(1)DEGAMLK	3	0.0021387	nucleus	GO:0016310 phosphorylation; GO:0044267 cellular protein metabolic process; GO:0044238 primary metabolic process; GO:0044237 cellular metabolic process; GO:0006796 phosphate-containing compound metabolic process; GO:0071704 organic substance metabolic process; GO:0008152 metabolic process; GO:0006468 protein phosphorylation; GO:0006793 phosphorus metabolic process; GO:0044260 cellular macromolecul…		GO:0005524 ATP binding; GO:1901265 nucleoside phosphate binding; GO:0016773 phosphotransferase activity, alcohol group as acceptor; GO:0001882 nucleoside binding; GO:0043167 ion binding; GO:0004672 protein kinase activity; GO:0000166 nucleotide binding; GO:0097159 organic cyclic compound binding; GO:1901363 heterocyclic compound binding; GO:0032549 ribonucleoside binding; GO:0097367 carbohydrate …	K13412	CPK; calcium-dependent protein kinase [EC:2.7.11.1]	mdm04626 Plant-pathogen interaction - Malus domestica (apple);	IPR000719; IPR011992; IPR002048; IPR011009;	Protein kinase domain; EF-hand domain pair; EF-hand domain; Protein kinase-like domain;
Unigene0020356	41	0.400	Down	0.0135	K	146 2566 minus strand Sucrose synthase 4 isoform 1 [Theobroma cacao]	1	1.54405e-46	201.15	GK(1)GILQHHQLIAEFEALPEDNRK	3	-0.1628	cytoplasm	GO:0044723 single-organism carbohydrate metabolic process; GO:0008152 metabolic process; GO:0005985 sucrose metabolic process; GO:0044262 cellular carbohydrate metabolic process; GO:0044710 single-organism metabolic process; GO:0044763 single-organism cellular process; GO:0044699 single-organism process; GO:0009311 oligosaccharide metabolic process; GO:0005984 disaccharide metabolic process; GO:0…		GO:0016758 transferase activity, transferring hexosyl groups; GO:0003824 catalytic activity; GO:0035251 UDP-glucosyltransferase activity; GO:0008194 UDP-glycosyltransferase activity; GO:0046527 glucosyltransferase activity; GO:0016757 transferase activity, transferring glycosyl groups; GO:0016157 sucrose synthase activity; GO:0016740 transferase activity;	K00695	E2.4.1.13; sucrose synthase [EC:2.4.1.13]	mdm00500 Starch and sucrose metabolism - Malus domestica (apple); mdm01100 Metabolic pathways - Malus domestica (apple);	IPR000368; IPR001296;	Sucrose synthase; Glycosyl transferase, family 1;
Unigene0023908	465	0.400	Down	0.0113	K	976 3441 PREDICTED: eukaryotic translation initiation factor 3 subunit A [Jatropha curcas]	1	0.000174504	81.448	ELEEAQALLEETEK(1)R	3	1.2719	chloroplast			GO:0005515 protein binding; GO:0005488 binding;	K03254	EIF3A; translation initiation factor 3 subunit A	mdm03013 RNA transport - Malus domestica (apple);	IPR011991; IPR000717;	Winged helix-turn-helix DNA-binding domain; Proteasome component (PCI) domain;
Unigene0001544	39	0.404	Down	0.0111	K	144 557 PREDICTED: actin-depolymerizing factor 2-like [Eucalyptus grandis]	1	5.7675e-05	107.17	IEEK(1)AK(1)QVVVEK	3	1.5722	chloroplast	GO:0051261 protein depolymerization; GO:0016043 cellular component organization; GO:0071822 protein complex subunit organization; GO:0044763 single-organism cellular process; GO:0032984 macromolecular complex disassembly; GO:0007015 actin filament organization; GO:0008154 actin polymerization or depolymerization; GO:0044699 single-organism process; GO:0030042 actin filament depolymerization; GO:0…	GO:0043226 organelle; GO:0005856 cytoskeleton; GO:0043229 intracellular organelle; GO:0043232 intracellular non-membrane-bounded organelle; GO:0044464 cell part; GO:0005622 intracellular; GO:0044424 intracellular part; GO:0005623 cell; GO:0015629 actin cytoskeleton; GO:0043228 non-membrane-bounded organelle;	GO:0003779 actin binding; GO:0005515 protein binding; GO:0008092 cytoskeletal protein binding; GO:0005488 binding;	K05765			IPR029006; IPR002108;	ADF-H/Gelsolin-like domain; Actin-depolymerising factor homology domain;
Unigene0001544	37	0.404	Down	0.0111	K	144 557 PREDICTED: actin-depolymerizing factor 2-like [Eucalyptus grandis]	1	5.7675e-05	107.17	IEEK(1)AK(1)QVVVEK	3	1.5722	chloroplast	GO:0051261 protein depolymerization; GO:0016043 cellular component organization; GO:0071822 protein complex subunit organization; GO:0044763 single-organism cellular process; GO:0032984 macromolecular complex disassembly; GO:0007015 actin filament organization; GO:0008154 actin polymerization or depolymerization; GO:0044699 single-organism process; GO:0030042 actin filament depolymerization; GO:0…	GO:0043226 organelle; GO:0005856 cytoskeleton; GO:0043229 intracellular organelle; GO:0043232 intracellular non-membrane-bounded organelle; GO:0044464 cell part; GO:0005622 intracellular; GO:0044424 intracellular part; GO:0005623 cell; GO:0015629 actin cytoskeleton; GO:0043228 non-membrane-bounded organelle;	GO:0003779 actin binding; GO:0005515 protein binding; GO:0008092 cytoskeletal protein binding; GO:0005488 binding;	K05765			IPR029006; IPR002108;	ADF-H/Gelsolin-like domain; Actin-depolymerising factor homology domain;
Unigene0000066	161	0.407	Down	0.00828	K	974 2131 minus strand Regulatory particle triple-A ATPase 5A [Theobroma cacao]	1	0.000744908	81.95	FQK(1)LGIRPPK	3	-0.10307	cytoplasm	GO:1901575 organic substance catabolic process; GO:0008152 metabolic process; GO:0030163 protein catabolic process; GO:0009057 macromolecule catabolic process; GO:0043170 macromolecule metabolic process; GO:0019538 protein metabolic process; GO:0044238 primary metabolic process; GO:0009056 catabolic process; GO:0071704 organic substance metabolic process;	GO:0044424 intracellular part; GO:0005623 cell; GO:0044464 cell part; GO:0005622 intracellular; GO:0005737 cytoplasm;	GO:0005524 ATP binding; GO:1901265 nucleoside phosphate binding; GO:0001882 nucleoside binding; GO:0043167 ion binding; GO:0016787 hydrolase activity; GO:0000166 nucleotide binding; GO:0097159 organic cyclic compound binding; GO:1901363 heterocyclic compound binding; GO:0032549 ribonucleoside binding; GO:0097367 carbohydrate derivative binding; GO:0003824 catalytic activity; GO:0032553 ribonucleo…	K03065	PSMC3; 26S proteasome regulatory subunit T5	mdm03050 Proteasome - Malus domestica (apple);	IPR003959; IPR003593; IPR027417;	ATPase, AAA-type, core; AAA+ ATPase domain; P-loop containing nucleoside triphosphate hydrolase;
Unigene0034649	70	0.408	Down	0.0235	K	70 546 translation initiation factor [Carica papaya]	1	2.08501e-06	80.142	K(1)LEDIVPSSHNCDVPHVTR	4	1.0185	cytoplasm	GO:0032270 positive regulation of cellular protein metabolic process; GO:0006518 peptide metabolic process; GO:0010608 posttranscriptional regulation of gene expression; GO:0043243 positive regulation of protein complex disassembly; GO:0006449 regulation of translational termination; GO:0009891 positive regulation of biosynthetic process; GO:0009058 biosynthetic process; GO:0044237 cellular metab…		GO:0097159 organic cyclic compound binding; GO:1901363 heterocyclic compound binding; GO:0043022 ribosome binding; GO:0008135 translation factor activity, RNA binding; GO:0003723 RNA binding; GO:0003746 translation elongation factor activity; GO:0005488 binding; GO:0003676 nucleic acid binding; GO:0044877 macromolecular complex binding; GO:0043021 ribonucleoprotein complex binding;	K03263			IPR008991; IPR012340; IPR014722; IPR020189;	Translation protein SH3-like domain; Nucleic acid-binding, OB-fold; Ribosomal protein L2 domain 2; Translation elongation factor, IF5A C-terminal;
Unigene0037522	192	0.411	Down	0.0356	K	124 933 minus strand PREDICTED: 1-aminocyclopropane-1-carboxylate oxidase homolog 4-like [Prunus mume]	1	0.000111009	62.813	VMEMLCEGLGLEQGK(1)FK	3	0.30512	cytoplasm	GO:0044699 single-organism process; GO:0008152 metabolic process; GO:0055114 oxidation-reduction process; GO:0044710 single-organism metabolic process;		GO:0003824 catalytic activity; GO:0016491 oxidoreductase activity;				IPR027443; IPR005123; IPR026992;	Isopenicillin N synthase-like; Oxoglutarate/iron-dependent dioxygenase; Non-haem dioxygenase N-terminal domain;
Unigene0004225	429	0.412	Down	0.0101	K	408 1955 PREDICTED: cytochrome P450 89A2-like [Populus euphratica]	1	0.000626761	67.997	VWDDPMAFK(1)PER	3	1.7545	chloroplast	GO:0044699 single-organism process; GO:0008152 metabolic process; GO:0055114 oxidation-reduction process; GO:0044710 single-organism metabolic process;		GO:0097159 organic cyclic compound binding; GO:1901363 heterocyclic compound binding; GO:0020037 heme binding; GO:0005506 iron ion binding; GO:0046914 transition metal ion binding; GO:0003824 catalytic activity; GO:0005488 binding; GO:0043167 ion binding; GO:0043169 cation binding; GO:0046872 metal ion binding; GO:0016705 oxidoreductase activity, acting on paired donors, with incorporation or red…	K07408	CYP1A1; cytochrome P450 family 1 subfamily A polypeptide 1 [EC:1.14.14.1]	mdm00380 Tryptophan metabolism - Malus domestica (apple); mdm01100 Metabolic pathways - Malus domestica (apple);
Unigene0036085	82	0.412	Down	0.0275	K	"2631 2942 NADPH:quinone oxidoreductase isoform 2, partial [Theobroma cacao]"	1	5.38091e-12	128.04	AFEPPAKFDADGNLIDEASTK(1)R	3	-0.60398	chloroplast			GO:0003824 catalytic activity; GO:0016491 oxidoreductase activity;	K19784			IPR005025; IPR029039;	NADPH-dependent FMN reductase-like; Flavoprotein-like domain;
Unigene0023587	17	0.413	Down	0.0464	K	1648 1857 PREDICTED: small ubiquitin-related modifier 2-like [Solanum tuberosum]	1	0.000206058	121.73	K(1)LMGAYCDR	2	-0.76367	cytoplasm,nucleus	GO:0016925 protein sumoylation; GO:0044267 cellular protein metabolic process; GO:0070647 protein modification by small protein conjugation or removal; GO:0044238 primary metabolic process; GO:0044237 cellular metabolic process; GO:0071704 organic substance metabolic process; GO:0018193 peptidyl-amino acid modification; GO:0018205 peptidyl-lysine modification; GO:0008152 metabolic process; GO:003…		GO:0005515 protein binding; GO:0005488 binding;				IPR029071; IPR000626; IPR033950; IPR022617;	Ubiquitin-related domain; Ubiquitin domain; Sumo domain; Rad60/SUMO-like domain;
Unigene0002414	260	0.414	Down	0.0344	K	385 1215 minus strand ripening-induced ACC oxidase [Carica papaya]	1	0.00040337	83.623	LYAGLK(1)FQAK	3	0.75402	cytoskeleton	GO:0044699 single-organism process; GO:0008152 metabolic process; GO:0055114 oxidation-reduction process; GO:0044710 single-organism metabolic process;		GO:0003824 catalytic activity; GO:0016491 oxidoreductase activity;	K05933	E1.14.17.4; aminocyclopropanecarboxylate oxidase [EC:1.14.17.4]	mdm00270 Cysteine and methionine metabolism - Malus domestica (apple); mdm01110 Biosynthesis of secondary metabolites - Malus domestica (apple); mdm01100 Metabolic pathways - Malus domestica (apple);	IPR027443; IPR005123;	Isopenicillin N synthase-like; Oxoglutarate/iron-dependent dioxygenase;
Unigene0027012	326	0.423	Down	0.00786	K	72 1139 PREDICTED: glutamine synthetase nodule isozyme-like [Cucumis melo]	1	0.0102219	52.49	AGK(1)GYFEDR	3	0.25275	cytoplasm	GO:0009064 glutamine family amino acid metabolic process; GO:0008652 cellular amino acid biosynthetic process; GO:0006542 glutamine biosynthetic process; GO:0016053 organic acid biosynthetic process; GO:0044711 single-organism biosynthetic process; GO:0044281 small molecule metabolic process; GO:0006541 glutamine metabolic process; GO:0044763 single-organism cellular process; GO:0044699 single-or…		GO:0016879 ligase activity, forming carbon-nitrogen bonds; GO:0016211 ammonia ligase activity; GO:0004356 glutamate-ammonia ligase activity; GO:0016880 acid-ammonia (or amide) ligase activity; GO:0003824 catalytic activity; GO:0016874 ligase activity;	K01915	glnA; glutamine synthetase [EC:6.3.1.2]	mdm00250 Alanine, aspartate and glutamate metabolism - Malus domestica (apple); mdm00630 Glyoxylate and dicarboxylate metabolism - Malus domestica (apple); mdm01230 Biosynthesis of amino acids - Malus domestica (apple); mdm00910 Nitrogen metabolism - Malus domestica (apple); mdm01100 Metabolic pathways - Malus domestica (apple); mdm00220 Arginine biosynthesis - Malus domestica (apple);	IPR008146; IPR008147; IPR014746;	Glutamine synthetase, catalytic domain; Glutamine synthetase, beta-Grasp domain; Glutamine synthetase/guanido kinase, catalytic domain;
Unigene0031624	59	0.423	Down	0.0356	K	440 3058 Insulinase (Peptidase family M16) family protein isoform 1 [Theobroma cacao]	1	1.27306e-05	104.26	AVDSENQK(1)NLLSDAWR	3	0.7232	nucleus			GO:0046872 metal ion binding; GO:0043169 cation binding; GO:0003824 catalytic activity; GO:0005488 binding; GO:0043167 ion binding;	K01408			IPR007863; IPR032632; IPR011765; IPR011249; IPR011237;	Peptidase M16, C-terminal; Peptidase M16, middle/third domain; Peptidase M16, N-terminal; Metalloenzyme, LuxS/M16 peptidase-like; Peptidase M16 domain;
Unigene0034649	11	0.428	Down	0.00762	K	70 546 translation initiation factor [Carica papaya]	1	2.53437e-08	117.3	SDEEHHFESK(1)ADAGASK	3	-0.4185	cytoplasm	GO:0032270 positive regulation of cellular protein metabolic process; GO:0006518 peptide metabolic process; GO:0010608 posttranscriptional regulation of gene expression; GO:0043243 positive regulation of protein complex disassembly; GO:0006449 regulation of translational termination; GO:0009891 positive regulation of biosynthetic process; GO:0009058 biosynthetic process; GO:0044237 cellular metab…		GO:0097159 organic cyclic compound binding; GO:1901363 heterocyclic compound binding; GO:0043022 ribosome binding; GO:0008135 translation factor activity, RNA binding; GO:0003723 RNA binding; GO:0003746 translation elongation factor activity; GO:0005488 binding; GO:0003676 nucleic acid binding; GO:0044877 macromolecular complex binding; GO:0043021 ribonucleoprotein complex binding;	K03263			IPR008991; IPR012340; IPR014722; IPR020189;	Translation protein SH3-like domain; Nucleic acid-binding, OB-fold; Ribosomal protein L2 domain 2; Translation elongation factor, IF5A C-terminal;
Unigene0036405	255	0.429	Down	0.0233	K	57 866 PREDICTED: 40S ribosomal protein S2-4-like [Jatropha curcas]	1	1.59022e-24	193.32	SPFQEYTDLLAK(1)PTK(1)AIIHEDVERVEA	4	-0.12261	endoplasmic reticulum	GO:0006518 peptide metabolic process; GO:0043043 peptide biosynthetic process; GO:0044267 cellular protein metabolic process; GO:0006807 nitrogen compound metabolic process; GO:0009058 biosynthetic process; GO:0043603 cellular amide metabolic process; GO:0044238 primary metabolic process; GO:1901566 organonitrogen compound biosynthetic process; GO:1901576 organic substance biosynthetic process; G…	GO:0005840 ribosome; GO:0043229 intracellular organelle; GO:0043232 intracellular non-membrane-bounded organelle; GO:0015935 small ribosomal subunit; GO:0044446 intracellular organelle part; GO:0005737 cytoplasm; GO:0032991 macromolecular complex; GO:0044424 intracellular part; GO:0005623 cell; GO:0044422 organelle part; GO:0043228 non-membrane-bounded organelle; GO:0043226 organelle; GO:0044391 …	GO:0097159 organic cyclic compound binding; GO:1901363 heterocyclic compound binding; GO:0003723 RNA binding; GO:0005488 binding; GO:0003676 nucleic acid binding; GO:0005198 structural molecule activity; GO:0003735 structural constituent of ribosome;	K02981	RP-S2e; small subunit ribosomal protein S2e	mdm03010 Ribosome - Malus domestica (apple);	IPR014720; IPR005324; IPR020568; IPR014721; IPR013810;	Double-stranded RNA-binding domain; Ribosomal protein S5, C-terminal; Ribosomal protein S5 domain 2-type fold; Ribosomal protein S5 domain 2-type fold, subgroup; Ribosomal protein S5, N-terminal;
Unigene0011212	234	0.432	Down	0.0159	K	117 986 PREDICTED: protein MEMO1 [Populus euphratica]	1	0.000160369	81.709	TYLSK(1)YENTICGR	3	0.46596	mitochondria				K06990
Unigene0052591	85	0.444	Down	0.00215	K	2 295 MLP-like protein 28 [Arabidopsis thaliana]	1	0.00263638	65.842	FK(1)LIEGDLLK	2	1.5708	cytoplasm	GO:0006952 defense response; GO:0050896 response to stimulus; GO:0006950 response to stress; GO:0009607 response to biotic stimulus;						IPR023393; IPR000916;	START-like domain; Bet v I/Major latex protein;
Unigene0012243	181	0.445	Down	0.0174	K	279 1016 minus strand PAA1 [Carica papaya]	1	5.97308e-06	128.85	DQEAINFLEK(1)K	3	1.6688	cytoplasm	GO:0043632 modification-dependent macromolecule catabolic process; GO:0051603 proteolysis involved in cellular protein catabolic process; GO:0044265 cellular macromolecule catabolic process; GO:0044257 cellular protein catabolic process; GO:0019941 modification-dependent protein catabolic process; GO:0044267 cellular protein metabolic process; GO:0006511 ubiquitin-dependent protein catabolic proc…	GO:0019773 proteasome core complex, alpha-subunit complex; GO:1902494 catalytic complex; GO:0000502 proteasome complex; GO:0044464 cell part; GO:0005622 intracellular; GO:0005839 proteasome core complex; GO:0032991 macromolecular complex; GO:0044424 intracellular part; GO:1905368 peptidase complex; GO:0005623 cell; GO:0043234 protein complex; GO:1905369 endopeptidase complex;	GO:0004175 endopeptidase activity; GO:0004298 threonine-type endopeptidase activity; GO:0008233 peptidase activity; GO:0070003 threonine-type peptidase activity; GO:0003824 catalytic activity; GO:0070011 peptidase activity, acting on L-amino acid peptides; GO:0016787 hydrolase activity;	K02730	PSMA6; 20S proteasome subunit alpha 1 [EC:3.4.25.1]	mdm03050 Proteasome - Malus domestica (apple);	IPR029055; IPR000426;	Nucleophile aminohydrolases, N-terminal; Proteasome alpha-subunit, N-terminal domain;
Unigene0004206	84	0.447	Down	0.00884	K	364 747 PREDICTED: cytochrome b5 isoform E [Fragaria vesca subsp. vesca]	1	0.0276996	69.812	STVPVTK(1)K	2	1.2203	cytoplasm			GO:0097159 organic cyclic compound binding; GO:1901363 heterocyclic compound binding; GO:0020037 heme binding; GO:0046906 tetrapyrrole binding; GO:0005488 binding;				IPR001199;	Cytochrome b5-like heme/steroid binding domain;
Unigene0012869	263	0.447	Down	0.00216	K	194 1594 minus strand PREDICTED: casein kinase I isoform delta-like [Citrus sinensis]	1	0.00477927	52.247	FDDK(1)PDYAYLK	3	0.59064	cytoplasm	GO:0016310 phosphorylation; GO:0044267 cellular protein metabolic process; GO:0044238 primary metabolic process; GO:0044237 cellular metabolic process; GO:0006796 phosphate-containing compound metabolic process; GO:0071704 organic substance metabolic process; GO:0008152 metabolic process; GO:0006468 protein phosphorylation; GO:0006793 phosphorus metabolic process; GO:0044260 cellular macromolecul…		GO:0005524 ATP binding; GO:1901265 nucleoside phosphate binding; GO:0016773 phosphotransferase activity, alcohol group as acceptor; GO:0001882 nucleoside binding; GO:0043167 ion binding; GO:0004672 protein kinase activity; GO:0000166 nucleotide binding; GO:0097159 organic cyclic compound binding; GO:1901363 heterocyclic compound binding; GO:0032549 ribonucleoside binding; GO:0097367 carbohydrate …	K02218			IPR000719; IPR011009;	Protein kinase domain; Protein kinase-like domain;
Unigene0026330	292	0.451	Down	0.0258	K	130 3483 minus strand PREDICTED: ubiquitin carboxyl-terminal hydrolase 12 isoform X1 [Jatropha curcas]	1	0.000901846	93.178	VLCEK(1)LEDK	3	0.49649	cytoplasm	GO:0043632 modification-dependent macromolecule catabolic process; GO:0070646 protein modification by small protein removal; GO:0044265 cellular macromolecule catabolic process; GO:0051603 proteolysis involved in cellular protein catabolic process; GO:0044257 cellular protein catabolic process; GO:0019941 modification-dependent protein catabolic process; GO:0044267 cellular protein metabolic proc…		GO:0008233 peptidase activity; GO:0036459 thiol-dependent ubiquitinyl hydrolase activity; GO:0003824 catalytic activity; GO:0005488 binding; GO:0019783 ubiquitin-like protein-specific protease activity; GO:0101005 ubiquitinyl hydrolase activity; GO:0070011 peptidase activity, acting on L-amino acid peptides; GO:0008234 cysteine-type peptidase activity; GO:0016787 hydrolase activity; GO:0005515 pr…	K11838			IPR008974; IPR024729; IPR002083; IPR001394; IPR028889; IPR029346;	TRAF-like; Ubiquitin carboxyl-terminal hydrolase 7, ICP0-binding domain; MATH/TRAF domain; Peptidase C19, ubiquitin carboxyl-terminal hydrolase; Ubiquitin specific protease domain; Ubiquitin carboxyl-terminal hydrolase, C-terminal;
Unigene0034909	15	0.453	Down	0.0243	K	242 562 minus strand PREDICTED: probable protein Pop3 [Eucalyptus grandis]	1	1.32158e-05	70.912	HVLVAK(1)FK	3	-0.040972	cytoplasm							IPR013097; IPR011008;	Stress responsive alpha-beta barrel; Dimeric alpha-beta barrel;
Unigene0004428	31	0.455	Down	0.0212	K	99 668 minus strand PREDICTED: vacuolar protein sorting-associated protein 29 [Fragaria vesca subsp. vesca]	1	1.71369e-08	89.859	SMLVPGK(1)IQHVICTGNLCIK	3	-0.7566	cytoplasm				K18467	VPS29; vacuolar protein sorting-associated protein 29	mdm04144 Endocytosis - Malus domestica (apple);	IPR029052; IPR024654;	Metallo-dependent phosphatase-like; Calcineurin-like phosphoesterase domain, lpxH type;
Unigene0036405	39	0.456	Down	0.00832	K	57 866 PREDICTED: 40S ribosomal protein S2-4-like [Jatropha curcas]	1	6.01875e-18	225.32	K(1)EEEEK(1)WVPVTK	3	0.26835	endoplasmic reticulum	GO:0006518 peptide metabolic process; GO:0043043 peptide biosynthetic process; GO:0044267 cellular protein metabolic process; GO:0006807 nitrogen compound metabolic process; GO:0009058 biosynthetic process; GO:0043603 cellular amide metabolic process; GO:0044238 primary metabolic process; GO:1901566 organonitrogen compound biosynthetic process; GO:1901576 organic substance biosynthetic process; G…	GO:0005840 ribosome; GO:0043229 intracellular organelle; GO:0043232 intracellular non-membrane-bounded organelle; GO:0015935 small ribosomal subunit; GO:0044446 intracellular organelle part; GO:0005737 cytoplasm; GO:0032991 macromolecular complex; GO:0044424 intracellular part; GO:0005623 cell; GO:0044422 organelle part; GO:0043228 non-membrane-bounded organelle; GO:0043226 organelle; GO:0044391 …	GO:0097159 organic cyclic compound binding; GO:1901363 heterocyclic compound binding; GO:0003723 RNA binding; GO:0005488 binding; GO:0003676 nucleic acid binding; GO:0005198 structural molecule activity; GO:0003735 structural constituent of ribosome;	K02981	RP-S2e; small subunit ribosomal protein S2e	mdm03010 Ribosome - Malus domestica (apple);	IPR014720; IPR005324; IPR020568; IPR014721; IPR013810;	Double-stranded RNA-binding domain; Ribosomal protein S5, C-terminal; Ribosomal protein S5 domain 2-type fold; Ribosomal protein S5 domain 2-type fold, subgroup; Ribosomal protein S5, N-terminal;
Unigene0028637	284	0.457	Down	0.0196	K	"99 1382 PREDICTED: glyceraldehyde-3-phosphate dehydrogenase GAPCP2, chloroplastic-like [Nelumbo nucifera]"	1	0.000260804	84.479	TVDGPSMK(1)DWR	2	0.77207	chloroplast	GO:0006006 glucose metabolic process; GO:0044723 single-organism carbohydrate metabolic process; GO:0008152 metabolic process; GO:0055114 oxidation-reduction process; GO:0044710 single-organism metabolic process; GO:0044281 small molecule metabolic process; GO:0005996 monosaccharide metabolic process; GO:0044699 single-organism process; GO:0044238 primary metabolic process; GO:0005975 carbohydrat…		GO:0016620 oxidoreductase activity, acting on the aldehyde or oxo group of donors, NAD or NADP as acceptor; GO:0097159 organic cyclic compound binding; GO:1901363 heterocyclic compound binding; GO:1901265 nucleoside phosphate binding; GO:0051287 NAD binding; GO:0003824 catalytic activity; GO:0005488 binding; GO:0016903 oxidoreductase activity, acting on the aldehyde or oxo group of donors; GO:005…	K00134	GAPDH; glyceraldehyde 3-phosphate dehydrogenase [EC:1.2.1.12]	mdm00710 Carbon fixation in photosynthetic organisms - Malus domestica (apple); mdm01200 Carbon metabolism - Malus domestica (apple); mdm01230 Biosynthesis of amino acids - Malus domestica (apple); mdm01110 Biosynthesis of secondary metabolites - Malus domestica (apple); mdm01100 Metabolic pathways - Malus domestica (apple); mdm00010 Glycolysis / Gluconeogenesis - Malus domestica (apple);	IPR020829; IPR016040; IPR020828;	Glyceraldehyde 3-phosphate dehydrogenase, catalytic domain; NAD(P)-binding domain; Glyceraldehyde 3-phosphate dehydrogenase, NAD(P) binding domain;
Unigene0013568	229	0.458	Down	0.00561	K	1336 2085 PREDICTED: adenosylhomocysteinase-like [Setaria italica]	1	1.94147e-31	177.91	LSK(1)DQADYISVPVEGPYKPAHYR	3	-0.20303	cytoplasm	GO:1901606 alpha-amino acid catabolic process; GO:0009116 nucleoside metabolic process; GO:0042278 purine nucleoside metabolic process; GO:0046498 S-adenosylhomocysteine metabolic process; GO:0006725 cellular aromatic compound metabolic process; GO:0044699 single-organism process; GO:0072523 purine-containing compound catabolic process; GO:0044237 cellular metabolic process; GO:0071704 organic su…		GO:0097159 organic cyclic compound binding; GO:1901363 heterocyclic compound binding; GO:0004013 adenosylhomocysteinase activity; GO:0016801 hydrolase activity, acting on ether bonds; GO:1901265 nucleoside phosphate binding; GO:0051287 NAD binding; GO:0003824 catalytic activity; GO:0005488 binding; GO:0016787 hydrolase activity; GO:0000166 nucleotide binding; GO:0048037 cofactor binding; GO:00168…	K01251	E3.3.1.1; adenosylhomocysteinase [EC:3.3.1.1]	mdm00270 Cysteine and methionine metabolism - Malus domestica (apple); mdm01100 Metabolic pathways - Malus domestica (apple);	IPR016040; IPR015878;	NAD(P)-binding domain; S-adenosyl-L-homocysteine hydrolase, NAD binding domain;
Unigene0037819	177	0.459	Down	0.0246	K	146 1426 minus strand Sucrose proton symporter [Theobroma cacao]	1	1.38595e-05	110.08	ALLADLTGK(1)DHRR	3	0.042835	plasma membrane	GO:0006810 transport; GO:1902578 single-organism localization; GO:0015772 oligosaccharide transport; GO:0015766 disaccharide transport; GO:0044699 single-organism process; GO:0008643 carbohydrate transport; GO:0071702 organic substance transport; GO:0015770 sucrose transport; GO:0051179 localization; GO:0044765 single-organism transport; GO:0051234 establishment of localization;	GO:0016020 membrane; GO:0031226 intrinsic component of plasma membrane; GO:0044459 plasma membrane part; GO:0044425 membrane part; GO:0044464 cell part; GO:0071944 cell periphery; GO:0031224 intrinsic component of membrane; GO:0005887 integral component of plasma membrane; GO:0005623 cell; GO:0016021 integral component of membrane; GO:0005886 plasma membrane;	GO:0015154 disaccharide transmembrane transporter activity; GO:0015144 carbohydrate transmembrane transporter activity; GO:0051119 sugar transmembrane transporter activity; GO:0008515 sucrose transmembrane transporter activity; GO:0015157 oligosaccharide transmembrane transporter activity; GO:1901476 carbohydrate transporter activity; GO:0022892 substrate-specific transporter activity; GO:0022891…	K15378			IPR020846;	Major facilitator superfamily domain;
Unigene0023005	20	0.464	Down	0.0048	K	142 1425 minus strand PREDICTED: 26S protease regulatory subunit 10B homolog A [Cicer arietinum]	0.925949	0.00347491	51.567	K(0.926)LLQHK(0.074)ELEGR	4	0.29995	cytoplasm			GO:0005524 ATP binding; GO:1901265 nucleoside phosphate binding; GO:0001882 nucleoside binding; GO:0043167 ion binding; GO:0000166 nucleotide binding; GO:0097159 organic cyclic compound binding; GO:1901363 heterocyclic compound binding; GO:0032549 ribonucleoside binding; GO:0097367 carbohydrate derivative binding; GO:0032553 ribonucleotide binding; GO:0005488 binding; GO:0032550 purine ribonucleo…	K03064	PSMC6; 26S proteasome regulatory subunit T4	mdm03050 Proteasome - Malus domestica (apple);	IPR003593; IPR003959; IPR027417;	AAA+ ATPase domain; ATPase, AAA-type, core; P-loop containing nucleoside triphosphate hydrolase;
Unigene0002347	498	0.466	Down	0.0158	K	359 2116 minus strand PREDICTED: probable E3 ubiquitin-protein ligase ARI7 isoform X1 [Jatropha curcas]	1	1.74312e-46	210.38	LHQCAEK(1)ELQHFLNAEGPSK	3	-0.6247	nucleus			GO:0043169 cation binding; GO:0046872 metal ion binding; GO:0005515 protein binding; GO:0008270 zinc ion binding; GO:0046914 transition metal ion binding; GO:0005488 binding; GO:0043167 ion binding;	K11968			IPR001841; IPR002867; IPR013083;	Zinc finger, RING-type; IBR domain; Zinc finger, RING/FYVE/PHD-type;
Unigene0031577	419	0.468	Down	0.00721	K	"604 2283 minus strand PREDICTED: 2,3-bisphosphoglycerate-independent phosphoglycerate mutase [Jatropha curcas]"	1	3.60206e-05	102.4	DAILSGK(1)FHQVR	3	-0.21659	cytoplasm	GO:0046365 monosaccharide catabolic process; GO:0044724 single-organism carbohydrate catabolic process; GO:0044712 single-organism catabolic process; GO:0044281 small molecule metabolic process; GO:0044699 single-organism process; GO:0044282 small molecule catabolic process; GO:0044238 primary metabolic process; GO:0005975 carbohydrate metabolic process; GO:0071704 organic substance metabolic pro…	GO:0044424 intracellular part; GO:0005623 cell; GO:0044464 cell part; GO:0005622 intracellular; GO:0005737 cytoplasm;	GO:0016853 isomerase activity; GO:0046914 transition metal ion binding; GO:0003824 catalytic activity; GO:0005488 binding; GO:0016868 intramolecular transferase activity, phosphotransferases; GO:0043167 ion binding; GO:0043169 cation binding; GO:0046872 metal ion binding; GO:0004619 phosphoglycerate mutase activity; GO:0016866 intramolecular transferase activity; GO:0030145 manganese ion binding;	K15633	gpmI; 2,3-bisphosphoglycerate-independent phosphoglycerate mutase [EC:5.4.2.12]	mdm00260 Glycine, serine and threonine metabolism - Malus domestica (apple); mdm01200 Carbon metabolism - Malus domestica (apple); mdm01230 Biosynthesis of amino acids - Malus domestica (apple); mdm01110 Biosynthesis of secondary metabolites - Malus domestica (apple); mdm01100 Metabolic pathways - Malus domestica (apple); mdm00010 Glycolysis / Gluconeogenesis - Malus domestica (apple);	IPR017849; IPR006124; IPR011258; IPR017850;	Alkaline phosphatase-like, alpha/beta/alpha; Metalloenzyme; BPG-independent PGAM, N-terminal; Alkaline-phosphatase-like, core domain;
Unigene0002218	746	0.469	Down	0.036	K	523 3033 minus strand Autoinhibited Ca(2+)-ATPase 10 isoform 1 [Theobroma cacao]	1	8.10194e-26	164.27	AIALECGILGSDADATEPNLIEGK(1)R	3	-0.35474	plasma membrane	GO:0070588 calcium ion transmembrane transport; GO:0072511 divalent inorganic cation transport; GO:0098655 cation transmembrane transport; GO:0034220 ion transmembrane transport; GO:0098660 inorganic ion transmembrane transport; GO:0030001 metal ion transport; GO:0051234 establishment of localization; GO:0006810 transport; GO:0055085 transmembrane transport; GO:0006812 cation transport; GO:000681…	GO:0031224 intrinsic component of membrane; GO:0016020 membrane; GO:0016021 integral component of membrane; GO:0044425 membrane part;	GO:0042625 ATPase coupled ion transmembrane transporter activity; GO:1901265 nucleoside phosphate binding; GO:0015399 primary active transmembrane transporter activity; GO:0022892 substrate-specific transporter activity; GO:0016817 hydrolase activity, acting on acid anhydrides; GO:0005515 protein binding; GO:0016787 hydrolase activity; GO:0022891 substrate-specific transmembrane transporter activ…				IPR004014; IPR024750; IPR023299; IPR008250; IPR023214;	Cation-transporting P-type ATPase, N-terminal; Calcium-transporting P-type ATPase, N-terminal autoinhibitory domain; P-type ATPase, cytoplasmic domain N; P-type ATPase, A domain; HAD-like domain;
Unigene0033350	118	0.469	Down	0.0247	K	1473 2423 minus strand ADP-ribosylation factor GTPase-activating protein AGD12 [Morus notabilis]	1	0.0019172	76.345	QEFLK(1)PSLR	3	-0.56875	nucleus			GO:0030234 enzyme regulator activity; GO:0060589 nucleoside-triphosphatase regulator activity; GO:0005488 binding; GO:0030695 GTPase regulator activity; GO:0005515 protein binding; GO:0098772 molecular function regulator; GO:0008047 enzyme activator activity; GO:0005096 GTPase activator activity;	K12486	SMAP; stromal membrane-associated protein	mdm04144 Endocytosis - Malus domestica (apple);	IPR000008;	C2 domain;
Unigene0029619	17	0.472	Down	0.0141	K	149 2017 PREDICTED: V-type proton ATPase catalytic subunit A [Jatropha curcas]	1	3.40602e-08	118.19	LTTFEDSEK(1)ESEYGYVR	3	0.58455	chloroplast	GO:0009116 nucleoside metabolic process; GO:0042278 purine nucleoside metabolic process; GO:0034220 ion transmembrane transport; GO:0006725 cellular aromatic compound metabolic process; GO:0009167 purine ribonucleoside monophosphate metabolic process; GO:0090662 ATP hydrolysis coupled transmembrane transport; GO:0009259 ribonucleotide metabolic process; GO:0009117 nucleotide metabolic process; GO…	GO:0032991 macromolecular complex; GO:0016020 membrane; GO:0033178 proton-transporting two-sector ATPase complex, catalytic domain; GO:0033176 proton-transporting V-type ATPase complex; GO:0043234 protein complex; GO:0098796 membrane protein complex; GO:0044425 membrane part; GO:0016469 proton-transporting two-sector ATPase complex; GO:0033180 proton-transporting V-type ATPase, V1 domain;	GO:0042625 ATPase coupled ion transmembrane transporter activity; GO:1901265 nucleoside phosphate binding; GO:0015399 primary active transmembrane transporter activity; GO:0022892 substrate-specific transporter activity; GO:0016817 hydrolase activity, acting on acid anhydrides; GO:0044769 ATPase activity, coupled to transmembrane movement of ions, rotational mechanism; GO:0015077 monovalent inorg…	K02145	ATPeV1A; V-type H+-transporting ATPase subunit A [EC:3.6.3.14]	mdm04145 Phagosome - Malus domestica (apple); mdm00190 Oxidative phosphorylation - Malus domestica (apple); mdm01100 Metabolic pathways - Malus domestica (apple);	IPR031686; IPR004100; IPR000194; IPR027417; IPR023366; IPR024034;	ATPsynthase alpha/beta subunit, N-terminal extension; ATPase, F1/V1/A1 complex, alpha/beta subunit, N-terminal domain; ATPase, F1/V1/A1 complex, alpha/beta subunit, nucleotide-binding domain; P-loop containing nucleoside triphosphate hydrolase; ATP synthase subunit alpha-like domain; ATPase, F1/V1 complex, beta subunit, C-terminal;
Unigene0002347	413	0.473	Down	0.028	K	359 2116 minus strand PREDICTED: probable E3 ubiquitin-protein ligase ARI7 isoform X1 [Jatropha curcas]	1	0.00159815	46.121	QK(1)ALADLHQMQTIHLEK	4	0.6605	nucleus			GO:0043169 cation binding; GO:0046872 metal ion binding; GO:0005515 protein binding; GO:0008270 zinc ion binding; GO:0046914 transition metal ion binding; GO:0005488 binding; GO:0043167 ion binding;	K11968			IPR001841; IPR002867; IPR013083;	Zinc finger, RING-type; IBR domain; Zinc finger, RING/FYVE/PHD-type;
Unigene0009268	236	0.473	Down	0.0409	K	57 884 minus strand PREDICTED: mitochondrial outer membrane protein porin 2-like [Prunus mume]	1	6.48025e-18	161.61	LNNHGK(1)LGALLQHEVIPK	3	-0.2413	mitochondria	GO:0006820 anion transport; GO:0006810 transport; GO:0055085 transmembrane transport; GO:0050789 regulation of biological process; GO:0032879 regulation of localization; GO:0051049 regulation of transport; GO:0006811 ion transport; GO:0044070 regulation of anion transport; GO:0043269 regulation of ion transport; GO:0051179 localization; GO:0065007 biological regulation; GO:0051234 establishment o…	GO:0016020 membrane; GO:0043229 intracellular organelle; GO:0019867 outer membrane; GO:0044429 mitochondrial part; GO:0098588 bounding membrane of organelle; GO:0031090 organelle membrane; GO:0005741 mitochondrial outer membrane; GO:0005737 cytoplasm; GO:0044446 intracellular organelle part; GO:0031967 organelle envelope; GO:0044424 intracellular part; GO:0005623 cell; GO:0044422 organelle part; …	GO:0015075 ion transmembrane transporter activity; GO:0022803 passive transmembrane transporter activity; GO:0005253 anion channel activity; GO:0022892 substrate-specific transporter activity; GO:0015267 channel activity; GO:0022891 substrate-specific transmembrane transporter activity; GO:0005244 voltage-gated ion channel activity; GO:0008308 voltage-gated anion channel activity; GO:0022838 subs…	K15040	VDAC2; voltage-dependent anion channel protein 2	mdm04979 Cholesterol metabolism - Malus domestica (apple);	IPR023614;	Porin domain;
Unigene0005251	33	0.477	Down	0.00848	K	266 817 minus strand PREDICTED: apolipoprotein D [Jatropha curcas]	1	0.000841456	75.566	FQPK(1)DGVNTR	3	0.010332	cytoplasm			GO:0005215 transporter activity;	K03098			IPR000566; IPR012674; IPR011038;	Lipocalin/cytosolic fatty-acid binding domain; Calycin; Calycin-like;
Unigene0002491	158	0.479	Down	0.0469	K	172 1383 minus strand BAG family molecular chaperone regulator 7 [Gossypium arboreum]	1	1.97863e-11	140.78	KKEDEEVVVVK(1)K(1)APIGK	3	0.15567	chloroplast			GO:0005515 protein binding; GO:0051087 chaperone binding; GO:0005488 binding;				IPR003103;	BAG domain;
Unigene0036940	207	0.483	Down	0.00704	K	115 1485 PREDICTED: sugar transporter ERD6-like 3 [Tarenaya hassleriana]	1	0.0615286	75.269	WLAK(1)LGR	2	0.86189	plasma membrane	GO:0006810 transport; GO:0055085 transmembrane transport; GO:0051179 localization; GO:0051234 establishment of localization;	GO:0031224 intrinsic component of membrane; GO:0016020 membrane; GO:0016021 integral component of membrane; GO:0044425 membrane part;	GO:0022892 substrate-specific transporter activity; GO:0022891 substrate-specific transmembrane transporter activity; GO:0022857 transmembrane transporter activity; GO:0005215 transporter activity;	K08145			IPR020846;	Major facilitator superfamily domain;
Unigene0028802	303	0.484	Down	0.00152	K	397 2565 PREDICTED: uncharacterized membrane protein C2G11.09-like [Citrus sinensis]	1	0.000419896	99.283	LEAEQK(1)VTLR	2	-0.8727	plasma membrane		GO:0016020 membrane;		K21989			IPR027815; IPR003864; IPR032880;	10TM putative phosphate transporter, cytosolic domain; Calcium-dependent channel, 7TM region, putative phosphate; Calcium permeable stress-gated cation channel 1, N-terminal transmembrane domain;
Unigene0019007	222	0.489	Down	0.0127	K	301 1761 PREDICTED: probable 26S proteasome non-ATPase regulatory subunit 3 [Nelumbo nucifera]	1	4.33509e-12	147.39	NYLHYNLYDQAEK(1)LR	3	-0.3184	cytoplasm	GO:0050789 regulation of biological process; GO:0080090 regulation of primary metabolic process; GO:0060255 regulation of macromolecule metabolic process; GO:0051246 regulation of protein metabolic process; GO:0009894 regulation of catabolic process; GO:0019222 regulation of metabolic process; GO:0042176 regulation of protein catabolic process; GO:0065007 biological regulation;	GO:1902494 catalytic complex; GO:0000502 proteasome complex; GO:0044464 cell part; GO:0005622 intracellular; GO:0032991 macromolecular complex; GO:0044424 intracellular part; GO:1905368 peptidase complex; GO:0005623 cell; GO:0043234 protein complex; GO:1905369 endopeptidase complex;	GO:0005515 protein binding; GO:0030234 enzyme regulator activity; GO:0098772 molecular function regulator; GO:0005488 binding;	K03033	PSMD3; 26S proteasome regulatory subunit N3	mdm03050 Proteasome - Malus domestica (apple);	IPR000717; IPR011991; IPR013586;	Proteasome component (PCI) domain; Winged helix-turn-helix DNA-binding domain; 26S proteasome regulatory subunit, C-terminal;
Unigene0002414	82	0.495	Down	0.00137	K	385 1215 minus strand ripening-induced ACC oxidase [Carica papaya]	1	0.0091105	67.169	VMK(1)EFALK	3	-1.4628	cytoskeleton	GO:0044699 single-organism process; GO:0008152 metabolic process; GO:0055114 oxidation-reduction process; GO:0044710 single-organism metabolic process;		GO:0003824 catalytic activity; GO:0016491 oxidoreductase activity;	K05933	E1.14.17.4; aminocyclopropanecarboxylate oxidase [EC:1.14.17.4]	mdm00270 Cysteine and methionine metabolism - Malus domestica (apple); mdm01110 Biosynthesis of secondary metabolites - Malus domestica (apple); mdm01100 Metabolic pathways - Malus domestica (apple);	IPR027443; IPR005123;	Isopenicillin N synthase-like; Oxoglutarate/iron-dependent dioxygenase;
Unigene0035695	34	0.499	Down	0.024	K	"1650 2576 minus strand Oxidoreductase, zinc-binding dehydrogenase family protein [Theobroma cacao]"	1	0.00100125	69.672	TQK(1)GMLRPLLPR	4	0.78823	cytoplasm	GO:0044699 single-organism process; GO:0008152 metabolic process; GO:0055114 oxidation-reduction process; GO:0044710 single-organism metabolic process;		GO:0003824 catalytic activity; GO:0016491 oxidoreductase activity;				IPR011032; IPR020843; IPR016040; IPR013154;	GroES-like; Polyketide synthase, enoylreductase domain; NAD(P)-binding domain; Alcohol dehydrogenase, N-terminal;
Unigene0002613	6	0.503	Down	0.0178	K	62 523 minus strand PREDICTED: ubiquitin-NEDD8-like protein RUB2 isoform X1 [Gossypium raimondii]	1	1.72616e-06	124.12	QIFVK(1)TLTGK	2	-0.015634	cytoplasm,nucleus			GO:0005515 protein binding; GO:0005488 binding;	K12158			IPR029071; IPR000626;	Ubiquitin-related domain; Ubiquitin domain;
Unigene0016388	1378	0.503	Down	0.0172	K	174 4526 PREDICTED: myosin-9 [Pyrus x bretschneideri]	1	9.49845e-05	77.068	STESNPVELK(1)DGTEIK	3	0.74905	nucleus
Unigene0013180	12	0.506	Down	0.0391	K	244 798 Flavoprotein wrbA [Gossypium arboreum]	1	0.0231218	45.653	K(1)RFPTEASDR	3	1.1234	cytoplasm			GO:0097159 organic cyclic compound binding; GO:1901363 heterocyclic compound binding; GO:0097367 carbohydrate derivative binding; GO:1901265 nucleoside phosphate binding; GO:0003824 catalytic activity; GO:0032553 ribonucleotide binding; GO:0005488 binding; GO:0043167 ion binding; GO:0043168 anion binding; GO:0000166 nucleotide binding; GO:0010181 FMN binding; GO:0048037 cofactor binding; GO:00164…				IPR005025; IPR029039; IPR008254;	NADPH-dependent FMN reductase-like; Flavoprotein-like domain; Flavodoxin/nitric oxide synthase;
Unigene0032137	433	0.506	Down	0.016	K	116 1762 minus strand PREDICTED: T-complex protein 1 subunit eta-like [Nelumbo nucifera]	1	2.54738e-05	112.17	SIAGK(1)AQLFINSYAK	3	2.2621	cytoplasm	GO:0006457 protein folding; GO:0009987 cellular process;		GO:0005524 ATP binding; GO:1901265 nucleoside phosphate binding; GO:0001882 nucleoside binding; GO:0043167 ion binding; GO:0005515 protein binding; GO:0000166 nucleotide binding; GO:0097159 organic cyclic compound binding; GO:1901363 heterocyclic compound binding; GO:0032549 ribonucleoside binding; GO:0097367 carbohydrate derivative binding; GO:0032553 ribonucleotide binding; GO:0005488 binding; …	K09499			IPR027410; IPR027409; IPR027413;	TCP-1-like chaperonin intermediate domain; GroEL-like apical domain; GroEL-like equatorial domain;
Unigene0001380	155	0.507	Down	0.0131	K	75 1010 PREDICTED: 26S proteasome non-ATPase regulatory subunit 14 homolog [Eucalyptus grandis]	1	0.000299253	69.92	AVAVVVDPIQSVK(1)GK	3	0.03233	cytoplasm			GO:0005515 protein binding; GO:0005488 binding;	K03030	PSMD14; 26S proteasome regulatory subunit N11	mdm03050 Proteasome - Malus domestica (apple);	IPR000555; IPR024969;	JAB1/MPN/MOV34 metalloenzyme domain; Rpn11/EIF3F, C-terminal;
Unigene0022377	8	0.507	Down	0.0121	K	52 525 minus strand PREDICTED: ubiquitin-40S ribosomal protein S27a-like [Populus euphratica]	1	1.72616e-06	124.12	MQIFVK(1)TLTGK	2	0.54222	cytoplasm	GO:0006518 peptide metabolic process; GO:0043043 peptide biosynthetic process; GO:0044267 cellular protein metabolic process; GO:0006807 nitrogen compound metabolic process; GO:0009058 biosynthetic process; GO:0043603 cellular amide metabolic process; GO:0044238 primary metabolic process; GO:1901566 organonitrogen compound biosynthetic process; GO:1901576 organic substance biosynthetic process; G…	GO:0005840 ribosome; GO:0043226 organelle; GO:0043229 intracellular organelle; GO:0043232 intracellular non-membrane-bounded organelle; GO:0044464 cell part; GO:0005622 intracellular; GO:0005737 cytoplasm; GO:0032991 macromolecular complex; GO:0044424 intracellular part; GO:1990904 ribonucleoprotein complex; GO:0005623 cell; GO:0030529 intracellular ribonucleoprotein complex; GO:0044444 cytoplasm…	GO:0005515 protein binding; GO:0003735 structural constituent of ribosome; GO:0005198 structural molecule activity; GO:0005488 binding;	K02977	RP-S27Ae; small subunit ribosomal protein S27Ae	mdm03010 Ribosome - Malus domestica (apple);	IPR002906; IPR011332; IPR029071; IPR000626;	Ribosomal protein S27a; Zinc-binding ribosomal protein; Ubiquitin-related domain; Ubiquitin domain;
Unigene0002218	6	0.508	Down	0.0108	K	523 3033 minus strand Autoinhibited Ca(2+)-ATPase 10 isoform 1 [Theobroma cacao]	1	9.17581e-05	105.98	STLIK(1)GSPYR	2	-0.64963	plasma membrane	GO:0070588 calcium ion transmembrane transport; GO:0072511 divalent inorganic cation transport; GO:0098655 cation transmembrane transport; GO:0034220 ion transmembrane transport; GO:0098660 inorganic ion transmembrane transport; GO:0030001 metal ion transport; GO:0051234 establishment of localization; GO:0006810 transport; GO:0055085 transmembrane transport; GO:0006812 cation transport; GO:000681…	GO:0031224 intrinsic component of membrane; GO:0016020 membrane; GO:0016021 integral component of membrane; GO:0044425 membrane part;	GO:0042625 ATPase coupled ion transmembrane transporter activity; GO:1901265 nucleoside phosphate binding; GO:0015399 primary active transmembrane transporter activity; GO:0022892 substrate-specific transporter activity; GO:0016817 hydrolase activity, acting on acid anhydrides; GO:0005515 protein binding; GO:0016787 hydrolase activity; GO:0022891 substrate-specific transmembrane transporter activ…				IPR004014; IPR024750; IPR023299; IPR008250; IPR023214;	Cation-transporting P-type ATPase, N-terminal; Calcium-transporting P-type ATPase, N-terminal autoinhibitory domain; P-type ATPase, cytoplasmic domain N; P-type ATPase, A domain; HAD-like domain;
Unigene0026330	536	0.512	Down	0.000458	K	130 3483 minus strand PREDICTED: ubiquitin carboxyl-terminal hydrolase 12 isoform X1 [Jatropha curcas]	1	3.26669e-05	101.2	IICNVDEK(1)DIAEHLR	3	-0.076061	cytoplasm	GO:0043632 modification-dependent macromolecule catabolic process; GO:0070646 protein modification by small protein removal; GO:0044265 cellular macromolecule catabolic process; GO:0051603 proteolysis involved in cellular protein catabolic process; GO:0044257 cellular protein catabolic process; GO:0019941 modification-dependent protein catabolic process; GO:0044267 cellular protein metabolic proc…		GO:0008233 peptidase activity; GO:0036459 thiol-dependent ubiquitinyl hydrolase activity; GO:0003824 catalytic activity; GO:0005488 binding; GO:0019783 ubiquitin-like protein-specific protease activity; GO:0101005 ubiquitinyl hydrolase activity; GO:0070011 peptidase activity, acting on L-amino acid peptides; GO:0008234 cysteine-type peptidase activity; GO:0016787 hydrolase activity; GO:0005515 pr…	K11838			IPR008974; IPR024729; IPR002083; IPR001394; IPR028889; IPR029346;	TRAF-like; Ubiquitin carboxyl-terminal hydrolase 7, ICP0-binding domain; MATH/TRAF domain; Peptidase C19, ubiquitin carboxyl-terminal hydrolase; Ubiquitin specific protease domain; Ubiquitin carboxyl-terminal hydrolase, C-terminal;
Unigene0038308	89	0.515	Down	0.0395	K	484 789 minus strand Uncharacterized membrane protein [Morus notabilis]	1	2.34041e-06	97.081	ISGK(1)SSPSLHEVVHEHR	4	0.30416	extracellular
Unigene0032334	94	0.518	Down	0.0344	K	162 620 PREDICTED: 17.6 kDa class I heat shock protein 2-like isoform X1 [Tarenaya hassleriana]	1	2.05597e-25	231.06	HVEEEEK(1)K(1)ETWHR	4	0.19123	cytoplasm							IPR002068; IPR008978;	Alpha crystallin/Hsp20 domain; HSP20-like chaperone;
Unigene0047519	625	0.519	Down	0.00437	K	327 3212 Phosphoenolpyruvate carboxylase 3 isoform 1 [Theobroma cacao]	1	1.32223e-09	142.19	QFGVK(1)LTMFHGR	2	-0.056366	cytoplasm	GO:0072350 tricarboxylic acid metabolic process; GO:0055114 oxidation-reduction process; GO:0044281 small molecule metabolic process; GO:0044763 single-organism cellular process; GO:0006099 tricarboxylic acid cycle; GO:0044699 single-organism process; GO:0044238 primary metabolic process; GO:0045333 cellular respiration; GO:0044237 cellular metabolic process; GO:0071704 organic substance metaboli…		GO:0016831 carboxy-lyase activity; GO:0016829 lyase activity; GO:0008964 phosphoenolpyruvate carboxylase activity; GO:0003824 catalytic activity; GO:0016830 carbon-carbon lyase activity; GO:0004611 phosphoenolpyruvate carboxykinase activity;	K01595	ppc; phosphoenolpyruvate carboxylase [EC:4.1.1.31]	mdm00620 Pyruvate metabolism - Malus domestica (apple); mdm00710 Carbon fixation in photosynthetic organisms - Malus domestica (apple); mdm01200 Carbon metabolism - Malus domestica (apple); mdm01100 Metabolic pathways - Malus domestica (apple);	IPR015813;	Pyruvate/Phosphoenolpyruvate kinase-like domain;
Unigene0032519	248	0.520	Down	0.0217	K	132 929 minus strand Plasma membrane isoform 1 [Theobroma cacao]	1	0.00108959	72.2	SK(1)VSHLIIQK	3	-0.16054	nucleus							IPR011528;	Nuclease-related domain, NERD;
Unigene0034278	391	0.520	Down	0.0426	K	166 1374 minus strand 26S proteasome non-ATPase regulatory subunit 4 [Glycine soja]	1	2.7074e-05	100.4	DLLASMQSQSEPQEK(1)K	3	-0.37431	nucleus				K03029	PSMD4; 26S proteasome regulatory subunit N10	mdm03050 Proteasome - Malus domestica (apple);	IPR002035;	von Willebrand factor, type A;
Unigene0020387	7	0.521	Down	0.0178	K	140 1189 minus strand PREDICTED: ankyrin repeat domain-containing protein 2 [Jatropha curcas]	1	0.00133963	57.414	ASNSQK(1)DLPADEK	2	0.18959	nucleus			GO:0005515 protein binding; GO:0005488 binding;				IPR020683;	Ankyrin repeat-containing domain;
Unigene0024679	345	0.523	Down	0.035	K	642 1751 minus strand PREDICTED: elongation factor 1-gamma-like [Vitis vinifera]	1	5.93704e-05	103.11	KVDISDEAQK(1)ER	3	0.39007	cytoplasm	GO:0006518 peptide metabolic process; GO:0006414 translational elongation; GO:0043043 peptide biosynthetic process; GO:0044267 cellular protein metabolic process; GO:0006807 nitrogen compound metabolic process; GO:0009058 biosynthetic process; GO:0043603 cellular amide metabolic process; GO:0044238 primary metabolic process; GO:1901566 organonitrogen compound biosynthetic process; GO:1901576 orga…		GO:0097159 organic cyclic compound binding; GO:1901363 heterocyclic compound binding; GO:0003723 RNA binding; GO:0008135 translation factor activity, RNA binding; GO:0005515 protein binding; GO:0003746 translation elongation factor activity; GO:0005488 binding; GO:0003676 nucleic acid binding;				IPR010987; IPR004046; IPR001662; IPR004045; IPR012336;	Glutathione S-transferase, C-terminal-like; Glutathione S-transferase, C-terminal; Translation elongation factor EF1B, gamma chain, conserved; Glutathione S-transferase, N-terminal; Thioredoxin-like fold;
Unigene0016829	306	0.525	Down	0.0045	K	61 1032 minus strand fructokinase [Nicotiana tabacum]	1	1.63137e-06	105.28	K(1)GAIPALPTEAEAHGLFK	3	1.2797	cytoplasm	GO:0044723 single-organism carbohydrate metabolic process; GO:0008152 metabolic process; GO:0044710 single-organism metabolic process; GO:0044281 small molecule metabolic process; GO:0005996 monosaccharide metabolic process; GO:0044699 single-organism process; GO:0044238 primary metabolic process; GO:0005975 carbohydrate metabolic process; GO:0019321 pentose metabolic process; GO:0006014 D-ribose…		GO:0019200 carbohydrate kinase activity; GO:0016301 kinase activity; GO:0016773 phosphotransferase activity, alcohol group as acceptor; GO:0003824 catalytic activity; GO:0004747 ribokinase activity; GO:0016740 transferase activity; GO:0016772 transferase activity, transferring phosphorus-containing groups;	K00847	E2.7.1.4; fructokinase [EC:2.7.1.4]	mdm00500 Starch and sucrose metabolism - Malus domestica (apple); mdm00520 Amino sugar and nucleotide sugar metabolism - Malus domestica (apple); mdm00051 Fructose and mannose metabolism - Malus domestica (apple); mdm01100 Metabolic pathways - Malus domestica (apple);	IPR011611; IPR029056;	Carbohydrate kinase PfkB; Ribokinase-like;
Unigene0006698	39	0.526	Down	0.0392	K	139 555 PREDICTED: actin-depolymerizing factor 2 [Eucalyptus grandis]	1	0.000125784	90.614	IEEK(1)QK(1)QVVVEK	4	1.9672	chloroplast	GO:0051261 protein depolymerization; GO:0016043 cellular component organization; GO:0071822 protein complex subunit organization; GO:0044763 single-organism cellular process; GO:0032984 macromolecular complex disassembly; GO:0007015 actin filament organization; GO:0008154 actin polymerization or depolymerization; GO:0044699 single-organism process; GO:0030042 actin filament depolymerization; GO:0…	GO:0043226 organelle; GO:0005856 cytoskeleton; GO:0043229 intracellular organelle; GO:0043232 intracellular non-membrane-bounded organelle; GO:0005622 intracellular; GO:0044464 cell part; GO:0044424 intracellular part; GO:0005623 cell; GO:0015629 actin cytoskeleton; GO:0043228 non-membrane-bounded organelle;	GO:0003779 actin binding; GO:0005515 protein binding; GO:0008092 cytoskeletal protein binding; GO:0005488 binding;	K05765			IPR029006; IPR002108;	ADF-H/Gelsolin-like domain; Actin-depolymerising factor homology domain;
Unigene0006698	37	0.526	Down	0.0392	K	139 555 PREDICTED: actin-depolymerizing factor 2 [Eucalyptus grandis]	1	0.000125784	90.614	IEEK(1)QK(1)QVVVEK	4	1.9672	chloroplast	GO:0051261 protein depolymerization; GO:0016043 cellular component organization; GO:0071822 protein complex subunit organization; GO:0044763 single-organism cellular process; GO:0032984 macromolecular complex disassembly; GO:0007015 actin filament organization; GO:0008154 actin polymerization or depolymerization; GO:0044699 single-organism process; GO:0030042 actin filament depolymerization; GO:0…	GO:0043226 organelle; GO:0005856 cytoskeleton; GO:0043229 intracellular organelle; GO:0043232 intracellular non-membrane-bounded organelle; GO:0005622 intracellular; GO:0044464 cell part; GO:0044424 intracellular part; GO:0005623 cell; GO:0015629 actin cytoskeleton; GO:0043228 non-membrane-bounded organelle;	GO:0003779 actin binding; GO:0005515 protein binding; GO:0008092 cytoskeletal protein binding; GO:0005488 binding;	K05765			IPR029006; IPR002108;	ADF-H/Gelsolin-like domain; Actin-depolymerising factor homology domain;
Unigene0045626	60	0.528	Down	0.0177	K	2 289 minus strand PREDICTED: elicitor-responsive protein 1-like [Cucumis melo]	1	0.000213471	87.184	GTYPVWNEK(1)FK	3	2.4053	cytoplasm			GO:0005515 protein binding; GO:0005488 binding;				IPR000008;	C2 domain;
Unigene0048051	130	0.528	Down	0.000287	K	"96 737 PREDICTED: NADH dehydrogenase [ubiquinone] iron-sulfur protein 7, mitochondrial [Brassica rapa]"	1	0.000103395	60.294	QSDCMIVAGTLTNK(1)MAPALR	3	-0.76433	chloroplast	GO:0044699 single-organism process; GO:0008152 metabolic process; GO:0055114 oxidation-reduction process; GO:0044710 single-organism metabolic process;		GO:0016651 oxidoreductase activity, acting on NAD(P)H; GO:0003954 NADH dehydrogenase activity; GO:0003824 catalytic activity; GO:0005488 binding; GO:0051536 iron-sulfur cluster binding; GO:0050136 NADH dehydrogenase (quinone) activity; GO:0051539 4 iron, 4 sulfur cluster binding; GO:0048037 cofactor binding; GO:0048038 quinone binding; GO:0016655 oxidoreductase activity, acting on NAD(P)H, quinon…	K03940	NDUFS7; NADH dehydrogenase (ubiquinone) Fe-S protein 7 [EC:1.6.5.3 1.6.99.3]	mdm00190 Oxidative phosphorylation - Malus domestica (apple); mdm01100 Metabolic pathways - Malus domestica (apple);	IPR006137;	NADH:ubiquinone oxidoreductase-like, 20kDa subunit;
Unigene0034437	188	0.529	Down	0.0218	K	1087 1719 minus strand PREDICTED: BRCA1-A complex subunit BRE isoform X1 [Gossypium raimondii]	1	0.00788573	76.228	WDAAK(1)MAER	3	0.35375	chloroplast				K12173	BRE; BRCA1-A complex subunit BRE	mdm03440 Homologous recombination - Malus domestica (apple);
Unigene0034909	5	0.535	Down	0.0452	K	242 562 minus strand PREDICTED: probable protein Pop3 [Eucalyptus grandis]	1	0.000678995	94.309	MEEAK(1)GVVK	2	1.1365	cytoplasm							IPR013097; IPR011008;	Stress responsive alpha-beta barrel; Dimeric alpha-beta barrel;
Unigene0008390	655	0.538	Down	0.0127	K	30 2207 Glycyl-tRNA synthetase / glycine--tRNA ligase [Theobroma cacao]	1	3.98939e-05	114.86	IDITGTSIGK(1)R	3	0.42538	mitochondria	GO:0006426 glycyl-tRNA aminoacylation; GO:0006518 peptide metabolic process; GO:0006725 cellular aromatic compound metabolic process; GO:0044267 cellular protein metabolic process; GO:0044699 single-organism process; GO:0009058 biosynthetic process; GO:1901566 organonitrogen compound biosynthetic process; GO:0043039 tRNA aminoacylation; GO:0044237 cellular metabolic process; GO:0071704 organic su…	GO:0044424 intracellular part; GO:0005623 cell; GO:0044464 cell part; GO:0005622 intracellular; GO:0005737 cytoplasm;	GO:0016876 ligase activity, forming aminoacyl-tRNA and related compounds; GO:0005524 ATP binding; GO:1901265 nucleoside phosphate binding; GO:0016875 ligase activity, forming carbon-oxygen bonds; GO:0001882 nucleoside binding; GO:0043167 ion binding; GO:0016874 ligase activity; GO:0000166 nucleotide binding; GO:0097159 organic cyclic compound binding; GO:1901363 heterocyclic compound binding; GO:…	K01880	GARS; glycyl-tRNA synthetase [EC:6.1.1.14]	mdm00970 Aminoacyl-tRNA biosynthesis - Malus domestica (apple);	IPR002314; IPR033731; IPR009068; IPR004154; IPR000738; IPR006195;	Aminoacyl-tRNA synthetase, class II (G/ P/ S/T); Glycyl-tRNA synthetase-like core domain; S15/NS1, RNA-binding; Anticodon-binding; WHEP-TRS domain; Aminoacyl-tRNA synthetase, class II;
Unigene0029018	159	0.538	Down	0.0304	K	275 2839 Aconitase 3 [Theobroma cacao]	0.999904	5.09366e-05	61.477	IIDWENTSPK(1)QVEIPFKPAR	4	0.89722	chloroplast	GO:0008152 metabolic process;			K01681	ACO; aconitate hydratase [EC:4.2.1.3]	mdm00020 Citrate cycle (TCA cycle) - Malus domestica (apple); mdm00630 Glyoxylate and dicarboxylate metabolism - Malus domestica (apple); mdm01200 Carbon metabolism - Malus domestica (apple); mdm01230 Biosynthesis of amino acids - Malus domestica (apple); mdm01110 Biosynthesis of secondary metabolites - Malus domestica (apple); mdm01100 Metabolic pathways - Malus domestica (apple); mdm01210 2-Oxo…	IPR001030; IPR000573; IPR015932; IPR015928; IPR015931;	Aconitase/3-isopropylmalate dehydratase large subunit, alpha/beta/alpha domain; Aconitase A/isopropylmalate dehydratase small subunit, swivel domain; Aconitase/3-isopropylmalate dehydratase large subunit, alpha/beta/alpha, subdomain 2; Aconitase/3-isopropylmalate dehydratase, swivel; Aconitase/3-isopropylmalate dehydratase large subunit, alpha/beta/alpha, subdomain 1/3;
Unigene0034703	19	0.539	Down	0.0492	K	1486 1704 PREDICTED: small ubiquitin-related modifier 2 isoform X2 [Amborella trichopoda]	1	0.000259136	150.61	K(1)LMTAYCDR	2	-1.425	mitochondria	GO:0016925 protein sumoylation; GO:0044267 cellular protein metabolic process; GO:0070647 protein modification by small protein conjugation or removal; GO:0044238 primary metabolic process; GO:0044237 cellular metabolic process; GO:0071704 organic substance metabolic process; GO:0018193 peptidyl-amino acid modification; GO:0018205 peptidyl-lysine modification; GO:0008152 metabolic process; GO:003…		GO:0005515 protein binding; GO:0005488 binding;				IPR029071; IPR000626; IPR033950; IPR022617;	Ubiquitin-related domain; Ubiquitin domain; Sumo domain; Rad60/SUMO-like domain;
Unigene0034416	140	0.542	Down	0.0178	K	943 1875 methionine synthase [Carica papaya]	1	6.31438e-07	120.53	GK(1)YLFSGVVDGR	2	0.19598	cytoplasm	GO:0000097 sulfur amino acid biosynthetic process; GO:0016053 organic acid biosynthetic process; GO:0009066 aspartate family amino acid metabolic process; GO:0044699 single-organism process; GO:0009058 biosynthetic process; GO:1901566 organonitrogen compound biosynthetic process; GO:0044237 cellular metabolic process; GO:0000096 sulfur amino acid metabolic process; GO:0044272 sulfur compound bios…		GO:0042085 5-methyltetrahydropteroyltri-L-glutamate-dependent methyltransferase activity; GO:0008168 methyltransferase activity; GO:0046914 transition metal ion binding; GO:0003824 catalytic activity; GO:0005488 binding; GO:0008172 S-methyltransferase activity; GO:0043167 ion binding; GO:0016741 transferase activity, transferring one-carbon groups; GO:0046872 metal ion binding; GO:0043169 cation …				IPR013215; IPR002629;	Cobalamin-independent methionine synthase MetE, N-terminal; Cobalamin-independent methionine synthase MetE, C-terminal/archaeal;
Unigene0001666	810	0.543	Down	0.00852	K	160 3111 minus strand PREDICTED: alanine--tRNA ligase [Populus euphratica]	1	0.0147788	53.756	IEGSLLEK(1)K	3	0.77806	chloroplast	GO:0006518 peptide metabolic process; GO:0006725 cellular aromatic compound metabolic process; GO:0044267 cellular protein metabolic process; GO:0044699 single-organism process; GO:0009058 biosynthetic process; GO:1901566 organonitrogen compound biosynthetic process; GO:0043039 tRNA aminoacylation; GO:0044237 cellular metabolic process; GO:0071704 organic substance metabolic process; GO:0008152 m…	GO:0044424 intracellular part; GO:0005623 cell; GO:0044464 cell part; GO:0005622 intracellular; GO:0005737 cytoplasm;	GO:0016876 ligase activity, forming aminoacyl-tRNA and related compounds; GO:0005524 ATP binding; GO:1901265 nucleoside phosphate binding; GO:0016875 ligase activity, forming carbon-oxygen bonds; GO:0001882 nucleoside binding; GO:0043167 ion binding; GO:0016874 ligase activity; GO:0000166 nucleotide binding; GO:0097159 organic cyclic compound binding; GO:1901363 heterocyclic compound binding; GO:…	K01872	AARS; alanyl-tRNA synthetase [EC:6.1.1.7]	mdm00970 Aminoacyl-tRNA biosynthesis - Malus domestica (apple);	IPR018163; IPR018164; IPR012947; IPR003156; IPR018162; IPR018165; IPR009000;	Threonyl/alanyl tRNA synthetase, class II-like, putative editing domain; Alanyl-tRNA synthetase, class IIc, N-terminal; Threonyl/alanyl tRNA synthetase, SAD; DHHA1 domain; Alanine-tRNA ligase, class IIc, anti-codon-binding domain; Alanyl-tRNA synthetase, class IIc, core domain; Translation protein, beta-barrel domain;
Unigene0019007	376	0.543	Down	0.0122	K	301 1761 PREDICTED: probable 26S proteasome non-ATPase regulatory subunit 3 [Nelumbo nucifera]	1	0.0205801	61.161	ISLADVAK(1)K	3	1.0891	cytoplasm	GO:0050789 regulation of biological process; GO:0080090 regulation of primary metabolic process; GO:0060255 regulation of macromolecule metabolic process; GO:0051246 regulation of protein metabolic process; GO:0009894 regulation of catabolic process; GO:0019222 regulation of metabolic process; GO:0042176 regulation of protein catabolic process; GO:0065007 biological regulation;	GO:1902494 catalytic complex; GO:0000502 proteasome complex; GO:0044464 cell part; GO:0005622 intracellular; GO:0032991 macromolecular complex; GO:0044424 intracellular part; GO:1905368 peptidase complex; GO:0005623 cell; GO:0043234 protein complex; GO:1905369 endopeptidase complex;	GO:0005515 protein binding; GO:0030234 enzyme regulator activity; GO:0098772 molecular function regulator; GO:0005488 binding;	K03033	PSMD3; 26S proteasome regulatory subunit N3	mdm03050 Proteasome - Malus domestica (apple);	IPR000717; IPR011991; IPR013586;	Proteasome component (PCI) domain; Winged helix-turn-helix DNA-binding domain; 26S proteasome regulatory subunit, C-terminal;
Unigene0001196	771	0.547	Down	0.0395	K	457 3132 minus strand Malectin/receptor-like protein kinase family protein [Theobroma cacao]	1	0.000565885	103.55	GK(1)IANECFR	3	-0.97117	plasma membrane	GO:0016310 phosphorylation; GO:0044267 cellular protein metabolic process; GO:0044238 primary metabolic process; GO:0044237 cellular metabolic process; GO:0006796 phosphate-containing compound metabolic process; GO:0071704 organic substance metabolic process; GO:0008152 metabolic process; GO:0006468 protein phosphorylation; GO:0006793 phosphorus metabolic process; GO:0044260 cellular macromolecul…		GO:0005524 ATP binding; GO:1901265 nucleoside phosphate binding; GO:0016773 phosphotransferase activity, alcohol group as acceptor; GO:0001882 nucleoside binding; GO:0043167 ion binding; GO:0004672 protein kinase activity; GO:0000166 nucleotide binding; GO:0097159 organic cyclic compound binding; GO:1901363 heterocyclic compound binding; GO:0032549 ribonucleoside binding; GO:0097367 carbohydrate …				IPR000719; IPR001245; IPR024788; IPR013320; IPR011009;	Protein kinase domain; Serine-threonine/tyrosine-protein kinase catalytic domain; Malectin-like carbohydrate-binding domain; Concanavalin A-like lectin/glucanase domain; Protein kinase-like domain;
Unigene0004146	318	0.547	Down	0.039	K	407 1747 minus strand PREDICTED: elongation factor 1-alpha isoform X1 [Jatropha curcas]	1	6.21117e-06	113.99	GFVASNSK(1)DDPAK	2	-0.24471	cytoplasm	GO:0006518 peptide metabolic process; GO:0006414 translational elongation; GO:0043043 peptide biosynthetic process; GO:0044267 cellular protein metabolic process; GO:0006807 nitrogen compound metabolic process; GO:0009058 biosynthetic process; GO:0043603 cellular amide metabolic process; GO:0044238 primary metabolic process; GO:1901566 organonitrogen compound biosynthetic process; GO:1901576 orga…	GO:0044424 intracellular part; GO:0005623 cell; GO:0044464 cell part; GO:0005622 intracellular; GO:0005737 cytoplasm;	GO:0003723 RNA binding; GO:1901265 nucleoside phosphate binding; GO:0003746 translation elongation factor activity; GO:0001882 nucleoside binding; GO:0043167 ion binding; GO:0016817 hydrolase activity, acting on acid anhydrides; GO:0016787 hydrolase activity; GO:0000166 nucleotide binding; GO:0017111 nucleoside-triphosphatase activity; GO:1901363 heterocyclic compound binding; GO:0097159 organic …	K03231	EEF1A; elongation factor 1-alpha	mdm03013 RNA transport - Malus domestica (apple);	IPR004160; IPR004161; IPR009001; IPR027417; IPR000795; IPR009000;	Translation elongation factor EFTu/EF1A, C-terminal; Translation elongation factor EFTu-like, domain 2; Translation elongation factor EF1A/initiation factor IF2gamma, C-terminal; P-loop containing nucleoside triphosphate hydrolase; Transcription factor, GTP-binding domain; Translation protein, beta-barrel domain;
Unigene0002959	150	0.550	Down	0.0097	K	3542 4030 minus strand 6-phosphogluconolactonase 1 isoform 1 [Theobroma cacao]	0.999723	0.00537472	49.149	KLVWFLDK(1)PAASK	3	2.8181	cytoplasm	GO:0006739 NADP metabolic process; GO:0019362 pyridine nucleotide metabolic process; GO:0006725 cellular aromatic compound metabolic process; GO:0046496 nicotinamide nucleotide metabolic process; GO:0009117 nucleotide metabolic process; GO:0044699 single-organism process; GO:0072524 pyridine-containing compound metabolic process; GO:0044237 cellular metabolic process; GO:0006796 phosphate-contain…		GO:0017057 6-phosphogluconolactonase activity; GO:0016787 hydrolase activity; GO:0052689 carboxylic ester hydrolase activity; GO:0003824 catalytic activity; GO:0016788 hydrolase activity, acting on ester bonds;	K01057	PGLS; 6-phosphogluconolactonase [EC:3.1.1.31]	mdm00030 Pentose phosphate pathway - Malus domestica (apple); mdm01200 Carbon metabolism - Malus domestica (apple); mdm01110 Biosynthesis of secondary metabolites - Malus domestica (apple); mdm01100 Metabolic pathways - Malus domestica (apple);	IPR006148; IPR005900;	Glucosamine/galactosamine-6-phosphate isomerase; 6-phosphogluconolactonase, DevB-type;
Unigene0004146	427	0.550	Down	0.0105	K	407 1747 minus strand PREDICTED: elongation factor 1-alpha isoform X1 [Jatropha curcas]	1	0.000101036	89.359	QTVAVGVIK(1)NVEK	3	0.45901	cytoplasm	GO:0006518 peptide metabolic process; GO:0006414 translational elongation; GO:0043043 peptide biosynthetic process; GO:0044267 cellular protein metabolic process; GO:0006807 nitrogen compound metabolic process; GO:0009058 biosynthetic process; GO:0043603 cellular amide metabolic process; GO:0044238 primary metabolic process; GO:1901566 organonitrogen compound biosynthetic process; GO:1901576 orga…	GO:0044424 intracellular part; GO:0005623 cell; GO:0044464 cell part; GO:0005622 intracellular; GO:0005737 cytoplasm;	GO:0003723 RNA binding; GO:1901265 nucleoside phosphate binding; GO:0003746 translation elongation factor activity; GO:0001882 nucleoside binding; GO:0043167 ion binding; GO:0016817 hydrolase activity, acting on acid anhydrides; GO:0016787 hydrolase activity; GO:0000166 nucleotide binding; GO:0017111 nucleoside-triphosphatase activity; GO:1901363 heterocyclic compound binding; GO:0097159 organic …	K03231	EEF1A; elongation factor 1-alpha	mdm03013 RNA transport - Malus domestica (apple);	IPR004160; IPR004161; IPR009001; IPR027417; IPR000795; IPR009000;	Translation elongation factor EFTu/EF1A, C-terminal; Translation elongation factor EFTu-like, domain 2; Translation elongation factor EF1A/initiation factor IF2gamma, C-terminal; P-loop containing nucleoside triphosphate hydrolase; Transcription factor, GTP-binding domain; Translation protein, beta-barrel domain;
Unigene0002841	77	0.551	Down	0.00935	K	86 781 PREDICTED: NADP-dependent malic enzyme [Pyrus x bretschneideri]	1	0.00193423	105.52	GLAFTEK(1)ER	2	-0.33706	cytoplasm,nucleus	GO:0043648 dicarboxylic acid metabolic process; GO:0008152 metabolic process; GO:0055114 oxidation-reduction process; GO:0044710 single-organism metabolic process; GO:0006108 malate metabolic process; GO:0044281 small molecule metabolic process; GO:0019752 carboxylic acid metabolic process; GO:0044763 single-organism cellular process; GO:0044699 single-organism process; GO:0006082 organic acid me…		GO:0004471 malate dehydrogenase (decarboxylating) (NAD+) activity; GO:0016614 oxidoreductase activity, acting on CH-OH group of donors; GO:0016616 oxidoreductase activity, acting on the CH-OH group of donors, NAD or NADP as acceptor; GO:0016615 malate dehydrogenase activity; GO:0004470 malic enzyme activity; GO:0003824 catalytic activity; GO:0016491 oxidoreductase activity;				IPR012301;	Malic enzyme, N-terminal domain;
Unigene0025907	7	0.557	Down	0.0002	K	"234 3494 PREDICTED: leucine--tRNA ligase, cytoplasmic [Gossypium raimondii]"	1	0.000230808	91.549	ASESGK(1)SFAR	2	1.0173	cytoplasm	GO:0006518 peptide metabolic process; GO:0006725 cellular aromatic compound metabolic process; GO:0044267 cellular protein metabolic process; GO:0044699 single-organism process; GO:0009058 biosynthetic process; GO:1901566 organonitrogen compound biosynthetic process; GO:0043039 tRNA aminoacylation; GO:0044237 cellular metabolic process; GO:0071704 organic substance metabolic process; GO:0008152 m…	GO:0044424 intracellular part; GO:0005623 cell; GO:0044464 cell part; GO:0005622 intracellular; GO:0005737 cytoplasm;	GO:0016876 ligase activity, forming aminoacyl-tRNA and related compounds; GO:0005524 ATP binding; GO:0002161 aminoacyl-tRNA editing activity; GO:1901265 nucleoside phosphate binding; GO:0052689 carboxylic ester hydrolase activity; GO:0016875 ligase activity, forming carbon-oxygen bonds; GO:0001882 nucleoside binding; GO:0043167 ion binding; GO:0016874 ligase activity; GO:0016787 hydrolase activit…	K01869	LARS; leucyl-tRNA synthetase [EC:6.1.1.4]	mdm00970 Aminoacyl-tRNA biosynthesis - Malus domestica (apple);	IPR014729; IPR013155; IPR009008; IPR002300; IPR009080;	Rossmann-like alpha/beta/alpha sandwich fold; Methionyl/Valyl/Leucyl/Isoleucyl-tRNA synthetase, anticodon-binding; Valyl/Leucyl/Isoleucyl-tRNA synthetase, editing domain; Aminoacyl-tRNA synthetase, class Ia; Aminoacyl-tRNA synthetase, class Ia, anticodon-binding;
Unigene0002491	163	0.558	Down	0.0411	K	172 1383 minus strand BAG family molecular chaperone regulator 7 [Gossypium arboreum]	1	0.00366767	68.95	K(1)APIGK(1)K(1)NYK	3	1.5616	chloroplast			GO:0005515 protein binding; GO:0051087 chaperone binding; GO:0005488 binding;				IPR003103;	BAG domain;
Unigene0002491	164	0.558	Down	0.0411	K	172 1383 minus strand BAG family molecular chaperone regulator 7 [Gossypium arboreum]	1	0.000696559	93.442	K(1)NYK(1)WTAEIK	3	-1.7056	chloroplast			GO:0005515 protein binding; GO:0051087 chaperone binding; GO:0005488 binding;				IPR003103;	BAG domain;
Unigene0030501	657	0.559	Down	0.0493	K	285 2471 minus strand hypothetical protein POPTR_0001s18130g [Populus trichocarpa]	0.99823	2.8466e-09	92.034	VPDDFDPDK(0.002)PEDNPHK(0.998)DVVAEK	5	-0.07016	nucleus							IPR006868; IPR006867;	Domain of unknown function DUF630; Domain of unknown function DUF632;
Unigene0014680	93	0.560	Down	0.00971	K	389 1807 hexokinase [Citrus sinensis]	1	0.000359266	76.326	VQLGGK(1)EGSVAK	2	-1.0459	mitochondria	GO:0016310 phosphorylation; GO:0065008 regulation of biological quality; GO:0042593 glucose homeostasis; GO:0044763 single-organism cellular process; GO:0019725 cellular homeostasis; GO:0044699 single-organism process; GO:0005975 carbohydrate metabolic process; GO:0044238 primary metabolic process; GO:0044237 cellular metabolic process; GO:0055082 cellular chemical homeostasis; GO:0006796 phospha…		GO:0005524 ATP binding; GO:1901265 nucleoside phosphate binding; GO:0016773 phosphotransferase activity, alcohol group as acceptor; GO:0005536 glucose binding; GO:0001882 nucleoside binding; GO:0043167 ion binding; GO:0048029 monosaccharide binding; GO:0000166 nucleotide binding; GO:0097159 organic cyclic compound binding; GO:1901363 heterocyclic compound binding; GO:0032549 ribonucleoside bindin…	K00844	HK; hexokinase [EC:2.7.1.1]	mdm00052 Galactose metabolism - Malus domestica (apple); mdm00051 Fructose and mannose metabolism - Malus domestica (apple); mdm01110 Biosynthesis of secondary metabolites - Malus domestica (apple); mdm00500 Starch and sucrose metabolism - Malus domestica (apple); mdm01200 Carbon metabolism - Malus domestica (apple); mdm00520 Amino sugar and nucleotide sugar metabolism - Malus domestica (apple); …	IPR022672; IPR022673;	Hexokinase, N-terminal; Hexokinase, C-terminal;
Unigene0008390	212	0.561	Down	0.0286	K	30 2207 Glycyl-tRNA synthetase / glycine--tRNA ligase [Theobroma cacao]	1	3.78827e-10	170.95	ADHLLK(1)DYCNEK	2	-1.4538	mitochondria	GO:0006426 glycyl-tRNA aminoacylation; GO:0006518 peptide metabolic process; GO:0006725 cellular aromatic compound metabolic process; GO:0044267 cellular protein metabolic process; GO:0044699 single-organism process; GO:0009058 biosynthetic process; GO:1901566 organonitrogen compound biosynthetic process; GO:0043039 tRNA aminoacylation; GO:0044237 cellular metabolic process; GO:0071704 organic su…	GO:0044424 intracellular part; GO:0005623 cell; GO:0044464 cell part; GO:0005622 intracellular; GO:0005737 cytoplasm;	GO:0016876 ligase activity, forming aminoacyl-tRNA and related compounds; GO:0005524 ATP binding; GO:1901265 nucleoside phosphate binding; GO:0016875 ligase activity, forming carbon-oxygen bonds; GO:0001882 nucleoside binding; GO:0043167 ion binding; GO:0016874 ligase activity; GO:0000166 nucleotide binding; GO:0097159 organic cyclic compound binding; GO:1901363 heterocyclic compound binding; GO:…	K01880	GARS; glycyl-tRNA synthetase [EC:6.1.1.14]	mdm00970 Aminoacyl-tRNA biosynthesis - Malus domestica (apple);	IPR002314; IPR033731; IPR009068; IPR004154; IPR000738; IPR006195;	Aminoacyl-tRNA synthetase, class II (G/ P/ S/T); Glycyl-tRNA synthetase-like core domain; S15/NS1, RNA-binding; Anticodon-binding; WHEP-TRS domain; Aminoacyl-tRNA synthetase, class II;
Unigene0050152	31	0.562	Down	0.0255	K	158 565 minus strand HSP20-like chaperones superfamily protein [Theobroma cacao]	1	0.0153369	71.451	LK(1)LEPDGK	2	0.21395	cytoplasm							IPR007052; IPR008978;	CS domain; HSP20-like chaperone;
Unigene0024423	308	0.563	Down	0.0401	K	194 1654 minus strand Aldehyde dehydrogenase family 3 member H1 [Gossypium arboreum]	1	0.000311279	111.06	LIK(1)LLDEDK	2	0.99265	cytoplasm	GO:0008152 metabolic process; GO:0055114 oxidation-reduction process; GO:0044710 single-organism metabolic process; GO:0044763 single-organism cellular process; GO:0044699 single-organism process; GO:0006081 cellular aldehyde metabolic process; GO:0009987 cellular process; GO:0044237 cellular metabolic process; GO:0071704 organic substance metabolic process;		GO:0016620 oxidoreductase activity, acting on the aldehyde or oxo group of donors, NAD or NADP as acceptor; GO:0003824 catalytic activity; GO:0004030 aldehyde dehydrogenase [NAD(P)+] activity; GO:0016491 oxidoreductase activity; GO:0016903 oxidoreductase activity, acting on the aldehyde or oxo group of donors;	K00128	ALDH; aldehyde dehydrogenase (NAD+) [EC:1.2.1.3]	mdm00071 Fatty acid degradation - Malus domestica (apple); mdm00561 Glycerolipid metabolism - Malus domestica (apple); mdm00330 Arginine and proline metabolism - Malus domestica (apple); mdm00310 Lysine degradation - Malus domestica (apple); mdm00380 Tryptophan metabolism - Malus domestica (apple); mdm01110 Biosynthesis of secondary metabolites - Malus domestica (apple); mdm00340 Histidine metabo…	IPR016161; IPR015590; IPR016162; IPR016163;	Aldehyde/histidinol dehydrogenase; Aldehyde dehydrogenase domain; Aldehyde dehydrogenase N-terminal domain; Aldehyde dehydrogenase, C-terminal;
Unigene0027837	5	0.563	Down	0.00822	K	164 1855 Sucrose synthase 3 isoform 4 [Theobroma cacao]	1	0.0173072	66.073	ATPK(1)LSR	2	0.26824	mitochondria	GO:0044723 single-organism carbohydrate metabolic process; GO:0008152 metabolic process; GO:0005985 sucrose metabolic process; GO:0044262 cellular carbohydrate metabolic process; GO:0044710 single-organism metabolic process; GO:0044763 single-organism cellular process; GO:0044699 single-organism process; GO:0009311 oligosaccharide metabolic process; GO:0005984 disaccharide metabolic process; GO:0…		GO:0016758 transferase activity, transferring hexosyl groups; GO:0003824 catalytic activity; GO:0035251 UDP-glucosyltransferase activity; GO:0008194 UDP-glycosyltransferase activity; GO:0046527 glucosyltransferase activity; GO:0016757 transferase activity, transferring glycosyl groups; GO:0016157 sucrose synthase activity; GO:0016740 transferase activity;				IPR000368;	Sucrose synthase;
Unigene0031368	124	0.563	Down	0.0464	K	161 1213 Zinc-binding dehydrogenase family protein isoform 1 [Theobroma cacao]	1	6.40135e-05	92.495	WEEYSLITK(1)PESLFK	3	0.46077	nucleus	GO:0044699 single-organism process; GO:0008152 metabolic process; GO:0055114 oxidation-reduction process; GO:0044710 single-organism metabolic process;		GO:0003824 catalytic activity; GO:0016491 oxidoreductase activity;				IPR011032; IPR020843; IPR016040; IPR013149;	GroES-like; Polyketide synthase, enoylreductase domain; NAD(P)-binding domain; Alcohol dehydrogenase, C-terminal;
Unigene0036632	4	0.563	Down	1.21e-05	K	211 939 RecName: Full=Endochitinase [Carica papaya]	1	0.0129254	74.376	GIEK(1)IISR	2	-0.76368	chloroplast	GO:1901071 glucosamine-containing compound metabolic process; GO:0006030 chitin metabolic process; GO:0044036 cell wall macromolecule metabolic process; GO:0006026 aminoglycan catabolic process; GO:1901136 carbohydrate derivative catabolic process; GO:0006807 nitrogen compound metabolic process; GO:0006032 chitin catabolic process; GO:0005975 carbohydrate metabolic process; GO:0044238 primary met…		GO:0004553 hydrolase activity, hydrolyzing O-glycosyl compounds; GO:0016787 hydrolase activity; GO:0004568 chitinase activity; GO:0003824 catalytic activity; GO:0016798 hydrolase activity, acting on glycosyl bonds;	K20547	CHIB; basic endochitinase B [EC:3.2.1.14]	mdm04016 MAPK signaling pathway - plant - Malus domestica (apple); mdm00520 Amino sugar and nucleotide sugar metabolism - Malus domestica (apple); mdm01100 Metabolic pathways - Malus domestica (apple);	IPR023346; IPR000726;	Lysozyme-like domain; Glycoside hydrolase, family 19, catalytic;
Unigene0031742	235	0.565	Down	0.00741	K	554 1303 minus strand PREDICTED: proteasome subunit alpha type-4 [Gossypium raimondii]	1	0.000156108	78.505	YQVCPPDSLNK(1)LLVK	3	0.8065	chloroplast	GO:0043632 modification-dependent macromolecule catabolic process; GO:0044265 cellular macromolecule catabolic process; GO:0051603 proteolysis involved in cellular protein catabolic process; GO:0044257 cellular protein catabolic process; GO:0019941 modification-dependent protein catabolic process; GO:0044267 cellular protein metabolic process; GO:0006511 ubiquitin-dependent protein catabolic proc…	GO:0019773 proteasome core complex, alpha-subunit complex; GO:1902494 catalytic complex; GO:0000502 proteasome complex; GO:0044464 cell part; GO:0005622 intracellular; GO:0005839 proteasome core complex; GO:0032991 macromolecular complex; GO:0044424 intracellular part; GO:1905368 peptidase complex; GO:0005623 cell; GO:0043234 protein complex; GO:1905369 endopeptidase complex;	GO:0004175 endopeptidase activity; GO:0004298 threonine-type endopeptidase activity; GO:0008233 peptidase activity; GO:0070003 threonine-type peptidase activity; GO:0003824 catalytic activity; GO:0070011 peptidase activity, acting on L-amino acid peptides; GO:0016787 hydrolase activity;	K02728	PSMA4; 20S proteasome subunit alpha 3 [EC:3.4.25.1]	mdm03050 Proteasome - Malus domestica (apple);	IPR029055; IPR000426;	Nucleophile aminohydrolases, N-terminal; Proteasome alpha-subunit, N-terminal domain;
Unigene0024014	132	0.566	Down	0.00624	K	477 986 minus strand 40S ribosomal S10-3 -like protein [Gossypium arboreum]	1	4.77419e-11	127.63	GGDFGGEK(1)GGAPADFQPSFR	2	0.56481	cytoplasm							IPR005326;	Plectin/S10, N-terminal;
Unigene0033279	382	0.567	Down	0.0466	K	325 1881 cell wall invertase [Carica papaya]	1	1.07119e-06	71.853	AEPFDPEWVNAQDLCAPMGAK(1)K	3	-0.20088	cytoplasm	GO:0008152 metabolic process; GO:0005975 carbohydrate metabolic process; GO:0044238 primary metabolic process; GO:0071704 organic substance metabolic process;		GO:0004553 hydrolase activity, hydrolyzing O-glycosyl compounds; GO:0016787 hydrolase activity; GO:0003824 catalytic activity; GO:0016798 hydrolase activity, acting on glycosyl bonds;	K01193	INV; beta-fructofuranosidase [EC:3.2.1.26]	mdm00500 Starch and sucrose metabolism - Malus domestica (apple); mdm00052 Galactose metabolism - Malus domestica (apple); mdm01100 Metabolic pathways - Malus domestica (apple);	IPR013148; IPR023296; IPR013189; IPR013320;	Glycosyl hydrolase family 32, N-terminal; Glycosyl hydrolase, five-bladed beta-propellor domain; Glycosyl hydrolase family 32, C-terminal; Concanavalin A-like lectin/glucanase domain;
Unigene0022590	99	0.574	Down	0.0194	K	49 1041 NAD(P)-binding Rossmann-fold superfamily protein [Theobroma cacao]	1	0.00586875	54.198	NVLQAVK(1)ESR	2	0.3244	chloroplast			GO:0048037 cofactor binding; GO:0003824 catalytic activity; GO:0005488 binding; GO:0050662 coenzyme binding;	K15891	FLDH; NAD+-dependent farnesol dehydrogenase [EC:1.1.1.354]	mdm00900 Terpenoid backbone biosynthesis - Malus domestica (apple); mdm00909 Sesquiterpenoid and triterpenoid biosynthesis - Malus domestica (apple);	IPR001509; IPR016040;	NAD-dependent epimerase/dehydratase; NAD(P)-binding domain;
Unigene0023005	25	0.578	Down	0.0376	K	142 1425 minus strand PREDICTED: 26S protease regulatory subunit 10B homolog A [Cicer arietinum]	1	3.43591e-06	136.5	LLQHK(1)ELEGR	2	-0.11409	cytoplasm			GO:0005524 ATP binding; GO:1901265 nucleoside phosphate binding; GO:0001882 nucleoside binding; GO:0043167 ion binding; GO:0000166 nucleotide binding; GO:0097159 organic cyclic compound binding; GO:1901363 heterocyclic compound binding; GO:0032549 ribonucleoside binding; GO:0097367 carbohydrate derivative binding; GO:0032553 ribonucleotide binding; GO:0005488 binding; GO:0032550 purine ribonucleo…	K03064	PSMC6; 26S proteasome regulatory subunit T4	mdm03050 Proteasome - Malus domestica (apple);	IPR003593; IPR003959; IPR027417;	AAA+ ATPase domain; ATPase, AAA-type, core; P-loop containing nucleoside triphosphate hydrolase;
Unigene0002613	33	0.581	Down	0.0145	K	62 523 minus strand PREDICTED: ubiquitin-NEDD8-like protein RUB2 isoform X1 [Gossypium raimondii]	1	2.93031e-15	158.52	IQDK(1)EGIPPDQQR	3	-0.74841	cytoplasm,nucleus			GO:0005515 protein binding; GO:0005488 binding;	K12158			IPR029071; IPR000626;	Ubiquitin-related domain; Ubiquitin domain;
Unigene0006400	8	0.589	Down	0.00487	K	221 1978 minus strand PREDICTED: pectinesterase 3-like [Populus euphratica]	1	4.3093e-10	132.56	MDTINSFK(1)GYGK	2	-0.06911	cytoplasm	GO:0071554 cell wall organization or biogenesis; GO:0016043 cellular component organization; GO:0071555 cell wall organization; GO:0045229 external encapsulating structure organization; GO:0009987 cellular process; GO:0071840 cellular component organization or biogenesis; GO:0042545 cell wall modification;	GO:0005618 cell wall; GO:0030312 external encapsulating structure; GO:0005623 cell; GO:0044464 cell part; GO:0071944 cell periphery;	GO:0016787 hydrolase activity; GO:0052689 carboxylic ester hydrolase activity; GO:0004857 enzyme inhibitor activity; GO:0098772 molecular function regulator; GO:0030234 enzyme regulator activity; GO:0003824 catalytic activity; GO:0030599 pectinesterase activity; GO:0016788 hydrolase activity, acting on ester bonds;				IPR011050; IPR000070; IPR006501; IPR012334;	Pectin lyase fold/virulence factor; Pectinesterase, catalytic; Pectinesterase inhibitor domain; Pectin lyase fold;
Unigene0053800	5	0.591	Down	0.0465	K	49 1527 PREDICTED: glutamate decarboxylase 1 [Cucumis sativus]	1	5.59044e-07	76.301	VLSK(1)TASEADLSLHSTFASR	3	0.27875	cytoplasm	GO:0009064 glutamine family amino acid metabolic process; GO:0043648 dicarboxylic acid metabolic process; GO:0044281 small molecule metabolic process; GO:0044763 single-organism cellular process; GO:0006807 nitrogen compound metabolic process; GO:0044699 single-organism process; GO:0044238 primary metabolic process; GO:1901605 alpha-amino acid metabolic process; GO:0044237 cellular metabolic proc…		GO:0097159 organic cyclic compound binding; GO:1901363 heterocyclic compound binding; GO:0004351 glutamate decarboxylase activity; GO:0003824 catalytic activity; GO:0005488 binding; GO:0016830 carbon-carbon lyase activity; GO:0043167 ion binding; GO:0016831 carboxy-lyase activity; GO:0016829 lyase activity; GO:0043168 anion binding; GO:0048037 cofactor binding; GO:0030170 pyridoxal phosphate bind…	K01580	E4.1.1.15; glutamate decarboxylase [EC:4.1.1.15]	mdm00410 beta-Alanine metabolism - Malus domestica (apple); mdm00250 Alanine, aspartate and glutamate metabolism - Malus domestica (apple); mdm00430 Taurine and hypotaurine metabolism - Malus domestica (apple); mdm00650 Butanoate metabolism - Malus domestica (apple); mdm01110 Biosynthesis of secondary metabolites - Malus domestica (apple); mdm01100 Metabolic pathways - Malus domestica (apple);	IPR015424; IPR015421;	Pyridoxal phosphate-dependent transferase; Pyridoxal phosphate-dependent transferase, major region, subdomain 1;
Unigene0002491	145	0.592	Down	0.0102	K	172 1383 minus strand BAG family molecular chaperone regulator 7 [Gossypium arboreum]	0.807514	0.000123935	79.614	EGK(0.808)K(0.397)K(0.397)K(0.397)EDEEVVVVK	4	1.1306	chloroplast			GO:0005515 protein binding; GO:0051087 chaperone binding; GO:0005488 binding;				IPR003103;	BAG domain;
Unigene0016616	110	0.593	Down	0.0447	K	184 774 eukaryotic translation initiation factor SUI1 family protein [Populus trichocarpa]	1	0.000268795	86.772	QEVVIEK(1)VVR	3	-0.42531	cytoplasm	GO:0006518 peptide metabolic process; GO:0043043 peptide biosynthetic process; GO:0044267 cellular protein metabolic process; GO:0006807 nitrogen compound metabolic process; GO:0009058 biosynthetic process; GO:0043603 cellular amide metabolic process; GO:0044238 primary metabolic process; GO:1901566 organonitrogen compound biosynthetic process; GO:0044237 cellular metabolic process; GO:1901576 or…		GO:0097159 organic cyclic compound binding; GO:1901363 heterocyclic compound binding; GO:0003723 RNA binding; GO:0008135 translation factor activity, RNA binding; GO:0005488 binding; GO:0003676 nucleic acid binding; GO:0003743 translation initiation factor activity;				IPR001950;	SUI1 domain;
Unigene0028113	151	0.594	Down	0.0273	K	56 943 PREDICTED: aldo-keto reductase family 4 member C9-like [Vitis vinifera]	1	0.00442282	47.991	AMEALYDSGK(1)AR	3	-0.40622	chloroplast	GO:0044699 single-organism process; GO:0008152 metabolic process; GO:0055114 oxidation-reduction process; GO:0044710 single-organism metabolic process;		GO:0003824 catalytic activity; GO:0016491 oxidoreductase activity;	K00002	AKR1A1; alcohol dehydrogenase (NADP+) [EC:1.1.1.2]	mdm00561 Glycerolipid metabolism - Malus domestica (apple); mdm00040 Pentose and glucuronate interconversions - Malus domestica (apple); mdm01110 Biosynthesis of secondary metabolites - Malus domestica (apple); mdm01100 Metabolic pathways - Malus domestica (apple); mdm00010 Glycolysis / Gluconeogenesis - Malus domestica (apple);	IPR023210;	NADP-dependent oxidoreductase domain;
Unigene0020560	50	0.598	Down	0.0461	K	266 850 PREDICTED: remorin-like [Cucumis sativus]	1	1.76974e-06	121.13	RDDESK(1)ALVLVEK	2	-0.92046	nucleus							IPR005516; IPR005518;	Remorin, C-terminal; Remorin, N-terminal;
Unigene0031374	306	0.599	Down	0.0372	K	67 1140 minus strand PREDICTED: fructose-bisphosphate aldolase cytoplasmic isozyme-like [Citrus sinensis]	1	2.85143e-10	136.24	ALQQSTLK(1)AWAGK	2	0.59317	cytoplasm	GO:0006757 ATP generation from ADP; GO:0009116 nucleoside metabolic process; GO:0042278 purine nucleoside metabolic process; GO:0006165 nucleoside diphosphate phosphorylation; GO:0046031 ADP metabolic process; GO:0019362 pyridine nucleotide metabolic process; GO:0006096 glycolytic process; GO:0009167 purine ribonucleoside monophosphate metabolic process; GO:0009117 nucleotide metabolic process; G…		GO:0016829 lyase activity; GO:0004332 fructose-bisphosphate aldolase activity; GO:0016832 aldehyde-lyase activity; GO:0003824 catalytic activity; GO:0016830 carbon-carbon lyase activity;	K01623	ALDO; fructose-bisphosphate aldolase, class I [EC:4.1.2.13]	mdm00710 Carbon fixation in photosynthetic organisms - Malus domestica (apple); mdm00051 Fructose and mannose metabolism - Malus domestica (apple); mdm01230 Biosynthesis of amino acids - Malus domestica (apple); mdm01110 Biosynthesis of secondary metabolites - Malus domestica (apple); mdm01200 Carbon metabolism - Malus domestica (apple); mdm00030 Pentose phosphate pathway - Malus domestica (apple…	IPR013785;	Aldolase-type TIM barrel;
Unigene0022265	147	0.600	Down	0.00561	K	344 1003 PREDICTED: vesicle-associated membrane protein 711 [Prunus mume]	1	9.59569e-11	135.81	NVMIENIDK(1)VLER	3	0.056114	cytoplasm	GO:0006810 transport; GO:0051179 localization; GO:0016192 vesicle-mediated transport; GO:0051234 establishment of localization;	GO:0031224 intrinsic component of membrane; GO:0016020 membrane; GO:0016021 integral component of membrane; GO:0044425 membrane part;		K08515	VAMP7; vesicle-associated membrane protein 7	mdm04130 SNARE interactions in vesicular transport - Malus domestica (apple);	IPR010908; IPR011012; IPR001388;	Longin domain; Longin-like domain; Synaptobrevin;
Unigene0027871	272	0.601	Down	0.04	K	"64 1077 minus strand PREDICTED: glyceraldehyde-3-phosphate dehydrogenase 2, cytosolic-like [Musa acuminata subsp. malaccensis]"	1	1.78914e-10	178.15	AAIKEESEGK(1)LK	2	0.31517	cytoplasm	GO:0006006 glucose metabolic process; GO:0044723 single-organism carbohydrate metabolic process; GO:0008152 metabolic process; GO:0055114 oxidation-reduction process; GO:0044710 single-organism metabolic process; GO:0044281 small molecule metabolic process; GO:0005996 monosaccharide metabolic process; GO:0044699 single-organism process; GO:0044238 primary metabolic process; GO:0005975 carbohydrat…		GO:0016620 oxidoreductase activity, acting on the aldehyde or oxo group of donors, NAD or NADP as acceptor; GO:0097159 organic cyclic compound binding; GO:1901363 heterocyclic compound binding; GO:1901265 nucleoside phosphate binding; GO:0051287 NAD binding; GO:0003824 catalytic activity; GO:0005488 binding; GO:0016903 oxidoreductase activity, acting on the aldehyde or oxo group of donors; GO:005…	K00134	GAPDH; glyceraldehyde 3-phosphate dehydrogenase [EC:1.2.1.12]	mdm00710 Carbon fixation in photosynthetic organisms - Malus domestica (apple); mdm01200 Carbon metabolism - Malus domestica (apple); mdm01230 Biosynthesis of amino acids - Malus domestica (apple); mdm01110 Biosynthesis of secondary metabolites - Malus domestica (apple); mdm01100 Metabolic pathways - Malus domestica (apple); mdm00010 Glycolysis / Gluconeogenesis - Malus domestica (apple);	IPR020829; IPR016040; IPR020828;	Glyceraldehyde 3-phosphate dehydrogenase, catalytic domain; NAD(P)-binding domain; Glyceraldehyde 3-phosphate dehydrogenase, NAD(P) binding domain;
Unigene0025695	882	0.604	Down	0.0295	K	163 3261 minus strand PREDICTED: 26S proteasome non-ATPase regulatory subunit 1 homolog A [Cucumis melo]	1	0.00176189	57.106	LPTAVLSTSAK(1)AK	3	-0.054025	chloroplast			GO:0005488 binding;	K03032	PSMD1; 26S proteasome regulatory subunit N2	mdm03050 Proteasome - Malus domestica (apple);	IPR011989; IPR016024;	Armadillo-like helical; Armadillo-type fold;
Unigene0052452	89	0.610	Down	0.0343	K	87 422 minus strand PREDICTED: subtilisin-like protease-like [Citrus sinensis]	1	4.08949e-09	92.01	LTPEQVVEISK(1)QPGVVQVVPSR	3	-0.57206	extracellular							IPR010259;	Peptidase S8 propeptide/proteinase inhibitor I9;
Unigene0026921	296	0.611	Down	0.00372	K	19 960 Annexin-like protein RJ4 isoform 2 [Theobroma cacao]	1	1.59416e-18	164.02	NSELLEHAVAK(1)DTTGDYK	3	0.67497	cytoplasm			GO:0005544 calcium-dependent phospholipid binding; GO:0005488 binding; GO:0005543 phospholipid binding; GO:0043167 ion binding; GO:0008289 lipid binding; GO:0043169 cation binding; GO:0046872 metal ion binding; GO:0043168 anion binding; GO:0005509 calcium ion binding;	K17098
Unigene0014718	681	0.612	Down	0.0259	K	82 2499 minus strand PREDICTED: cell division cycle protein 48 homolog [Jatropha curcas]	1	1.55581e-35	183.22	ALAK(1)YTQGFSGADITEICQR	3	-1.0814	cytoplasm			GO:0005524 ATP binding; GO:1901265 nucleoside phosphate binding; GO:0001882 nucleoside binding; GO:0043167 ion binding; GO:0016787 hydrolase activity; GO:0000166 nucleotide binding; GO:0097159 organic cyclic compound binding; GO:1901363 heterocyclic compound binding; GO:0032549 ribonucleoside binding; GO:0097367 carbohydrate derivative binding; GO:0003824 catalytic activity; GO:0032553 ribonucleo…	K13525	VCP; transitional endoplasmic reticulum ATPase	mdm04141 Protein processing in endoplasmic reticulum - Malus domestica (apple);	IPR029067; IPR003959; IPR003593; IPR009010; IPR004201; IPR027417; IPR003338;	CDC48 domain 2-like; ATPase, AAA-type, core; AAA+ ATPase domain; Aspartate decarboxylase-like domain; CDC48, domain 2; P-loop containing nucleoside triphosphate hydrolase; CDC48, N-terminal subdomain;
Unigene0001589	253	0.613	Down	0.0188	K	308 2122 Thiamine pyrophosphate dependent pyruvate decarboxylase family protein [Theobroma cacao]	1	0.000623018	73.499	AVK(1)PVLVGGPK	3	-0.1421	cytoplasm			GO:0000287 magnesium ion binding; GO:0019842 vitamin binding; GO:0043167 ion binding; GO:0016829 lyase activity; GO:0048037 cofactor binding; GO:1901681 sulfur compound binding; GO:0030976 thiamine pyrophosphate binding; GO:1901363 heterocyclic compound binding; GO:0097159 organic cyclic compound binding; GO:0003824 catalytic activity; GO:0005488 binding; GO:0016830 carbon-carbon lyase activity; …	K01568	PDC; pyruvate decarboxylase [EC:4.1.1.1]	mdm01110 Biosynthesis of secondary metabolites - Malus domestica (apple); mdm01100 Metabolic pathways - Malus domestica (apple); mdm00010 Glycolysis / Gluconeogenesis - Malus domestica (apple);	IPR012000; IPR029035; IPR029061; IPR012001; IPR011766;	Thiamine pyrophosphate enzyme, central domain; DHS-like NAD/FAD-binding domain; Thiamin diphosphate-binding fold; Thiamine pyrophosphate enzyme, N-terminal TPP-binding domain; Thiamine pyrophosphate enzyme, C-terminal TPP-binding;
Unigene0030501	672	0.618	Down	0.0342	K	285 2471 minus strand hypothetical protein POPTR_0001s18130g [Populus trichocarpa]	1	0.000228727	89.189	K(1)RLEEEEEAYQK	3	-0.97674	nucleus							IPR006868; IPR006867;	Domain of unknown function DUF630; Domain of unknown function DUF632;
Unigene0027016	1092	0.621	Down	0.00559	K	"2423 5977 minus strand Keratin, type II cytoskeletal 8 [Gossypium arboreum]"	1	0.000848807	164.53	K(1)EQEYLLR	3	-0.0059545	cytoplasm
Unigene0008390	221	0.623	Down	0.00152	K	30 2207 Glycyl-tRNA synthetase / glycine--tRNA ligase [Theobroma cacao]	1	0.000247955	97.163	LQK(1)DLSISAEK	2	0.48888	mitochondria	GO:0006426 glycyl-tRNA aminoacylation; GO:0006518 peptide metabolic process; GO:0006725 cellular aromatic compound metabolic process; GO:0044267 cellular protein metabolic process; GO:0044699 single-organism process; GO:0009058 biosynthetic process; GO:1901566 organonitrogen compound biosynthetic process; GO:0043039 tRNA aminoacylation; GO:0044237 cellular metabolic process; GO:0071704 organic su…	GO:0044424 intracellular part; GO:0005623 cell; GO:0044464 cell part; GO:0005622 intracellular; GO:0005737 cytoplasm;	GO:0016876 ligase activity, forming aminoacyl-tRNA and related compounds; GO:0005524 ATP binding; GO:1901265 nucleoside phosphate binding; GO:0016875 ligase activity, forming carbon-oxygen bonds; GO:0001882 nucleoside binding; GO:0043167 ion binding; GO:0016874 ligase activity; GO:0000166 nucleotide binding; GO:0097159 organic cyclic compound binding; GO:1901363 heterocyclic compound binding; GO:…	K01880	GARS; glycyl-tRNA synthetase [EC:6.1.1.14]	mdm00970 Aminoacyl-tRNA biosynthesis - Malus domestica (apple);	IPR002314; IPR033731; IPR009068; IPR004154; IPR000738; IPR006195;	Aminoacyl-tRNA synthetase, class II (G/ P/ S/T); Glycyl-tRNA synthetase-like core domain; S15/NS1, RNA-binding; Anticodon-binding; WHEP-TRS domain; Aminoacyl-tRNA synthetase, class II;
Unigene0036405	34	0.626	Down	0.033	K	57 866 PREDICTED: 40S ribosomal protein S2-4-like [Jatropha curcas]	1	1.40528e-24	240.11	K(1)EEEEK(1)WVPVTK	3	0.26835	endoplasmic reticulum	GO:0006518 peptide metabolic process; GO:0043043 peptide biosynthetic process; GO:0044267 cellular protein metabolic process; GO:0006807 nitrogen compound metabolic process; GO:0009058 biosynthetic process; GO:0043603 cellular amide metabolic process; GO:0044238 primary metabolic process; GO:1901566 organonitrogen compound biosynthetic process; GO:1901576 organic substance biosynthetic process; G…	GO:0005840 ribosome; GO:0043229 intracellular organelle; GO:0043232 intracellular non-membrane-bounded organelle; GO:0015935 small ribosomal subunit; GO:0044446 intracellular organelle part; GO:0005737 cytoplasm; GO:0032991 macromolecular complex; GO:0044424 intracellular part; GO:0005623 cell; GO:0044422 organelle part; GO:0043228 non-membrane-bounded organelle; GO:0043226 organelle; GO:0044391 …	GO:0097159 organic cyclic compound binding; GO:1901363 heterocyclic compound binding; GO:0003723 RNA binding; GO:0005488 binding; GO:0003676 nucleic acid binding; GO:0005198 structural molecule activity; GO:0003735 structural constituent of ribosome;	K02981	RP-S2e; small subunit ribosomal protein S2e	mdm03010 Ribosome - Malus domestica (apple);	IPR014720; IPR005324; IPR020568; IPR014721; IPR013810;	Double-stranded RNA-binding domain; Ribosomal protein S5, C-terminal; Ribosomal protein S5 domain 2-type fold; Ribosomal protein S5 domain 2-type fold, subgroup; Ribosomal protein S5, N-terminal;
Unigene0042360	190	0.626	Down	0.0309	K	121 777 minus strand Ran-binding protein 1 b isoform 1 [Theobroma cacao]	1	0.000898567	71.176	LSVEDSK(1)TDTK	2	-1.0979	mitochondria	GO:0006810 transport; GO:0046907 intracellular transport; GO:0051649 establishment of localization in cell; GO:0051179 localization; GO:0051234 establishment of localization; GO:0051641 cellular localization;			K15306			IPR000156; IPR011993;	Ran binding domain; PH domain-like;
Unigene0027575	317	0.627	Down	0.0296	K	262 1284 minus strand PREDICTED: DNA damage-inducible protein 1 isoform X2 [Cucumis melo]	1	4.06445e-07	105.5	VGGGEVSVPFLQEK(1)DIPSR	3	0.036237	cytoplasm	GO:0006508 proteolysis; GO:0008152 metabolic process; GO:0043170 macromolecule metabolic process; GO:0019538 protein metabolic process; GO:0044238 primary metabolic process; GO:0071704 organic substance metabolic process;		GO:0004175 endopeptidase activity; GO:0008233 peptidase activity; GO:0003824 catalytic activity; GO:0005488 binding; GO:0004190 aspartic-type endopeptidase activity; GO:0070011 peptidase activity, acting on L-amino acid peptides; GO:0070001 aspartic-type peptidase activity; GO:0005515 protein binding; GO:0016787 hydrolase activity;	K11885			IPR019103; IPR029071; IPR021109; IPR000626;	Aspartic peptidase, DDI1-type; Ubiquitin-related domain; Aspartic peptidase domain; Ubiquitin domain;
Unigene0014803	156	0.631	Down	0.0394	K	100 696 PREDICTED: VAMP-like protein YKT61 [Vitis vinifera]	1	6.11558e-11	137.62	IILHK(1)TIDSVLAR	4	0.57562	nucleus	GO:0006810 transport; GO:0051179 localization; GO:0016192 vesicle-mediated transport; GO:0051234 establishment of localization;	GO:0031224 intrinsic component of membrane; GO:0016020 membrane; GO:0016021 integral component of membrane; GO:0044425 membrane part;		K08516	YKT6; synaptobrevin homolog YKT6	mdm04130 SNARE interactions in vesicular transport - Malus domestica (apple);	IPR010908; IPR011012; IPR001388;	Longin domain; Longin-like domain; Synaptobrevin;
Unigene0031375	338	0.632	Down	0.0204	K	157 1230 minus strand PREDICTED: fructose-bisphosphate aldolase cytoplasmic isozyme [Populus euphratica]	1	1.54111e-30	157.68	ANSEATLGTYK(1)GDANLGEGASESLHVK	3	0.050896	cytoplasm	GO:0006757 ATP generation from ADP; GO:0009116 nucleoside metabolic process; GO:0042278 purine nucleoside metabolic process; GO:0006165 nucleoside diphosphate phosphorylation; GO:0046031 ADP metabolic process; GO:0019362 pyridine nucleotide metabolic process; GO:0006096 glycolytic process; GO:0009167 purine ribonucleoside monophosphate metabolic process; GO:0009117 nucleotide metabolic process; G…		GO:0016829 lyase activity; GO:0004332 fructose-bisphosphate aldolase activity; GO:0016832 aldehyde-lyase activity; GO:0003824 catalytic activity; GO:0016830 carbon-carbon lyase activity;	K01623	ALDO; fructose-bisphosphate aldolase, class I [EC:4.1.2.13]	mdm00710 Carbon fixation in photosynthetic organisms - Malus domestica (apple); mdm00051 Fructose and mannose metabolism - Malus domestica (apple); mdm01230 Biosynthesis of amino acids - Malus domestica (apple); mdm01110 Biosynthesis of secondary metabolites - Malus domestica (apple); mdm01200 Carbon metabolism - Malus domestica (apple); mdm00030 Pentose phosphate pathway - Malus domestica (apple…	IPR013785;	Aldolase-type TIM barrel;
Unigene0031734	62	0.633	Down	0.00917	K	122 1360 minus strand initiation factor eIF4A-15 [Helianthus annuus]	1	0.000278674	63.212	GIYAYGFEK(1)PSAIQQR	3	0.51444	cytoplasm			GO:0005524 ATP binding; GO:1901265 nucleoside phosphate binding; GO:0001882 nucleoside binding; GO:0043167 ion binding; GO:0000166 nucleotide binding; GO:0097159 organic cyclic compound binding; GO:1901363 heterocyclic compound binding; GO:0032549 ribonucleoside binding; GO:0097367 carbohydrate derivative binding; GO:0032553 ribonucleotide binding; GO:0005488 binding; GO:0003676 nucleic acid bind…	K03257	EIF4A; translation initiation factor 4A	mdm03013 RNA transport - Malus domestica (apple);	IPR011545; IPR014014; IPR014001; IPR027417; IPR001650;	DEAD/DEAH box helicase domain; RNA helicase, DEAD-box type, Q motif; Helicase superfamily 1/2, ATP-binding domain; P-loop containing nucleoside triphosphate hydrolase; Helicase, C-terminal;
Unigene0024184	42	0.635	Down	0.0291	K	496 1158 minus strand PREDICTED: vesicle transport v-SNARE 13 [Cicer arietinum]	1	1.63183e-10	136.34	LSEVK(1)AGVEDAEALIR	2	1.3935	Golgi apparatus	GO:0045184 establishment of protein localization; GO:0006810 transport; GO:0046907 intracellular transport; GO:0070727 cellular macromolecule localization; GO:0051649 establishment of localization in cell; GO:0016192 vesicle-mediated transport; GO:0006886 intracellular protein transport; GO:0071702 organic substance transport; GO:0008104 protein localization; GO:0033036 macromolecule localization…	GO:0043226 organelle; GO:0043231 intracellular membrane-bounded organelle; GO:0043229 intracellular organelle; GO:0016020 membrane; GO:0044464 cell part; GO:0005622 intracellular; GO:0005737 cytoplasm; GO:0012505 endomembrane system; GO:0044424 intracellular part; GO:0005623 cell; GO:0043227 membrane-bounded organelle; GO:0005794 Golgi apparatus; GO:0044444 cytoplasmic part;	GO:0005484 SNAP receptor activity; GO:0005515 protein binding; GO:0005488 binding;	K08493	VTI1; vesicle transport through interaction with t-SNAREs 1	mdm04130 SNARE interactions in vesicular transport - Malus domestica (apple);	IPR000727; IPR007705; IPR010989;	Target SNARE coiled-coil homology domain; Vesicle transport v-SNARE, N-terminal; SNARE;
Unigene0021641	281	0.638	Down	0.00344	K	161 1027 minus strand Alpha-soluble NSF attachment protein 2 [Theobroma cacao]	1	0.0017652	81.771	VK(1)EMEEDDLT	2	-1.0163	cytoplasm	GO:0045184 establishment of protein localization; GO:0006810 transport; GO:0046907 intracellular transport; GO:0070727 cellular macromolecule localization; GO:0051649 establishment of localization in cell; GO:0006886 intracellular protein transport; GO:0071702 organic substance transport; GO:0008104 protein localization; GO:0033036 macromolecule localization; GO:0034613 cellular protein localizat…		GO:0005515 protein binding; GO:0005488 binding;	K15296			IPR011990; IPR013026;	Tetratricopeptide-like helical domain; Tetratricopeptide repeat-containing domain;
Unigene0027075	262	0.638	Down	0.0447	K	115 1518 minus strand Ubiquitin-specific protease 12 isoform 1 [Theobroma cacao]	1	0.00081019	59.634	LQYSDSSVATK(1)ELTK	3	-2.3003	cytoplasm	GO:0043632 modification-dependent macromolecule catabolic process; GO:0070646 protein modification by small protein removal; GO:0044265 cellular macromolecule catabolic process; GO:0051603 proteolysis involved in cellular protein catabolic process; GO:0044257 cellular protein catabolic process; GO:0019941 modification-dependent protein catabolic process; GO:0044267 cellular protein metabolic proc…		GO:0008233 peptidase activity; GO:0036459 thiol-dependent ubiquitinyl hydrolase activity; GO:0003824 catalytic activity; GO:0005488 binding; GO:0019783 ubiquitin-like protein-specific protease activity; GO:0101005 ubiquitinyl hydrolase activity; GO:0070011 peptidase activity, acting on L-amino acid peptides; GO:0008234 cysteine-type peptidase activity; GO:0016787 hydrolase activity; GO:0005515 pr…				IPR008974; IPR002083; IPR001394; IPR028889;	TRAF-like; MATH/TRAF domain; Peptidase C19, ubiquitin carboxyl-terminal hydrolase; Ubiquitin specific protease domain;
Unigene0054154	112	0.643	Down	0.00315	K	108 1439 PREDICTED: guanosine nucleotide diphosphate dissociation inhibitor 2 [Gossypium raimondii]	1	0.000571402	74.611	AVDGSYVYNK(1)GK	3	0.607	cytoplasm	GO:0050794 regulation of cellular process; GO:0044700 single organism signaling; GO:0051716 cellular response to stimulus; GO:0035556 intracellular signal transduction; GO:0055114 oxidation-reduction process; GO:0044699 single-organism process; GO:0071702 organic substance transport; GO:0007264 small GTPase mediated signal transduction; GO:0023052 signaling; GO:0050896 response to stimulus; GO:00…		GO:0030234 enzyme regulator activity; GO:0003824 catalytic activity; GO:0005093 Rab GDP-dissociation inhibitor activity; GO:0005092 GDP-dissociation inhibitor activity; GO:0060589 nucleoside-triphosphatase regulator activity; GO:0030695 GTPase regulator activity; GO:0098772 molecular function regulator; GO:0016491 oxidoreductase activity;	K17255			IPR023753;	FAD/NAD(P)-binding domain;
Unigene0026330	341	0.652	Down	0.014	K	130 3483 minus strand PREDICTED: ubiquitin carboxyl-terminal hydrolase 12 isoform X1 [Jatropha curcas]	1	3.61961e-05	101.38	KESFYDLQLDVK(1)GCR	3	1.2086	cytoplasm	GO:0043632 modification-dependent macromolecule catabolic process; GO:0070646 protein modification by small protein removal; GO:0044265 cellular macromolecule catabolic process; GO:0051603 proteolysis involved in cellular protein catabolic process; GO:0044257 cellular protein catabolic process; GO:0019941 modification-dependent protein catabolic process; GO:0044267 cellular protein metabolic proc…		GO:0008233 peptidase activity; GO:0036459 thiol-dependent ubiquitinyl hydrolase activity; GO:0003824 catalytic activity; GO:0005488 binding; GO:0019783 ubiquitin-like protein-specific protease activity; GO:0101005 ubiquitinyl hydrolase activity; GO:0070011 peptidase activity, acting on L-amino acid peptides; GO:0008234 cysteine-type peptidase activity; GO:0016787 hydrolase activity; GO:0005515 pr…	K11838			IPR008974; IPR024729; IPR002083; IPR001394; IPR028889; IPR029346;	TRAF-like; Ubiquitin carboxyl-terminal hydrolase 7, ICP0-binding domain; MATH/TRAF domain; Peptidase C19, ubiquitin carboxyl-terminal hydrolase; Ubiquitin specific protease domain; Ubiquitin carboxyl-terminal hydrolase, C-terminal;
Unigene0028245	51	0.654	Down	0.00813	K	1408 1632 small GTP-binding protein [Carica papaya]	0.999634	1.59833e-07	75.524	AVSKEEGEQFAK(1)EHGLLFLEASAR	4	-0.27824	chloroplast	GO:0050794 regulation of cellular process; GO:0044700 single organism signaling; GO:0051716 cellular response to stimulus; GO:0007165 signal transduction; GO:0050789 regulation of biological process; GO:0007154 cell communication; GO:0035556 intracellular signal transduction; GO:0044699 single-organism process; GO:0007264 small GTPase mediated signal transduction; GO:0023052 signaling; GO:0050896…		GO:1901265 nucleoside phosphate binding; GO:0001882 nucleoside binding; GO:0043167 ion binding; GO:0000166 nucleotide binding; GO:0097159 organic cyclic compound binding; GO:1901363 heterocyclic compound binding; GO:0032549 ribonucleoside binding; GO:0097367 carbohydrate derivative binding; GO:0032553 ribonucleotide binding; GO:0005488 binding; GO:0032550 purine ribonucleoside binding; GO:0043168…				IPR027417;	P-loop containing nucleoside triphosphate hydrolase;
Unigene0025636	268	0.656	Down	0.00028	K	1429 2952 minus strand Geranylgeranyl transferase type-2 subunit alpha [Gossypium arboreum]	1	0.00504232	112.41	IGK(1)LTLAR	2	0.63534	nucleus	GO:0018342 protein prenylation; GO:0008152 metabolic process; GO:0044260 cellular macromolecule metabolic process; GO:0044267 cellular protein metabolic process; GO:0006464 cellular protein modification process; GO:0043170 macromolecule metabolic process; GO:0019538 protein metabolic process; GO:0036211 protein modification process; GO:0043412 macromolecule modification; GO:0044238 primary metabo…		GO:0004659 prenyltransferase activity; GO:0003824 catalytic activity; GO:0005488 binding; GO:0016765 transferase activity, transferring alkyl or aryl (other than methyl) groups; GO:0005515 protein binding; GO:0016740 transferase activity; GO:0008318 protein prenyltransferase activity;	K14050			IPR032675;	Leucine-rich repeat domain, L domain-like;
Unigene0008123	563	0.664	Down	0.00546	K	260 2041 PREDICTED: methylenetetrahydrofolate reductase 2-like isoform X1 [Gossypium raimondii]	1	0.00520928	95.311	K(1)LLEEVQK	2	-0.48427	cytoplasm	GO:0006790 sulfur compound metabolic process; GO:0055114 oxidation-reduction process; GO:0044281 small molecule metabolic process; GO:0009066 aspartate family amino acid metabolic process; GO:0044763 single-organism cellular process; GO:0006807 nitrogen compound metabolic process; GO:0044699 single-organism process; GO:1901605 alpha-amino acid metabolic process; GO:0044238 primary metabolic proce…		GO:0016645 oxidoreductase activity, acting on the CH-NH group of donors; GO:0016646 oxidoreductase activity, acting on the CH-NH group of donors, NAD or NADP as acceptor; GO:0004489 methylenetetrahydrofolate reductase (NAD(P)H) activity; GO:0003824 catalytic activity; GO:0016491 oxidoreductase activity;	K00297	metF; methylenetetrahydrofolate reductase (NADPH) [EC:1.5.1.20]	mdm01200 Carbon metabolism - Malus domestica (apple); mdm01100 Metabolic pathways - Malus domestica (apple); mdm00670 One carbon pool by folate - Malus domestica (apple);	IPR029041;	FAD-linked oxidoreductase-like;
Unigene0038701	7	0.665	Down	0.0139	K	2 169 PREDICTED: V-type proton ATPase subunit B 2-like [Nelumbo nucifera]	1	3.63291e-06	116.24	K(1)FVTQGAYDTR	3	1.1457	cytoplasm,nucleus				K02147	ATPeV1B; V-type H+-transporting ATPase subunit B	mdm04145 Phagosome - Malus domestica (apple); mdm00190 Oxidative phosphorylation - Malus domestica (apple); mdm01100 Metabolic pathways - Malus domestica (apple);
Unigene0023884	15	1.505	Up	0.0404	K	777 1013 minus strand PREDICTED: glucose-induced degradation protein 8 homolog isoform X1 [Citrus sinensis]	1	0.000527596	72.321	K(1)AVQCGNVEDAIEK	3	-1.7418	cytoplasm							IPR024964; IPR006595;	CTLH/CRA C-terminal to LisH motif domain; CTLH, C-terminal LisH motif;
Unigene0027871	218	1.518	Up	0.0232	K	"64 1077 minus strand PREDICTED: glyceraldehyde-3-phosphate dehydrogenase 2, cytosolic-like [Musa acuminata subsp. malaccensis]"	1	2.21371e-06	102.5	AASFNIIPSSTGAAK(1)AVGK	2	0.56279	cytoplasm	GO:0006006 glucose metabolic process; GO:0044723 single-organism carbohydrate metabolic process; GO:0008152 metabolic process; GO:0055114 oxidation-reduction process; GO:0044710 single-organism metabolic process; GO:0044281 small molecule metabolic process; GO:0005996 monosaccharide metabolic process; GO:0044699 single-organism process; GO:0044238 primary metabolic process; GO:0005975 carbohydrat…		GO:0016620 oxidoreductase activity, acting on the aldehyde or oxo group of donors, NAD or NADP as acceptor; GO:0097159 organic cyclic compound binding; GO:1901363 heterocyclic compound binding; GO:1901265 nucleoside phosphate binding; GO:0051287 NAD binding; GO:0003824 catalytic activity; GO:0005488 binding; GO:0016903 oxidoreductase activity, acting on the aldehyde or oxo group of donors; GO:005…	K00134	GAPDH; glyceraldehyde 3-phosphate dehydrogenase [EC:1.2.1.12]	mdm00710 Carbon fixation in photosynthetic organisms - Malus domestica (apple); mdm01200 Carbon metabolism - Malus domestica (apple); mdm01230 Biosynthesis of amino acids - Malus domestica (apple); mdm01110 Biosynthesis of secondary metabolites - Malus domestica (apple); mdm01100 Metabolic pathways - Malus domestica (apple); mdm00010 Glycolysis / Gluconeogenesis - Malus domestica (apple);	IPR020829; IPR016040; IPR020828;	Glyceraldehyde 3-phosphate dehydrogenase, catalytic domain; NAD(P)-binding domain; Glyceraldehyde 3-phosphate dehydrogenase, NAD(P) binding domain;
Unigene0005621	4	1.520	Up	0.0146	K	62 928 Aquaporin PIP1-1 [Morus notabilis]	1	0.0011989	79.148	MEGK(1)EEDVR	2	1.2033	plasma membrane	GO:0006810 transport; GO:0051179 localization; GO:0051234 establishment of localization;	GO:0016020 membrane;	GO:0005215 transporter activity;	K09872			IPR023271;	Aquaporin-like;
Unigene0005621	287	1.521	Up	0.0304	K	62 928 Aquaporin PIP1-1 [Morus notabilis]	1	0.0389383	85.359	AIPFK(1)SK	2	0.49409	plasma membrane	GO:0006810 transport; GO:0051179 localization; GO:0051234 establishment of localization;	GO:0016020 membrane;	GO:0005215 transporter activity;	K09872			IPR023271;	Aquaporin-like;
Unigene0010597	77	1.523	Up	0.023	K	142 732 minus strand PREDICTED: pathogen-related protein [Populus euphratica]	1	0.00333245	55.98	TWEMELSHK(1)TR	3	-0.31319	cytoplasm							IPR032710;	NTF2-like domain;
Unigene0029045	67	1.527	Up	0.0226	K	208 2631 RecName: Full=Phospholipase D alpha 1; Short=CpPLD1; AltName: Full=Choline phosphatase 1; AltName: Full=Phosphatidylcholine-hydrolyzing phospholipase D 1 [Carica papaya]	1	1.20561e-05	148.32	IIK(1)DEPNNPK	2	-0.1877	chloroplast	GO:0046470 phosphatidylcholine metabolic process; GO:0046486 glycerolipid metabolic process; GO:0044763 single-organism cellular process; GO:0097164 ammonium ion metabolic process; GO:0006807 nitrogen compound metabolic process; GO:0044699 single-organism process; GO:0044255 cellular lipid metabolic process; GO:0044238 primary metabolic process; GO:0044237 cellular metabolic process; GO:0006796 p…	GO:0016020 membrane;	GO:0003824 catalytic activity; GO:0042578 phosphoric ester hydrolase activity; GO:0005488 binding; GO:0043167 ion binding; GO:0016788 hydrolase activity, acting on ester bonds; GO:0004630 phospholipase D activity; GO:0004620 phospholipase activity; GO:0043169 cation binding; GO:0046872 metal ion binding; GO:0005515 protein binding; GO:0008081 phosphoric diester hydrolase activity; GO:0016787 hydr…	K01115	PLD1_2; phospholipase D1/2 [EC:3.1.4.4]	mdm00564 Glycerophospholipid metabolism - Malus domestica (apple); mdm00565 Ether lipid metabolism - Malus domestica (apple); mdm04144 Endocytosis - Malus domestica (apple); mdm01110 Biosynthesis of secondary metabolites - Malus domestica (apple); mdm01100 Metabolic pathways - Malus domestica (apple);	IPR001736; IPR000008; IPR024632;	Phospholipase D/Transphosphatidylase; C2 domain; Phospholipase D, C-terminal;
Unigene0014718	709	1.537	Up	0.037	K	82 2499 minus strand PREDICTED: cell division cycle protein 48 homolog [Jatropha curcas]	1	0.00334014	96.143	ENIEK(1)DIERER	3	0.0069758	cytoplasm			GO:0005524 ATP binding; GO:1901265 nucleoside phosphate binding; GO:0001882 nucleoside binding; GO:0043167 ion binding; GO:0016787 hydrolase activity; GO:0000166 nucleotide binding; GO:0097159 organic cyclic compound binding; GO:1901363 heterocyclic compound binding; GO:0032549 ribonucleoside binding; GO:0097367 carbohydrate derivative binding; GO:0003824 catalytic activity; GO:0032553 ribonucleo…	K13525	VCP; transitional endoplasmic reticulum ATPase	mdm04141 Protein processing in endoplasmic reticulum - Malus domestica (apple);	IPR029067; IPR003959; IPR003593; IPR009010; IPR004201; IPR027417; IPR003338;	CDC48 domain 2-like; ATPase, AAA-type, core; AAA+ ATPase domain; Aspartate decarboxylase-like domain; CDC48, domain 2; P-loop containing nucleoside triphosphate hydrolase; CDC48, N-terminal subdomain;
Unigene0031375	7	1.541	Up	0.0171	K	157 1230 minus strand PREDICTED: fructose-bisphosphate aldolase cytoplasmic isozyme [Populus euphratica]	1	0.00193336	83.862	SK(1)YADELAK	3	-0.22207	cytoplasm	GO:0006757 ATP generation from ADP; GO:0009116 nucleoside metabolic process; GO:0042278 purine nucleoside metabolic process; GO:0006165 nucleoside diphosphate phosphorylation; GO:0046031 ADP metabolic process; GO:0019362 pyridine nucleotide metabolic process; GO:0006096 glycolytic process; GO:0009167 purine ribonucleoside monophosphate metabolic process; GO:0009117 nucleotide metabolic process; G…		GO:0016829 lyase activity; GO:0004332 fructose-bisphosphate aldolase activity; GO:0016832 aldehyde-lyase activity; GO:0003824 catalytic activity; GO:0016830 carbon-carbon lyase activity;	K01623	ALDO; fructose-bisphosphate aldolase, class I [EC:4.1.2.13]	mdm00710 Carbon fixation in photosynthetic organisms - Malus domestica (apple); mdm00051 Fructose and mannose metabolism - Malus domestica (apple); mdm01230 Biosynthesis of amino acids - Malus domestica (apple); mdm01110 Biosynthesis of secondary metabolites - Malus domestica (apple); mdm01200 Carbon metabolism - Malus domestica (apple); mdm00030 Pentose phosphate pathway - Malus domestica (apple…	IPR013785;	Aldolase-type TIM barrel;
Unigene0053118	756	1.548	Up	0.0151	K	63 2474 minus strand Translocon at the outer envelope membrane of chloroplasts 75-III [Theobroma cacao]	1	4.39678e-06	124.42	DVK(1)GNPTEVYR	3	-0.40833	chloroplast	GO:0045184 establishment of protein localization; GO:0006810 transport; GO:0046907 intracellular transport; GO:0070727 cellular macromolecule localization; GO:0051649 establishment of localization in cell; GO:0006886 intracellular protein transport; GO:0071702 organic substance transport; GO:0008104 protein localization; GO:0033036 macromolecule localization; GO:0034613 cellular protein localizat…	GO:0016020 membrane; GO:0019867 outer membrane;	GO:0022804 active transmembrane transporter activity; GO:0015405 P-P-bond-hydrolysis-driven transmembrane transporter activity; GO:0008565 protein transporter activity; GO:0022884 macromolecule transmembrane transporter activity; GO:0015399 primary active transmembrane transporter activity; GO:0022892 substrate-specific transporter activity; GO:0008320 protein transmembrane transporter activity; …				IPR000184;	Bacterial surface antigen (D15);
Unigene0019746	75	1.559	Up	0.028	K	1 360 minus strand translationally controlled tumor protein [Vernicia fordii]	1	0.0303873	106.36	K(1)QFVAYVK	2	1.9607	extracellular							IPR011323; IPR011057;	Mss4/translationally controlled tumour-associated TCTP; Mss4-like;
Unigene0022612	1636	1.564	Up	0.0351	K	305 5422 minus strand PREDICTED: clathrin heavy chain 1 [Gossypium raimondii]	0.999991	0.00205478	71.03	EKLEALK(1)EVK	3	0.49334	chloroplast	GO:0045184 establishment of protein localization; GO:0006810 transport; GO:0046907 intracellular transport; GO:0070727 cellular macromolecule localization; GO:0051649 establishment of localization in cell; GO:0016192 vesicle-mediated transport; GO:0006886 intracellular protein transport; GO:0071702 organic substance transport; GO:0008104 protein localization; GO:0033036 macromolecule localization…	GO:0030658 transport vesicle membrane; GO:0016020 membrane; GO:0030130 clathrin coat of trans-Golgi network vesicle; GO:0031410 cytoplasmic vesicle; GO:0031090 organelle membrane; GO:0098796 membrane protein complex; GO:0071944 cell periphery; GO:0031982 vesicle; GO:0030660 Golgi-associated vesicle membrane; GO:0005737 cytoplasm; GO:0044433 cytoplasmic vesicle part; GO:0032991 macromolecular comp…	GO:0005515 protein binding; GO:0005198 structural molecule activity; GO:0005488 binding;	K04646	CLTC; clathrin heavy chain	mdm04144 Endocytosis - Malus domestica (apple);	IPR016025; IPR015348; IPR011990; IPR016024; IPR001473;	Clathrin, heavy chain, linker/propeller domain; Clathrin, heavy chain, linker, core motif; Tetratricopeptide-like helical domain; Armadillo-type fold; Clathrin, heavy chain, propeller, N-terminal;
Unigene0037596	148	1.589	Up	0.0206	K	241 702 minus strand 17.5 kDa class I heat shock protein [Carica papaya]	0.999386	0.00093779	75.416	K(0.001)PDVK(0.999)AIEISG	3	-0.15834	cytoplasm				K13993	HSP20; HSP20 family protein	mdm04141 Protein processing in endoplasmic reticulum - Malus domestica (apple);	IPR002068; IPR008978;	Alpha crystallin/Hsp20 domain; HSP20-like chaperone;
Unigene0004427	747	1.598	Up	0.00781	K	415 2964 PREDICTED: phospholipase D delta-like [Tarenaya hassleriana]	1	0.000690166	66.023	SK(1)HPHGQIFGYR	4	0.46408	cytoplasm	GO:0046470 phosphatidylcholine metabolic process; GO:0046486 glycerolipid metabolic process; GO:0044763 single-organism cellular process; GO:0097164 ammonium ion metabolic process; GO:0006807 nitrogen compound metabolic process; GO:0044699 single-organism process; GO:0044255 cellular lipid metabolic process; GO:0044238 primary metabolic process; GO:0044237 cellular metabolic process; GO:0006796 p…	GO:0016020 membrane;	GO:0003824 catalytic activity; GO:0042578 phosphoric ester hydrolase activity; GO:0005488 binding; GO:0043167 ion binding; GO:0016788 hydrolase activity, acting on ester bonds; GO:0004630 phospholipase D activity; GO:0004620 phospholipase activity; GO:0043169 cation binding; GO:0046872 metal ion binding; GO:0005515 protein binding; GO:0008081 phosphoric diester hydrolase activity; GO:0016787 hydr…	K01115	PLD1_2; phospholipase D1/2 [EC:3.1.4.4]	mdm00564 Glycerophospholipid metabolism - Malus domestica (apple); mdm00565 Ether lipid metabolism - Malus domestica (apple); mdm04144 Endocytosis - Malus domestica (apple); mdm01110 Biosynthesis of secondary metabolites - Malus domestica (apple); mdm01100 Metabolic pathways - Malus domestica (apple);	IPR025202; IPR001736; IPR000008; IPR024632;	Phospholipase D-like domain; Phospholipase D/Transphosphatidylase; C2 domain; Phospholipase D, C-terminal;
Unigene0038324	125	1.606	Up	0.032	K	182 4369 minus strand ABC-2 and Plant PDR ABC-type transporter family protein isoform 1 [Theobroma cacao]	1	0.0196251	107.59	IDK(1)VGIR	2	0.16149	plasma membrane		GO:0016020 membrane;	GO:0005524 ATP binding; GO:1901265 nucleoside phosphate binding; GO:0001882 nucleoside binding; GO:0043167 ion binding; GO:0016817 hydrolase activity, acting on acid anhydrides; GO:0016787 hydrolase activity; GO:0000166 nucleotide binding; GO:0017111 nucleoside-triphosphatase activity; GO:0016887 ATPase activity; GO:0097159 organic cyclic compound binding; GO:1901363 heterocyclic compound binding…				IPR034001; IPR003593; IPR003439; IPR027417; IPR034003; IPR013581; IPR029481; IPR013525;	ATP-binding cassette transporter, PDR-like subfamily G, domain 1; AAA+ ATPase domain; ABC transporter-like; P-loop containing nucleoside triphosphate hydrolase; ATP-binding cassette transporter, PDR-like subfamily G, domain 2; Plant PDR ABC transporter associated; ABC-transporter extracellular N-terminal domain; ABC-2 type transporter;
Unigene0020976	31	1.621	Up	0.00979	K	366 1751 PREDICTED: metacaspase-5-like [Cucumis sativus]	1	0.0141233	59.35	MYK(1)CLVDR	3	-0.17013	chloroplast							IPR029030;	Caspase-like domain;
Unigene0024917	109	1.652	Up	0.00257	K	177 695 minus strand Adenine nucleotide alpha hydrolases-like superfamily protein isoform 1 [Theobroma cacao]	1	0.000397451	89.624	NVNVK(1)TQVVIGDPK	2	0.45003	cytoplasm	GO:0006950 response to stress; GO:0050896 response to stimulus;						IPR014729; IPR006016;	Rossmann-like alpha/beta/alpha sandwich fold; UspA;
Unigene0029373	471	1.654	Up	0.0205	K	138 1598 Transmembrane protein 87B [Morus notabilis]	1	6.97906e-25	180.62	K(1)DHVYGLGEDLEEDKRE	3	-0.58163	chloroplast		GO:0031224 intrinsic component of membrane; GO:0016020 membrane; GO:0016021 integral component of membrane; GO:0044425 membrane part;
Unigene0034323	26	1.657	Up	0.0122	K	388 1575 Target of Myb protein 1 isoform 1 [Theobroma cacao]	1	0.00112172	65.043	K(1)MSAGMTSMSFK	3	0.065522	cytoplasm	GO:0045184 establishment of protein localization; GO:0006810 transport; GO:0046907 intracellular transport; GO:0070727 cellular macromolecule localization; GO:0051649 establishment of localization in cell; GO:0006886 intracellular protein transport; GO:0071702 organic substance transport; GO:0008104 protein localization; GO:0033036 macromolecule localization; GO:0034613 cellular protein localizat…	GO:0005623 cell; GO:0005622 intracellular; GO:0044464 cell part;					IPR002014; IPR004152; IPR008942;	VHS domain; GAT domain; ENTH/VHS;
Unigene0029042	284	1.700	Up	0.0163	K	47 1378 PREDICTED: enolase [Sesamum indicum]	1	0.00278937	72.29	ISGEALK(1)DLYK	2	-0.82964	cytoplasm	GO:0006757 ATP generation from ADP; GO:0009116 nucleoside metabolic process; GO:0042278 purine nucleoside metabolic process; GO:0006165 nucleoside diphosphate phosphorylation; GO:0046031 ADP metabolic process; GO:0019362 pyridine nucleotide metabolic process; GO:0006096 glycolytic process; GO:0009167 purine ribonucleoside monophosphate metabolic process; GO:0009117 nucleotide metabolic process; G…	GO:1902494 catalytic complex; GO:0044464 cell part; GO:0005622 intracellular; GO:0005737 cytoplasm; GO:0032991 macromolecular complex; GO:0044424 intracellular part; GO:0044445 cytosolic part; GO:0005623 cell; GO:0005829 cytosol; GO:0000015 phosphopyruvate hydratase complex; GO:0044444 cytoplasmic part;	GO:0000287 magnesium ion binding; GO:0004634 phosphopyruvate hydratase activity; GO:0003824 catalytic activity; GO:0005488 binding; GO:0043167 ion binding; GO:0046872 metal ion binding; GO:0043169 cation binding; GO:0016829 lyase activity; GO:0016836 hydro-lyase activity; GO:0016835 carbon-oxygen lyase activity;	K01689	ENO; enolase [EC:4.2.1.11]	mdm01200 Carbon metabolism - Malus domestica (apple); mdm03018 RNA degradation - Malus domestica (apple); mdm01230 Biosynthesis of amino acids - Malus domestica (apple); mdm01110 Biosynthesis of secondary metabolites - Malus domestica (apple); mdm01100 Metabolic pathways - Malus domestica (apple); mdm00010 Glycolysis / Gluconeogenesis - Malus domestica (apple);	IPR029065; IPR020810; IPR029017; IPR020811;	Enolase C-terminal domain-like; Enolase, C-terminal TIM barrel domain; Enolase N-terminal domain-like; Enolase, N-terminal;
Unigene0039257	815	1.703	Up	0.0104	K	249 3899 minus strand PREDICTED: coatomer subunit alpha-1 [Jatropha curcas]	1	5.75943e-05	81.632	VMK(1)GIFEGGLDNVGR	3	0.47783	nucleus	GO:0045184 establishment of protein localization; GO:0006810 transport; GO:0046907 intracellular transport; GO:0070727 cellular macromolecule localization; GO:0051649 establishment of localization in cell; GO:0016192 vesicle-mediated transport; GO:0006886 intracellular protein transport; GO:0071702 organic substance transport; GO:0008104 protein localization; GO:0033036 macromolecule localization…	GO:0016020 membrane; GO:0031410 cytoplasmic vesicle; GO:0031090 organelle membrane; GO:0098796 membrane protein complex; GO:0030137 COPI-coated vesicle; GO:0031982 vesicle; GO:0030660 Golgi-associated vesicle membrane; GO:0005737 cytoplasm; GO:0044433 cytoplasmic vesicle part; GO:0032991 macromolecular complex; GO:0044424 intracellular part; GO:0030120 vesicle coat; GO:0030663 COPI-coated vesicle…	GO:0005515 protein binding; GO:0005198 structural molecule activity; GO:0005488 binding;	K05236			IPR006692; IPR011048; IPR017986; IPR015943; IPR010714;	Coatomer, WD associated region; Cytochrome cd1-nitrite reductase-like, haem d1 domain; WD40-repeat-containing domain; WD40/YVTN repeat-like-containing domain; Coatomer, alpha subunit, C-terminal;
Unigene0039978	281	1.705	Up	0.0369	K	196 2304 PREDICTED: heat shock protein 83 [Jatropha curcas]	0.99177	0.000307212	77.324	K(0.008)PEEITK(0.992)EEYASFYK	3	0.6769	cytoplasm	GO:0006457 protein folding; GO:0006950 response to stress; GO:0050896 response to stimulus; GO:0009987 cellular process;		GO:0005524 ATP binding; GO:1901265 nucleoside phosphate binding; GO:0001882 nucleoside binding; GO:0043167 ion binding; GO:0005515 protein binding; GO:0000166 nucleotide binding; GO:0097159 organic cyclic compound binding; GO:1901363 heterocyclic compound binding; GO:0032549 ribonucleoside binding; GO:0097367 carbohydrate derivative binding; GO:0032553 ribonucleotide binding; GO:0005488 binding; …	K04079	HSP90A; molecular chaperone HtpG	mdm04626 Plant-pathogen interaction - Malus domestica (apple); mdm04141 Protein processing in endoplasmic reticulum - Malus domestica (apple);	IPR020568; IPR020575; IPR003594;	Ribosomal protein S5 domain 2-type fold; Heat shock protein Hsp90, N-terminal; Histidine kinase-like ATPase, C-terminal domain;
Unigene0025695	933	1.709	Up	0.00535	K	163 3261 minus strand PREDICTED: 26S proteasome non-ATPase regulatory subunit 1 homolog A [Cucumis melo]	1	1.15177e-08	120.82	SSSEKDGDSMQVDGLPEK(1)K	3	-0.48794	chloroplast			GO:0005488 binding;	K03032	PSMD1; 26S proteasome regulatory subunit N2	mdm03050 Proteasome - Malus domestica (apple);	IPR011989; IPR016024;	Armadillo-like helical; Armadillo-type fold;
Unigene0019494	548	1.715	Up	0.00723	K	261 1961 minus strand PREDICTED: synaptotagmin-5-like isoform X1 [Jatropha curcas]	1	2.31102e-09	136.38	DYFQLDGSK(1)SGR	3	0.89774	cytoplasm			GO:0008289 lipid binding; GO:0005515 protein binding; GO:0005488 binding;				IPR031468; IPR000008;	Synaptotagmin-like mitochondrial-lipid-binding domain; C2 domain;
Unigene0052591	93	1.720	Up	0.0404	K	2 295 MLP-like protein 28 [Arabidopsis thaliana]	1	8.04405e-09	134.13	LIEGDLLK(1)EYK	2	-0.13612	cytoplasm	GO:0006952 defense response; GO:0050896 response to stimulus; GO:0006950 response to stress; GO:0009607 response to biotic stimulus;						IPR023393; IPR000916;	START-like domain; Bet v I/Major latex protein;
Unigene0019648	97	1.721	Up	0.0373	K	123 779 PREDICTED: vesicle-associated membrane protein 721 [Nicotiana tomentosiformis]	1	2.23205e-11	146.45	YGGGK(1)AATAAANSLNK	2	-0.17464	chloroplast	GO:0006810 transport; GO:0051179 localization; GO:0016192 vesicle-mediated transport; GO:0051234 establishment of localization;	GO:0031224 intrinsic component of membrane; GO:0016020 membrane; GO:0016021 integral component of membrane; GO:0044425 membrane part;		K08511			IPR010908; IPR011012; IPR001388;	Longin domain; Longin-like domain; Synaptobrevin;
Unigene0028445	304	1.723	Up	0.00692	K	1558 2754 minus strand PREDICTED: phosphoenolpyruvate carboxykinase [ATP]-like [Sesamum indicum]	1	0.026529	98.523	IK(1)LAYTR	2	-0.43892	cytoplasm	GO:0016051 carbohydrate biosynthetic process; GO:0019319 hexose biosynthetic process; GO:0044711 single-organism biosynthetic process; GO:0044281 small molecule metabolic process; GO:0044699 single-organism process; GO:0009058 biosynthetic process; GO:0046364 monosaccharide biosynthetic process; GO:0044238 primary metabolic process; GO:0005975 carbohydrate metabolic process; GO:1901576 organic su…		GO:0005524 ATP binding; GO:1901265 nucleoside phosphate binding; GO:0004611 phosphoenolpyruvate carboxykinase activity; GO:0001882 nucleoside binding; GO:0043167 ion binding; GO:0016829 lyase activity; GO:0000166 nucleotide binding; GO:0004612 phosphoenolpyruvate carboxykinase (ATP) activity; GO:0097159 organic cyclic compound binding; GO:1901363 heterocyclic compound binding; GO:0032549 ribonucl…	K01610	E4.1.1.49; phosphoenolpyruvate carboxykinase (ATP) [EC:4.1.1.49]	mdm00620 Pyruvate metabolism - Malus domestica (apple); mdm00020 Citrate cycle (TCA cycle) - Malus domestica (apple); mdm00710 Carbon fixation in photosynthetic organisms - Malus domestica (apple); mdm01200 Carbon metabolism - Malus domestica (apple); mdm01110 Biosynthesis of secondary metabolites - Malus domestica (apple); mdm01100 Metabolic pathways - Malus domestica (apple); mdm00010 Glycolysi…	IPR008210; IPR013035;	Phosphoenolpyruvate carboxykinase, N-terminal; Phosphoenolpyruvate carboxykinase, C-terminal;
Unigene0029490	207	1.742	Up	0.0326	K	88 1086 minus strand Malate dehydrogenase [Morus notabilis]	0.999984	0.00346587	62.088	VKTPSGEK(1)SVR	3	1.1817	cytoplasm	GO:0043648 dicarboxylic acid metabolic process; GO:0055114 oxidation-reduction process; GO:0044281 small molecule metabolic process; GO:0044763 single-organism cellular process; GO:0044699 single-organism process; GO:0005975 carbohydrate metabolic process; GO:0044238 primary metabolic process; GO:0044237 cellular metabolic process; GO:0071704 organic substance metabolic process; GO:0008152 metabo…		GO:0016614 oxidoreductase activity, acting on CH-OH group of donors; GO:0016616 oxidoreductase activity, acting on the CH-OH group of donors, NAD or NADP as acceptor; GO:0016615 malate dehydrogenase activity; GO:0003824 catalytic activity; GO:0030060 L-malate dehydrogenase activity; GO:0016491 oxidoreductase activity;	K00025	MDH1; malate dehydrogenase [EC:1.1.1.37]	mdm00630 Glyoxylate and dicarboxylate metabolism - Malus domestica (apple); mdm00710 Carbon fixation in photosynthetic organisms - Malus domestica (apple); mdm00270 Cysteine and methionine metabolism - Malus domestica (apple); mdm01110 Biosynthesis of secondary metabolites - Malus domestica (apple); mdm00620 Pyruvate metabolism - Malus domestica (apple); mdm00020 Citrate cycle (TCA cycle) - Malus…	IPR022383; IPR016040; IPR001236; IPR015955;	Lactate/malate dehydrogenase, C-terminal; NAD(P)-binding domain; Lactate/malate dehydrogenase, N-terminal; Lactate dehydrogenase/glycoside hydrolase, family 4, C-terminal;
Unigene0023650	94	1.765	Up	0.0351	K	221 718 PREDICTED: protein PEROXIN-4 isoform X1 [Jatropha curcas]	1	1.83504e-09	128.38	IFHPNVHFK(1)TGEICLDILK	5	-0.38526	mitochondria				K10689			IPR016135; IPR000608;	Ubiquitin-conjugating enzyme/RWD-like; Ubiquitin-conjugating enzyme E2;
Unigene0033362	29	1.768	Up	0.00267	K	1643 2026 minus strand PREDICTED: glycine-rich RNA-binding protein RZ1A-like [Gossypium raimondii]	1	0.000102034	89.231	DAFEK(1)FGHLLEAK	3	0.19815	mitochondria			GO:0097159 organic cyclic compound binding; GO:1901363 heterocyclic compound binding; GO:1901265 nucleoside phosphate binding; GO:0005488 binding; GO:0003676 nucleic acid binding; GO:0000166 nucleotide binding; GO:0036094 small molecule binding;	K12885	RBMX; heterogeneous nuclear ribonucleoprotein G	mdm03040 Spliceosome - Malus domestica (apple);	IPR000504; IPR012677;	RNA recognition motif domain; Nucleotide-binding alpha-beta plait domain;
Unigene0026967	142	1.773	Up	0.0449	K	1161 1646 PREDICTED: 14-3-3-like protein A [Jatropha curcas]	1	0.00273134	58.829	YLAEFK(1)TGTER	3	0.42994	nucleus,plasma membrane			GO:0019904 protein domain specific binding; GO:0005515 protein binding; GO:0005488 binding;				IPR023410;	14-3-3 domain;
Unigene0036152	602	1.793	Up	0.0311	K	72 2168 Heat shock cognate 80 [Gossypium arboreum]	1	0.00442458	78.705	DSSMAGYMSSK(1)K	2	-0.34472	cytoplasm	GO:0006457 protein folding; GO:0006950 response to stress; GO:0050896 response to stimulus; GO:0009987 cellular process;		GO:0005524 ATP binding; GO:1901265 nucleoside phosphate binding; GO:0001882 nucleoside binding; GO:0043167 ion binding; GO:0005515 protein binding; GO:0000166 nucleotide binding; GO:0097159 organic cyclic compound binding; GO:1901363 heterocyclic compound binding; GO:0032549 ribonucleoside binding; GO:0097367 carbohydrate derivative binding; GO:0032553 ribonucleotide binding; GO:0005488 binding; …	K04079	HSP90A; molecular chaperone HtpG	mdm04626 Plant-pathogen interaction - Malus domestica (apple); mdm04141 Protein processing in endoplasmic reticulum - Malus domestica (apple);	IPR020568; IPR020575; IPR003594;	Ribosomal protein S5 domain 2-type fold; Heat shock protein Hsp90, N-terminal; Histidine kinase-like ATPase, C-terminal domain;
Unigene0040516	55	1.798	Up	0.0493	K	86 517 minus strand PREDICTED: 60S ribosomal protein L28-2-like [Jatropha curcas]	1	0.0078134	76.24	K(1)TVTIQPGSDK	3	-0.77437	chloroplast				K02903	RP-L28e; large subunit ribosomal protein L28e	mdm03010 Ribosome - Malus domestica (apple);	IPR029004;	Ribosomal L28e/Mak16;
Unigene0033845	15	1.799	Up	0.0398	K	"2521 2829 minus strand Similar to Ubiquitin-conjugating enzyme E2-17 KD gb|D83004 from Homo sapiens. ESTs gb|T88233, gb|Z24464, gb|N37265, gb|H36151, gb|Z34711, gb|AA040983, and gb|T22122 come from this gene [Arabidopsis thaliana]"	1	1.7047e-06	120.32	IYHPNIDK(1)LGR	3	1.4434	cytoplasm,nucleus				K10580	UBE2N; ubiquitin-conjugating enzyme E2 N [EC:2.3.2.23]	mdm04120 Ubiquitin mediated proteolysis - Malus domestica (apple);	IPR016135; IPR000608;	Ubiquitin-conjugating enzyme/RWD-like; Ubiquitin-conjugating enzyme E2;
Unigene0038309	41	1.805	Up	0.0454	K	375 2327 minus strand ERD (early-responsive to dehydration stress) family protein isoform 2 [Theobroma cacao]	1	0.0110247	51.066	VYFPK(1)WYLK	3	0.2135	chloroplast		GO:0016020 membrane;		K21989			IPR027815; IPR003864; IPR032880;	10TM putative phosphate transporter, cytosolic domain; Calcium-dependent channel, 7TM region, putative phosphate; Calcium permeable stress-gated cation channel 1, N-terminal transmembrane domain;
Unigene0001362	227	1.820	Up	0.026	K	1646 2824 S-adenosylmethionine synthase 2 [Morus notabilis]	1	2.62166e-05	103.88	YLDEK(1)TIFHLNPSGR	4	-1.0211	cytoskeleton	GO:0051188 cofactor biosynthetic process; GO:0006790 sulfur compound metabolic process; GO:0046500 S-adenosylmethionine metabolic process; GO:0009058 biosynthetic process; GO:0006732 coenzyme metabolic process; GO:1901576 organic substance biosynthetic process; GO:0044237 cellular metabolic process; GO:0044272 sulfur compound biosynthetic process; GO:0044249 cellular biosynthetic process; GO:0051…		GO:0005524 ATP binding; GO:1901265 nucleoside phosphate binding; GO:0001882 nucleoside binding; GO:0043167 ion binding; GO:0000166 nucleotide binding; GO:0004478 methionine adenosyltransferase activity; GO:0097159 organic cyclic compound binding; GO:1901363 heterocyclic compound binding; GO:0032549 ribonucleoside binding; GO:0097367 carbohydrate derivative binding; GO:0003824 catalytic activity; …	K00789	metK; S-adenosylmethionine synthetase [EC:2.5.1.6]	mdm00270 Cysteine and methionine metabolism - Malus domestica (apple); mdm01230 Biosynthesis of amino acids - Malus domestica (apple); mdm01110 Biosynthesis of secondary metabolites - Malus domestica (apple); mdm01100 Metabolic pathways - Malus domestica (apple);	IPR022636; IPR022628; IPR022629; IPR022630;	S-adenosylmethionine synthetase superfamily; S-adenosylmethionine synthetase, N-terminal; S-adenosylmethionine synthetase, central domain; S-adenosylmethionine synthetase, C-terminal;
Unigene0016839	309	1.863	Up	0.0364	K	88 1776 minus strand PREDICTED: 2-hydroxyacyl-CoA lyase [Gossypium raimondii]	1	0.00360322	60.157	K(1)PHLGIVGDAK	3	0.56601	chloroplast			GO:0000287 magnesium ion binding; GO:0019842 vitamin binding; GO:0043167 ion binding; GO:0048037 cofactor binding; GO:1901681 sulfur compound binding; GO:0030976 thiamine pyrophosphate binding; GO:1901363 heterocyclic compound binding; GO:0097159 organic cyclic compound binding; GO:0003824 catalytic activity; GO:0005488 binding; GO:0043169 cation binding; GO:0046872 metal ion binding; GO:0043168 …	K12261	HACL1; 2-hydroxyacyl-CoA lyase 1 [EC:4.1.-.-]	mdm04146 Peroxisome - Malus domestica (apple);	IPR012000; IPR029035; IPR029061; IPR011766; IPR012001;	Thiamine pyrophosphate enzyme, central domain; DHS-like NAD/FAD-binding domain; Thiamin diphosphate-binding fold; Thiamine pyrophosphate enzyme, C-terminal TPP-binding; Thiamine pyrophosphate enzyme, N-terminal TPP-binding domain;
Unigene0002613	11	1.864	Up	0.013	K	62 523 minus strand PREDICTED: ubiquitin-NEDD8-like protein RUB2 isoform X1 [Gossypium raimondii]	1	2.09817e-37	198.24	TLTGK(1)TITLEVESSDTVDNVK	3	-0.21617	cytoplasm,nucleus			GO:0005515 protein binding; GO:0005488 binding;	K12158			IPR029071; IPR000626;	Ubiquitin-related domain; Ubiquitin domain;
Unigene0011985	85	1.867	Up	0.00559	K	176 1015 PREDICTED: nucleosome assembly protein 1;4-like [Vitis vinifera]	1	0.000605632	73.885	YQK(1)LYQPLYAK	3	-0.28821	cytoplasm	GO:0044085 cellular component biogenesis; GO:0016043 cellular component organization; GO:0034728 nucleosome organization; GO:0034622 cellular macromolecular complex assembly; GO:0006333 chromatin assembly or disassembly; GO:0043933 macromolecular complex subunit organization; GO:0065004 protein-DNA complex assembly; GO:0006323 DNA packaging; GO:0006334 nucleosome assembly; GO:0051276 chromosome o…	GO:0043226 organelle; GO:0043231 intracellular membrane-bounded organelle; GO:0043229 intracellular organelle; GO:0005634 nucleus; GO:0044464 cell part; GO:0005622 intracellular; GO:0044424 intracellular part; GO:0043227 membrane-bounded organelle; GO:0005623 cell;		K11279
Unigene0045959	344	1.895	Up	0.0316	K	196 1509 minus strand PREDICTED: protein GPR107-like [Citrus sinensis]	1	1.18075e-05	117.09	TDGK(1)AAVNLMK	2	0.025914	plasma membrane		GO:0031224 intrinsic component of membrane; GO:0016020 membrane; GO:0016021 integral component of membrane; GO:0044425 membrane part;
Unigene0031368	164	1.948	Up	0.00694	K	161 1213 Zinc-binding dehydrogenase family protein isoform 1 [Theobroma cacao]	1	4.42174e-32	180.63	K(1)GEYVFVSAASGAVGQLVGQFAK	3	0.1363	nucleus	GO:0044699 single-organism process; GO:0008152 metabolic process; GO:0055114 oxidation-reduction process; GO:0044710 single-organism metabolic process;		GO:0003824 catalytic activity; GO:0016491 oxidoreductase activity;				IPR011032; IPR020843; IPR016040; IPR013149;	GroES-like; Polyketide synthase, enoylreductase domain; NAD(P)-binding domain; Alcohol dehydrogenase, C-terminal;
Unigene0008231	207	1.956	Up	0.0369	K	42 680 glutathione S-transferase [Vitis vinifera]	1	9.12152e-06	117.02	PAWGK(1)VIALQK	3	0.044705	chloroplast			GO:0005515 protein binding; GO:0005488 binding;	K00799	GST; glutathione S-transferase [EC:2.5.1.18]	mdm00480 Glutathione metabolism - Malus domestica (apple);	IPR010987; IPR004046; IPR004045; IPR012336; IPR034347;	Glutathione S-transferase, C-terminal-like; Glutathione S-transferase, C-terminal; Glutathione S-transferase, N-terminal; Thioredoxin-like fold; Glutathione S-transferases Phi, C-terminal;
Unigene0028154	309	1.961	Up	0.00454	K	1029 3350 PREDICTED: protein QUIRKY [Gossypium raimondii]	1	0.000320765	66.784	WHNLEK(1)HVIVEGEK	4	-0.060874	plasma membrane			GO:0005515 protein binding; GO:0005488 binding;				IPR013583; IPR000008;	Phosphoribosyltransferase C-terminal; C2 domain;
Unigene0032593	293	1.972	Up	0.0404	K	381 1991 Synaptotagmin A isoform 1 [Theobroma cacao]	1	1.80826e-07	137.89	LTDDK(1)LPSK	2	0.55257	cytoplasm			GO:0008289 lipid binding; GO:0005515 protein binding; GO:0005488 binding;				IPR031468; IPR000008;	Synaptotagmin-like mitochondrial-lipid-binding domain; C2 domain;
Unigene0019648	151	1.981	Up	0.0136	K	123 779 PREDICTED: vesicle-associated membrane protein 721 [Nicotiana tomentosiformis]	1	1.4978e-15	168.89	GVMMENIEK(1)VLDRGEK	4	0.316	chloroplast	GO:0006810 transport; GO:0051179 localization; GO:0016192 vesicle-mediated transport; GO:0051234 establishment of localization;	GO:0031224 intrinsic component of membrane; GO:0016020 membrane; GO:0016021 integral component of membrane; GO:0044425 membrane part;		K08511			IPR010908; IPR011012; IPR001388;	Longin domain; Longin-like domain; Synaptobrevin;
Unigene0027575	166	1.984	Up	0.0109	K	262 1284 minus strand PREDICTED: DNA damage-inducible protein 1 isoform X2 [Cucumis melo]	1	0.00134813	107.21	K(1)IEAAIHQR	2	0.40984	cytoplasm	GO:0006508 proteolysis; GO:0008152 metabolic process; GO:0043170 macromolecule metabolic process; GO:0019538 protein metabolic process; GO:0044238 primary metabolic process; GO:0071704 organic substance metabolic process;		GO:0004175 endopeptidase activity; GO:0008233 peptidase activity; GO:0003824 catalytic activity; GO:0005488 binding; GO:0004190 aspartic-type endopeptidase activity; GO:0070011 peptidase activity, acting on L-amino acid peptides; GO:0070001 aspartic-type peptidase activity; GO:0005515 protein binding; GO:0016787 hydrolase activity;	K11885			IPR019103; IPR029071; IPR021109; IPR000626;	Aspartic peptidase, DDI1-type; Ubiquitin-related domain; Aspartic peptidase domain; Ubiquitin domain;
Unigene0023239	157	1.989	Up	0.0228	K	47 697 PREDICTED: membrane steroid-binding protein 2-like [Malus domestica]	1	0.0507964	78.616	FMSK(1)YVK	2	4.4327	chloroplast				K17278			IPR001199;	Cytochrome b5-like heme/steroid binding domain;
Unigene0008794	49	1.998	Up	0.00095	K	77 802 minus strand PREDICTED: 60S ribosomal protein L7-4 [Eucalyptus grandis]	1	3.55483e-17	194.06	AK(1)QYAEEYQEQEK	2	0.1038	cytoplasm				K02937	RP-L7e; large subunit ribosomal protein L7e	mdm03010 Ribosome - Malus domestica (apple);	IPR012988; IPR016082;	Ribosomal protein L30, N-terminal; Ribosomal protein L30, ferredoxin-like fold domain;
Unigene0028713	337	11.271	Up	0.0216	K	2106 3281 PREDICTED: S-adenosylmethionine synthase 3 [Populus euphratica]	1	0.0019559	76.064	IVK(1)ENFDFR	3	-0.40833	cytoskeleton	GO:0051188 cofactor biosynthetic process; GO:0006790 sulfur compound metabolic process; GO:0046500 S-adenosylmethionine metabolic process; GO:0009058 biosynthetic process; GO:0006732 coenzyme metabolic process; GO:1901576 organic substance biosynthetic process; GO:0044237 cellular metabolic process; GO:0044272 sulfur compound biosynthetic process; GO:0044249 cellular biosynthetic process; GO:0051…		GO:0005524 ATP binding; GO:1901265 nucleoside phosphate binding; GO:0001882 nucleoside binding; GO:0043167 ion binding; GO:0000166 nucleotide binding; GO:0004478 methionine adenosyltransferase activity; GO:0097159 organic cyclic compound binding; GO:1901363 heterocyclic compound binding; GO:0032549 ribonucleoside binding; GO:0097367 carbohydrate derivative binding; GO:0003824 catalytic activity; …	K00789	metK; S-adenosylmethionine synthetase [EC:2.5.1.6]	mdm00270 Cysteine and methionine metabolism - Malus domestica (apple); mdm01230 Biosynthesis of amino acids - Malus domestica (apple); mdm01110 Biosynthesis of secondary metabolites - Malus domestica (apple); mdm01100 Metabolic pathways - Malus domestica (apple);	IPR022636; IPR022628; IPR022630; IPR022629;	S-adenosylmethionine synthetase superfamily; S-adenosylmethionine synthetase, N-terminal; S-adenosylmethionine synthetase, C-terminal; S-adenosylmethionine synthetase, central domain;
Unigene0029373	359	11.415	Up	0.0256	K	138 1598 Transmembrane protein 87B [Morus notabilis]	1	0.00592759	77.282	TLEK(1)LQIK	3	0.38907	chloroplast		GO:0031224 intrinsic component of membrane; GO:0016020 membrane; GO:0016021 integral component of membrane; GO:0044425 membrane part;
Unigene0028713	334	12.255	Up	0.000687	K	2106 3281 PREDICTED: S-adenosylmethionine synthase 3 [Populus euphratica]	1	2.27934e-09	167.71	IPDK(1)EILK(1)IVK	3	-0.37766	cytoskeleton	GO:0051188 cofactor biosynthetic process; GO:0006790 sulfur compound metabolic process; GO:0046500 S-adenosylmethionine metabolic process; GO:0009058 biosynthetic process; GO:0006732 coenzyme metabolic process; GO:1901576 organic substance biosynthetic process; GO:0044237 cellular metabolic process; GO:0044272 sulfur compound biosynthetic process; GO:0044249 cellular biosynthetic process; GO:0051…		GO:0005524 ATP binding; GO:1901265 nucleoside phosphate binding; GO:0001882 nucleoside binding; GO:0043167 ion binding; GO:0000166 nucleotide binding; GO:0004478 methionine adenosyltransferase activity; GO:0097159 organic cyclic compound binding; GO:1901363 heterocyclic compound binding; GO:0032549 ribonucleoside binding; GO:0097367 carbohydrate derivative binding; GO:0003824 catalytic activity; …	K00789	metK; S-adenosylmethionine synthetase [EC:2.5.1.6]	mdm00270 Cysteine and methionine metabolism - Malus domestica (apple); mdm01230 Biosynthesis of amino acids - Malus domestica (apple); mdm01110 Biosynthesis of secondary metabolites - Malus domestica (apple); mdm01100 Metabolic pathways - Malus domestica (apple);	IPR022636; IPR022628; IPR022630; IPR022629;	S-adenosylmethionine synthetase superfamily; S-adenosylmethionine synthetase, N-terminal; S-adenosylmethionine synthetase, C-terminal; S-adenosylmethionine synthetase, central domain;
Unigene0028713	330	17.322	Up	0.000661	K	2106 3281 PREDICTED: S-adenosylmethionine synthase 3 [Populus euphratica]	1	0.00031869	95.094	IPDK(1)EILK(1)IVK	3	-0.37766	cytoskeleton	GO:0051188 cofactor biosynthetic process; GO:0006790 sulfur compound metabolic process; GO:0046500 S-adenosylmethionine metabolic process; GO:0009058 biosynthetic process; GO:0006732 coenzyme metabolic process; GO:1901576 organic substance biosynthetic process; GO:0044237 cellular metabolic process; GO:0044272 sulfur compound biosynthetic process; GO:0044249 cellular biosynthetic process; GO:0051…		GO:0005524 ATP binding; GO:1901265 nucleoside phosphate binding; GO:0001882 nucleoside binding; GO:0043167 ion binding; GO:0000166 nucleotide binding; GO:0004478 methionine adenosyltransferase activity; GO:0097159 organic cyclic compound binding; GO:1901363 heterocyclic compound binding; GO:0032549 ribonucleoside binding; GO:0097367 carbohydrate derivative binding; GO:0003824 catalytic activity; …	K00789	metK; S-adenosylmethionine synthetase [EC:2.5.1.6]	mdm00270 Cysteine and methionine metabolism - Malus domestica (apple); mdm01230 Biosynthesis of amino acids - Malus domestica (apple); mdm01110 Biosynthesis of secondary metabolites - Malus domestica (apple); mdm01100 Metabolic pathways - Malus domestica (apple);	IPR022636; IPR022628; IPR022630; IPR022629;	S-adenosylmethionine synthetase superfamily; S-adenosylmethionine synthetase, N-terminal; S-adenosylmethionine synthetase, C-terminal; S-adenosylmethionine synthetase, central domain;
Unigene0028154	227	2.008	Up	0.00138	K	1029 3350 PREDICTED: protein QUIRKY [Gossypium raimondii]	1	2.63649e-17	157.37	YPDVFVK(1)ATLGNQALR	3	-0.029772	plasma membrane			GO:0005515 protein binding; GO:0005488 binding;				IPR013583; IPR000008;	Phosphoribosyltransferase C-terminal; C2 domain;
Unigene0034848	623	2.016	Up	0.017	K	109 2400 Inorganic H pyrophosphatase family protein isoform 1 [Theobroma cacao]	1	3.74387e-10	109.32	RQFNTIPGLLEGTAK(1)PDYATCVK	4	-0.88521	vacuolar membrane	GO:0006810 transport; GO:1902578 single-organism localization; GO:0006812 cation transport; GO:0006811 ion transport; GO:0044699 single-organism process; GO:0051179 localization; GO:0015672 monovalent inorganic cation transport; GO:0006818 hydrogen transport; GO:0015992 proton transport; GO:0044765 single-organism transport; GO:0051234 establishment of localization;	GO:0016020 membrane;	GO:0022804 active transmembrane transporter activity; GO:0015405 P-P-bond-hydrolysis-driven transmembrane transporter activity; GO:0004427 inorganic diphosphatase activity; GO:0016462 pyrophosphatase activity; GO:0003824 catalytic activity; GO:0015399 primary active transmembrane transporter activity; GO:0016817 hydrolase activity, acting on acid anhydrides; GO:0016787 hydrolase activity; GO:0016…	K01507	ppa; inorganic pyrophosphatase [EC:3.6.1.1]	mdm00190 Oxidative phosphorylation - Malus domestica (apple);
Unigene0008854	11	2.033	Up	0.00725	K	207 920 minus strand PREDICTED: ubiquitin carboxyl-terminal hydrolase isozyme L3 [Jatropha curcas]	1	8.99369e-07	122.69	ATVGQTPSAK(1)R	2	-0.21667	cytoplasm	GO:0043632 modification-dependent macromolecule catabolic process; GO:0044265 cellular macromolecule catabolic process; GO:0051603 proteolysis involved in cellular protein catabolic process; GO:0044257 cellular protein catabolic process; GO:0019941 modification-dependent protein catabolic process; GO:0044267 cellular protein metabolic process; GO:0006511 ubiquitin-dependent protein catabolic proc…	GO:0005623 cell; GO:0005622 intracellular; GO:0044464 cell part;	GO:0004843 thiol-dependent ubiquitin-specific protease activity; GO:0008233 peptidase activity; GO:0036459 thiol-dependent ubiquitinyl hydrolase activity; GO:0003824 catalytic activity; GO:0101005 ubiquitinyl hydrolase activity; GO:0070011 peptidase activity, acting on L-amino acid peptides; GO:0019783 ubiquitin-like protein-specific protease activity; GO:0008234 cysteine-type peptidase activity;…	K05609			IPR001578;	Peptidase C12, ubiquitin carboxyl-terminal hydrolase;
Unigene0039978	521	2.039	Up	0.0137	K	196 2304 PREDICTED: heat shock protein 83 [Jatropha curcas]	1	1.70806e-06	95.414	LVSATK(1)EGLK	3	0.29366	cytoplasm	GO:0006457 protein folding; GO:0006950 response to stress; GO:0050896 response to stimulus; GO:0009987 cellular process;		GO:0005524 ATP binding; GO:1901265 nucleoside phosphate binding; GO:0001882 nucleoside binding; GO:0043167 ion binding; GO:0005515 protein binding; GO:0000166 nucleotide binding; GO:0097159 organic cyclic compound binding; GO:1901363 heterocyclic compound binding; GO:0032549 ribonucleoside binding; GO:0097367 carbohydrate derivative binding; GO:0032553 ribonucleotide binding; GO:0005488 binding; …	K04079	HSP90A; molecular chaperone HtpG	mdm04626 Plant-pathogen interaction - Malus domestica (apple); mdm04141 Protein processing in endoplasmic reticulum - Malus domestica (apple);	IPR020568; IPR020575; IPR003594;	Ribosomal protein S5 domain 2-type fold; Heat shock protein Hsp90, N-terminal; Histidine kinase-like ATPase, C-terminal domain;
Unigene0025886	240	2.057	Up	0.0427	K	89 1219 PREDICTED: actin-101 [Vitis vinifera]	1	6.59213e-16	125.11	SSSAIEK(1)SYELPDGQVITIGAER	3	-0.41521	cytoskeleton				K10355
Unigene0019648	165	2.060	Up	1.66e-05	K	123 779 PREDICTED: vesicle-associated membrane protein 721 [Nicotiana tomentosiformis]	1	4.02389e-10	158.42	VLDRGEK(1)IELLVDK(1)TENLR	4	2.1789	chloroplast	GO:0006810 transport; GO:0051179 localization; GO:0016192 vesicle-mediated transport; GO:0051234 establishment of localization;	GO:0031224 intrinsic component of membrane; GO:0016020 membrane; GO:0016021 integral component of membrane; GO:0044425 membrane part;		K08511			IPR010908; IPR011012; IPR001388;	Longin domain; Longin-like domain; Synaptobrevin;
Unigene0036152	414	2.072	Up	0.0264	K	72 2168 Heat shock cognate 80 [Gossypium arboreum]	1	0.0253683	40.727	FYESFSK(1)NLK	3	-0.07164	cytoplasm	GO:0006457 protein folding; GO:0006950 response to stress; GO:0050896 response to stimulus; GO:0009987 cellular process;		GO:0005524 ATP binding; GO:1901265 nucleoside phosphate binding; GO:0001882 nucleoside binding; GO:0043167 ion binding; GO:0005515 protein binding; GO:0000166 nucleotide binding; GO:0097159 organic cyclic compound binding; GO:1901363 heterocyclic compound binding; GO:0032549 ribonucleoside binding; GO:0097367 carbohydrate derivative binding; GO:0032553 ribonucleotide binding; GO:0005488 binding; …	K04079	HSP90A; molecular chaperone HtpG	mdm04626 Plant-pathogen interaction - Malus domestica (apple); mdm04141 Protein processing in endoplasmic reticulum - Malus domestica (apple);	IPR020568; IPR020575; IPR003594;	Ribosomal protein S5 domain 2-type fold; Heat shock protein Hsp90, N-terminal; Histidine kinase-like ATPase, C-terminal domain;
Unigene0036309	540	2.111	Up	0.0306	K	48 1832 UBX domain-containing 8 [Gossypium arboreum]	1	8.60855e-16	157.91	SDK(1)LQSLFDFIDIGR	2	-0.038749	nucleus			GO:0005515 protein binding; GO:0005488 binding;				IPR001012; IPR029071; IPR009060;	UBX domain; Ubiquitin-related domain; UBA-like;
Unigene0022437	145	2.129	Up	0.0137	K	105 878 PREDICTED: 14-3-3-like protein [Jatropha curcas]	1	1.78685e-10	140.31	K(1)EAAESTLTAYK	3	-1.257	plasma membrane			GO:0019904 protein domain specific binding; GO:0005515 protein binding; GO:0005488 binding;	K06630			IPR023410;	14-3-3 domain;
Unigene0032389	54	2.132	Up	0.00465	K	139 474 minus strand PREDICTED: ubiquitin receptor RAD23c-like [Citrus sinensis]	1	1.92388e-10	163.51	VLK(1)DNTTLDENK	3	0.01941	cytoplasm			GO:0005515 protein binding; GO:0005488 binding;	K10839	RAD23; UV excision repair protein RAD23	mdm03420 Nucleotide excision repair - Malus domestica (apple); mdm04141 Protein processing in endoplasmic reticulum - Malus domestica (apple);	IPR029071; IPR000626;	Ubiquitin-related domain; Ubiquitin domain;
Unigene0036152	173	2.135	Up	0.00718	K	72 2168 Heat shock cognate 80 [Gossypium arboreum]	1	1.69324e-06	129.85	GTK(1)ITLFLK	2	1.0104	cytoplasm	GO:0006457 protein folding; GO:0006950 response to stress; GO:0050896 response to stimulus; GO:0009987 cellular process;		GO:0005524 ATP binding; GO:1901265 nucleoside phosphate binding; GO:0001882 nucleoside binding; GO:0043167 ion binding; GO:0005515 protein binding; GO:0000166 nucleotide binding; GO:0097159 organic cyclic compound binding; GO:1901363 heterocyclic compound binding; GO:0032549 ribonucleoside binding; GO:0097367 carbohydrate derivative binding; GO:0032553 ribonucleotide binding; GO:0005488 binding; …	K04079	HSP90A; molecular chaperone HtpG	mdm04626 Plant-pathogen interaction - Malus domestica (apple); mdm04141 Protein processing in endoplasmic reticulum - Malus domestica (apple);	IPR020568; IPR020575; IPR003594;	Ribosomal protein S5 domain 2-type fold; Heat shock protein Hsp90, N-terminal; Histidine kinase-like ATPase, C-terminal domain;
Unigene0026532	329	2.137	Up	0.0289	K	277 1716 PREDICTED: uncharacterized membrane protein At1g16860-like [Prunus mume]	1	8.69556e-25	237.87	GWASK(1)QANPSHR	2	0.12214	chloroplast
Unigene0032416	289	2.145	Up	0.0284	K	181 1251 minus strand PREDICTED: dynamin-related protein 1E [Cucumis melo]	1	0.00145968	61.11	MGSEYLAK(1)LLSK	3	-0.69623	cytoplasm			GO:1901265 nucleoside phosphate binding; GO:0001882 nucleoside binding; GO:0043167 ion binding; GO:0016817 hydrolase activity, acting on acid anhydrides; GO:0016787 hydrolase activity; GO:0000166 nucleotide binding; GO:0017111 nucleoside-triphosphatase activity; GO:0097159 organic cyclic compound binding; GO:1901363 heterocyclic compound binding; GO:0032549 ribonucleoside binding; GO:0097367 carb…				IPR030381; IPR001401; IPR027417; IPR000375;	Dynamin-type guanine nucleotide-binding (G) domain; Dynamin, GTPase domain; P-loop containing nucleoside triphosphate hydrolase; Dynamin central domain;
Unigene0020356	627	2.163	Up	0.0232	K	146 2566 minus strand Sucrose synthase 4 isoform 1 [Theobroma cacao]	1	0.00145968	61.11	AEMK(1)NMFELIEK	3	0.5917	cytoplasm	GO:0044723 single-organism carbohydrate metabolic process; GO:0008152 metabolic process; GO:0005985 sucrose metabolic process; GO:0044262 cellular carbohydrate metabolic process; GO:0044710 single-organism metabolic process; GO:0044763 single-organism cellular process; GO:0044699 single-organism process; GO:0009311 oligosaccharide metabolic process; GO:0005984 disaccharide metabolic process; GO:0…		GO:0016758 transferase activity, transferring hexosyl groups; GO:0003824 catalytic activity; GO:0035251 UDP-glucosyltransferase activity; GO:0008194 UDP-glycosyltransferase activity; GO:0046527 glucosyltransferase activity; GO:0016757 transferase activity, transferring glycosyl groups; GO:0016157 sucrose synthase activity; GO:0016740 transferase activity;	K00695	E2.4.1.13; sucrose synthase [EC:2.4.1.13]	mdm00500 Starch and sucrose metabolism - Malus domestica (apple); mdm01100 Metabolic pathways - Malus domestica (apple);	IPR000368; IPR001296;	Sucrose synthase; Glycosyl transferase, family 1;
Unigene0039257	81	2.170	Up	0.0259	K	249 3899 minus strand PREDICTED: coatomer subunit alpha-1 [Jatropha curcas]	1	0.00216898	104.45	VWNYK(1)MHR	3	0.1463	nucleus	GO:0045184 establishment of protein localization; GO:0006810 transport; GO:0046907 intracellular transport; GO:0070727 cellular macromolecule localization; GO:0051649 establishment of localization in cell; GO:0016192 vesicle-mediated transport; GO:0006886 intracellular protein transport; GO:0071702 organic substance transport; GO:0008104 protein localization; GO:0033036 macromolecule localization…	GO:0016020 membrane; GO:0031410 cytoplasmic vesicle; GO:0031090 organelle membrane; GO:0098796 membrane protein complex; GO:0030137 COPI-coated vesicle; GO:0031982 vesicle; GO:0030660 Golgi-associated vesicle membrane; GO:0005737 cytoplasm; GO:0044433 cytoplasmic vesicle part; GO:0032991 macromolecular complex; GO:0044424 intracellular part; GO:0030120 vesicle coat; GO:0030663 COPI-coated vesicle…	GO:0005515 protein binding; GO:0005198 structural molecule activity; GO:0005488 binding;	K05236			IPR006692; IPR011048; IPR017986; IPR015943; IPR010714;	Coatomer, WD associated region; Cytochrome cd1-nitrite reductase-like, haem d1 domain; WD40-repeat-containing domain; WD40/YVTN repeat-like-containing domain; Coatomer, alpha subunit, C-terminal;
Unigene0035279	687	2.178	Up	0.00126	K	253 3555 minus strand PREDICTED: protein transport protein Sec24-like At4g32640 [Vitis vinifera]	1	0.00916889	47.302	LLQPADK(1)TLK	3	0.11828	chloroplast	GO:0045184 establishment of protein localization; GO:0006810 transport; GO:0046907 intracellular transport; GO:0070727 cellular macromolecule localization; GO:0051649 establishment of localization in cell; GO:0016192 vesicle-mediated transport; GO:0006886 intracellular protein transport; GO:0048193 Golgi vesicle transport; GO:0071702 organic substance transport; GO:0008104 protein localization; G…	GO:0016020 membrane; GO:0030658 transport vesicle membrane; GO:0031410 cytoplasmic vesicle; GO:0031090 organelle membrane; GO:0098796 membrane protein complex; GO:0005737 cytoplasm; GO:0031982 vesicle; GO:0044433 cytoplasmic vesicle part; GO:0032991 macromolecular complex; GO:0044424 intracellular part; GO:0030120 vesicle coat; GO:0005623 cell; GO:0044422 organelle part; GO:0030662 coated vesicle…	GO:0043169 cation binding; GO:0046872 metal ion binding; GO:0008270 zinc ion binding; GO:0046914 transition metal ion binding; GO:0005488 binding; GO:0043167 ion binding;	K14007	SEC24; protein transport protein SEC24	mdm04141 Protein processing in endoplasmic reticulum - Malus domestica (apple);	IPR006900; IPR012990; IPR006896; IPR006895; IPR029006; IPR007123; IPR002035;	Sec23/Sec24, helical domain; Sec23/Sec24 beta-sandwich; Sec23/Sec24, trunk domain; Zinc finger, Sec23/Sec24-type; ADF-H/Gelsolin-like domain; Gelsolin-like domain; von Willebrand factor, type A;
Unigene0022550	112	2.195	Up	0.00584	K	60 836 minus strand A-crystallin domain-containing family protein [Populus trichocarpa]	1	0.00208156	46.15	LAPTFSNTAATK(1)TLGQDCR	3	-2.7043	chloroplast							IPR002068; IPR008978;	Alpha crystallin/Hsp20 domain; HSP20-like chaperone;
Unigene0032389	6	2.199	Up	0.00285	K	139 474 minus strand PREDICTED: ubiquitin receptor RAD23c-like [Citrus sinensis]	1	0.0173115	110.63	IFVK(1)TLK	2	0.69841	cytoplasm			GO:0005515 protein binding; GO:0005488 binding;	K10839	RAD23; UV excision repair protein RAD23	mdm03420 Nucleotide excision repair - Malus domestica (apple); mdm04141 Protein processing in endoplasmic reticulum - Malus domestica (apple);	IPR029071; IPR000626;	Ubiquitin-related domain; Ubiquitin domain;
Unigene0002918	126	2.213	Up	0.0291	K	359 814 minus strand PREDICTED: HVA22-like protein a [Jatropha curcas]	1	9.99826e-17	161.51	K(1)K(1)DLFSK(1)PDDIITAAEK	4	-0.16653	cytoplasm				K17279
Unigene0028129	4	2.217	Up	0.00416	K	"572 3439 minus strand PREDICTED: ATPase 11, plasma membrane-type [Jatropha curcas]"	1	1.93799e-10	143.98	GDK(1)SEVLEAVLK	3	0.24667	plasma membrane	GO:0009116 nucleoside metabolic process; GO:0042278 purine nucleoside metabolic process; GO:0009167 purine ribonucleoside monophosphate metabolic process; GO:0009117 nucleotide metabolic process; GO:0044699 single-organism process; GO:0046129 purine ribonucleoside biosynthetic process; GO:0009163 nucleoside biosynthetic process; GO:0009058 biosynthetic process; GO:0009156 ribonucleoside monophosp…	GO:0031224 intrinsic component of membrane; GO:0016020 membrane; GO:0016021 integral component of membrane; GO:0044425 membrane part;	GO:1901265 nucleoside phosphate binding; GO:0043167 ion binding; GO:0016817 hydrolase activity, acting on acid anhydrides; GO:0016787 hydrolase activity; GO:0000166 nucleotide binding; GO:0017111 nucleoside-triphosphatase activity; GO:0016887 ATPase activity; GO:1901363 heterocyclic compound binding; GO:0097159 organic cyclic compound binding; GO:0016462 pyrophosphatase activity; GO:0003824 catal…	K01535	PMA1; H+-transporting ATPase [EC:3.6.3.6]	mdm00190 Oxidative phosphorylation - Malus domestica (apple);	IPR004014; IPR023298; IPR008250; IPR023299; IPR023214;	Cation-transporting P-type ATPase, N-terminal; P-type ATPase, transmembrane domain; P-type ATPase, A domain; P-type ATPase, cytoplasmic domain N; HAD-like domain;
Unigene0014860	178	2.239	Up	0.0183	K	105 749 PREDICTED: ras-related protein RABA5e [Jatropha curcas]	1	0.00299	80.688	K(1)VLNSDSYK	2	0.2649	nucleus	GO:0050794 regulation of cellular process; GO:0044700 single organism signaling; GO:0051716 cellular response to stimulus; GO:0007165 signal transduction; GO:0050789 regulation of biological process; GO:0007154 cell communication; GO:0035556 intracellular signal transduction; GO:0044699 single-organism process; GO:0007264 small GTPase mediated signal transduction; GO:0023052 signaling; GO:0050896…		GO:1901265 nucleoside phosphate binding; GO:0001882 nucleoside binding; GO:0043167 ion binding; GO:0000166 nucleotide binding; GO:0097159 organic cyclic compound binding; GO:1901363 heterocyclic compound binding; GO:0032549 ribonucleoside binding; GO:0097367 carbohydrate derivative binding; GO:0032553 ribonucleotide binding; GO:0005488 binding; GO:0032550 purine ribonucleoside binding; GO:0043168…	K07904	RAB11A; Ras-related protein Rab-11A	mdm04144 Endocytosis - Malus domestica (apple);	IPR005225; IPR027417;	Small GTP-binding protein domain; P-loop containing nucleoside triphosphate hydrolase;
Unigene0022810	55	2.242	Up	0.00747	K	52 522 minus strand PREDICTED: 17.3 kDa class I heat shock protein-like [Nelumbo nucifera]	1	0.000232356	78.324	IDWK(1)ETPEAHVFK	3	-0.21546	cytoplasm				K13993	HSP20; HSP20 family protein	mdm04141 Protein processing in endoplasmic reticulum - Malus domestica (apple);	IPR002068; IPR008978;	Alpha crystallin/Hsp20 domain; HSP20-like chaperone;
Unigene0028971	29	2.274	Up	0.0338	K	303 695 minus strand PREDICTED: chaperone protein dnaJ 10-like [Pyrus x bretschneideri]	1	0.0128665	118.06	AYYIK(1)AR	2	0.34032	nucleus							IPR001623;	DnaJ domain;
Unigene0054391	83	2.275	Up	0.0359	K	"93 1175 minus strand PREDICTED: alpha-1,4-glucan-protein synthase [UDP-forming] 2 [Vitis vinifera]"	1	0.00198573	58.781	ASCISFK(1)DSACR	3	0.27201	cytoplasm	GO:0016051 carbohydrate biosynthetic process; GO:0044711 single-organism biosynthetic process; GO:0006073 cellular glucan metabolic process; GO:0000271 polysaccharide biosynthetic process; GO:0030243 cellulose metabolic process; GO:0044042 glucan metabolic process; GO:0044763 single-organism cellular process; GO:0044699 single-organism process; GO:0033692 cellular polysaccharide biosynthetic proc…		GO:0016853 isomerase activity; GO:0016866 intramolecular transferase activity; GO:0003824 catalytic activity;	K13379	RGP; reversibly glycosylated polypeptide / UDP-arabinopyranose mutase [EC:2.4.1.- 5.4.99.30]	mdm00520 Amino sugar and nucleotide sugar metabolism - Malus domestica (apple);	IPR029044;	Nucleotide-diphospho-sugar transferases;
Unigene0034070	40	2.287	Up	0.0106	K	211 681 minus strand ADP-ribosylation factor [Medicago truncatula]	1	0.0115271	84.568	TTILYK(1)LK	2	-0.25285	mitochondria	GO:0050794 regulation of cellular process; GO:0044700 single organism signaling; GO:0051716 cellular response to stimulus; GO:0007165 signal transduction; GO:0050789 regulation of biological process; GO:0007154 cell communication; GO:0035556 intracellular signal transduction; GO:0044699 single-organism process; GO:0007264 small GTPase mediated signal transduction; GO:0023052 signaling; GO:0050896…	GO:0005623 cell; GO:0005622 intracellular; GO:0044464 cell part;	GO:1901265 nucleoside phosphate binding; GO:0001882 nucleoside binding; GO:0043167 ion binding; GO:0000166 nucleotide binding; GO:0097159 organic cyclic compound binding; GO:1901363 heterocyclic compound binding; GO:0032549 ribonucleoside binding; GO:0097367 carbohydrate derivative binding; GO:0032553 ribonucleotide binding; GO:0005488 binding; GO:0032550 purine ribonucleoside binding; GO:0043168…	K07937	ARF1; ADP-ribosylation factor 1	mdm04144 Endocytosis - Malus domestica (apple);	IPR005225; IPR027417;	Small GTP-binding protein domain; P-loop containing nucleoside triphosphate hydrolase;
Unigene0022377	13	2.290	Up	0.00111	K	52 525 minus strand PREDICTED: ubiquitin-40S ribosomal protein S27a-like [Populus euphratica]	1	7.76072e-86	289.96	TLTGK(1)TITLEVESSDTIDNVK	3	0.77163	cytoplasm	GO:0006518 peptide metabolic process; GO:0043043 peptide biosynthetic process; GO:0044267 cellular protein metabolic process; GO:0006807 nitrogen compound metabolic process; GO:0009058 biosynthetic process; GO:0043603 cellular amide metabolic process; GO:0044238 primary metabolic process; GO:1901566 organonitrogen compound biosynthetic process; GO:1901576 organic substance biosynthetic process; G…	GO:0005840 ribosome; GO:0043226 organelle; GO:0043229 intracellular organelle; GO:0043232 intracellular non-membrane-bounded organelle; GO:0044464 cell part; GO:0005622 intracellular; GO:0005737 cytoplasm; GO:0032991 macromolecular complex; GO:0044424 intracellular part; GO:1990904 ribonucleoprotein complex; GO:0005623 cell; GO:0030529 intracellular ribonucleoprotein complex; GO:0044444 cytoplasm…	GO:0005515 protein binding; GO:0003735 structural constituent of ribosome; GO:0005198 structural molecule activity; GO:0005488 binding;	K02977	RP-S27Ae; small subunit ribosomal protein S27Ae	mdm03010 Ribosome - Malus domestica (apple);	IPR002906; IPR011332; IPR029071; IPR000626;	Ribosomal protein S27a; Zinc-binding ribosomal protein; Ubiquitin-related domain; Ubiquitin domain;
Unigene0050152	8	2.313	Up	0.0256	K	158 565 minus strand HSP20-like chaperones superfamily protein [Theobroma cacao]	1	0.0278189	41.448	HPSVK(1)WAQR	3	-0.1049	cytoplasm							IPR007052; IPR008978;	CS domain; HSP20-like chaperone;
Unigene0018902	249	2.315	Up	8.14e-05	K	241 1506 PREDICTED: small glutamine-rich tetratricopeptide repeat-containing protein-like [Citrus sinensis]	1	0.000452359	67.136	SIEIDPSYSK(1)AYSR	3	-0.62295	nucleus			GO:0005515 protein binding; GO:0005488 binding;	K16365			IPR032374; IPR011990; IPR013026;	SGTA, homodimerisation domain; Tetratricopeptide-like helical domain; Tetratricopeptide repeat-containing domain;
Unigene0025695	956	2.334	Up	0.0263	K	163 3261 minus strand PREDICTED: 26S proteasome non-ATPase regulatory subunit 1 homolog A [Cucumis melo]	1	0.00342533	67.704	VVPSQEK(1)FIK	2	0.032898	chloroplast			GO:0005488 binding;	K03032	PSMD1; 26S proteasome regulatory subunit N2	mdm03050 Proteasome - Malus domestica (apple);	IPR011989; IPR016024;	Armadillo-like helical; Armadillo-type fold;
Unigene0001362	89	2.343	Up	0.0158	K	1646 2824 S-adenosylmethionine synthase 2 [Morus notabilis]	1	9.68311e-06	81.346	SIGFVSDDVGLDADK(1)CK	3	-0.0075517	cytoskeleton	GO:0051188 cofactor biosynthetic process; GO:0006790 sulfur compound metabolic process; GO:0046500 S-adenosylmethionine metabolic process; GO:0009058 biosynthetic process; GO:0006732 coenzyme metabolic process; GO:1901576 organic substance biosynthetic process; GO:0044237 cellular metabolic process; GO:0044272 sulfur compound biosynthetic process; GO:0044249 cellular biosynthetic process; GO:0051…		GO:0005524 ATP binding; GO:1901265 nucleoside phosphate binding; GO:0001882 nucleoside binding; GO:0043167 ion binding; GO:0000166 nucleotide binding; GO:0004478 methionine adenosyltransferase activity; GO:0097159 organic cyclic compound binding; GO:1901363 heterocyclic compound binding; GO:0032549 ribonucleoside binding; GO:0097367 carbohydrate derivative binding; GO:0003824 catalytic activity; …	K00789	metK; S-adenosylmethionine synthetase [EC:2.5.1.6]	mdm00270 Cysteine and methionine metabolism - Malus domestica (apple); mdm01230 Biosynthesis of amino acids - Malus domestica (apple); mdm01110 Biosynthesis of secondary metabolites - Malus domestica (apple); mdm01100 Metabolic pathways - Malus domestica (apple);	IPR022636; IPR022628; IPR022629; IPR022630;	S-adenosylmethionine synthetase superfamily; S-adenosylmethionine synthetase, N-terminal; S-adenosylmethionine synthetase, central domain; S-adenosylmethionine synthetase, C-terminal;
Unigene0002218	143	2.351	Up	0.0183	K	523 3033 minus strand Autoinhibited Ca(2+)-ATPase 10 isoform 1 [Theobroma cacao]	1	8.76295e-52	217.17	DHNLSELQQYGGVK(1)GLSDLLK	3	0.0031362	plasma membrane	GO:0070588 calcium ion transmembrane transport; GO:0072511 divalent inorganic cation transport; GO:0098655 cation transmembrane transport; GO:0034220 ion transmembrane transport; GO:0098660 inorganic ion transmembrane transport; GO:0030001 metal ion transport; GO:0051234 establishment of localization; GO:0006810 transport; GO:0055085 transmembrane transport; GO:0006812 cation transport; GO:000681…	GO:0031224 intrinsic component of membrane; GO:0016020 membrane; GO:0016021 integral component of membrane; GO:0044425 membrane part;	GO:0042625 ATPase coupled ion transmembrane transporter activity; GO:1901265 nucleoside phosphate binding; GO:0015399 primary active transmembrane transporter activity; GO:0022892 substrate-specific transporter activity; GO:0016817 hydrolase activity, acting on acid anhydrides; GO:0005515 protein binding; GO:0016787 hydrolase activity; GO:0022891 substrate-specific transmembrane transporter activ…				IPR004014; IPR024750; IPR023299; IPR008250; IPR023214;	Cation-transporting P-type ATPase, N-terminal; Calcium-transporting P-type ATPase, N-terminal autoinhibitory domain; P-type ATPase, cytoplasmic domain N; P-type ATPase, A domain; HAD-like domain;
Unigene0025220	713	2.359	Up	0.0177	K	"759 3602 minus strand Coatomer, beta subunit isoform 1 [Theobroma cacao]"	1	5.36075e-24	170.99	DENDANK(1)LNR	2	0.13517	chloroplast	GO:0045184 establishment of protein localization; GO:0006810 transport; GO:0046907 intracellular transport; GO:0070727 cellular macromolecule localization; GO:0051649 establishment of localization in cell; GO:0016192 vesicle-mediated transport; GO:0006886 intracellular protein transport; GO:0071702 organic substance transport; GO:0008104 protein localization; GO:0033036 macromolecule localization…	GO:0016020 membrane; GO:0031410 cytoplasmic vesicle; GO:0031090 organelle membrane; GO:0098796 membrane protein complex; GO:0030137 COPI-coated vesicle; GO:0031982 vesicle; GO:0030660 Golgi-associated vesicle membrane; GO:0005737 cytoplasm; GO:0044433 cytoplasmic vesicle part; GO:0032991 macromolecular complex; GO:0044424 intracellular part; GO:0030120 vesicle coat; GO:0030663 COPI-coated vesicle…	GO:0005198 structural molecule activity; GO:0005488 binding;	K17301			IPR011710; IPR011989; IPR016024; IPR029446; IPR002553;	Coatomer beta subunit, C-terminal; Armadillo-like helical; Armadillo-type fold; Coatomer beta subunit, appendage platform domain; Clathrin/coatomer adaptor, adaptin-like, N-terminal;
Unigene0036309	268	2.359	Up	0.00812	K	48 1832 UBX domain-containing 8 [Gossypium arboreum]	1	0.000679686	149.82	TAEQEK(1)ALREHEQK	3	0.25408	nucleus			GO:0005515 protein binding; GO:0005488 binding;				IPR001012; IPR029071; IPR009060;	UBX domain; Ubiquitin-related domain; UBA-like;
Unigene0028785	9	2.366	Up	0.0442	K	117 491 minus strand C-terminal cysteine residue is changed to a serine 1 [Theobroma cacao]	1	3.12301e-10	166.7	MEGQDQHIK(1)TR	2	-0.24069	chloroplast	GO:0050794 regulation of cellular process; GO:0042592 homeostatic process; GO:0065008 regulation of biological quality; GO:0050789 regulation of biological process; GO:0045454 cell redox homeostasis; GO:0044763 single-organism cellular process; GO:0019725 cellular homeostasis; GO:0044699 single-organism process; GO:0009987 cellular process; GO:0065007 biological regulation;			K03671			IPR012336; IPR013766;	Thioredoxin-like fold; Thioredoxin domain;
Unigene0034239	76	2.374	Up	0.00282	K	1776 2387 PREDICTED: alcohol dehydrogenase-like 2-like isoform X1 [Citrus sinensis]	1	1.86984e-12	141.07	FGVTDFVNPAACEGK(1)SATK	2	-0.91663	chloroplast	GO:0044699 single-organism process; GO:0008152 metabolic process; GO:0055114 oxidation-reduction process; GO:0044710 single-organism metabolic process;						IPR011032; IPR016040; IPR013149;	GroES-like; NAD(P)-binding domain; Alcohol dehydrogenase, C-terminal;
Unigene0036398	73	2.401	Up	0.0206	K	256 909 minus strand PREDICTED: secretory carrier-associated membrane protein 1 [Tarenaya hassleriana]	1	0.000154288	78.615	GATIDIPLDSGK(1)DLK	3	0.39786	plasma membrane	GO:0045184 establishment of protein localization; GO:0006810 transport; GO:0071702 organic substance transport; GO:0051179 localization; GO:0033036 macromolecule localization; GO:0008104 protein localization; GO:0015031 protein transport; GO:0051234 establishment of localization;	GO:0031224 intrinsic component of membrane; GO:0016020 membrane; GO:0016021 integral component of membrane; GO:0044425 membrane part;
Unigene0002218	573	2.403	Up	0.0223	K	523 3033 minus strand Autoinhibited Ca(2+)-ATPase 10 isoform 1 [Theobroma cacao]	1	1.684e-05	104.73	LK(1)SNIVHVFPFNSEK	4	2.3183	plasma membrane	GO:0070588 calcium ion transmembrane transport; GO:0072511 divalent inorganic cation transport; GO:0098655 cation transmembrane transport; GO:0034220 ion transmembrane transport; GO:0098660 inorganic ion transmembrane transport; GO:0030001 metal ion transport; GO:0051234 establishment of localization; GO:0006810 transport; GO:0055085 transmembrane transport; GO:0006812 cation transport; GO:000681…	GO:0031224 intrinsic component of membrane; GO:0016020 membrane; GO:0016021 integral component of membrane; GO:0044425 membrane part;	GO:0042625 ATPase coupled ion transmembrane transporter activity; GO:1901265 nucleoside phosphate binding; GO:0015399 primary active transmembrane transporter activity; GO:0022892 substrate-specific transporter activity; GO:0016817 hydrolase activity, acting on acid anhydrides; GO:0005515 protein binding; GO:0016787 hydrolase activity; GO:0022891 substrate-specific transmembrane transporter activ…				IPR004014; IPR024750; IPR023299; IPR008250; IPR023214;	Cation-transporting P-type ATPase, N-terminal; Calcium-transporting P-type ATPase, N-terminal autoinhibitory domain; P-type ATPase, cytoplasmic domain N; P-type ATPase, A domain; HAD-like domain;
Unigene0015126	142	2.424	Up	0.00436	K	156 818 minus strand PREDICTED: vesicle-associated membrane protein 724 [Cicer arietinum]	1	4.03654e-05	88.951	AQVSEVK(1)SIMLENIDK	3	-1.556	nucleus	GO:0006810 transport; GO:0051179 localization; GO:0016192 vesicle-mediated transport; GO:0051234 establishment of localization;	GO:0031224 intrinsic component of membrane; GO:0016020 membrane; GO:0016021 integral component of membrane; GO:0044425 membrane part;		K08511			IPR010908; IPR011012; IPR001388;	Longin domain; Longin-like domain; Synaptobrevin;
Unigene0017865	158	2.425	Up	0.0061	K	271 762 RAB6-interacting golgin [Gossypium arboreum]	1	3.38772e-19	204.28	LEELSK(1)NIDSIH	2	0.13679	nucleus
Unigene0027218	69	2.427	Up	0.0271	K	1788 3515 PREDICTED: long-chain-alcohol oxidase FAO2-like [Jatropha curcas]	1	0.00288914	46.156	GIQVTEDSCSNTLK(1)IK	3	0.63773	cytoskeleton	GO:0044699 single-organism process; GO:0008152 metabolic process; GO:0055114 oxidation-reduction process; GO:0044710 single-organism metabolic process;		GO:0046577 long-chain-alcohol oxidase activity; GO:1901265 nucleoside phosphate binding; GO:0050660 flavin adenine dinucleotide binding; GO:0043167 ion binding; GO:0000166 nucleotide binding; GO:0048037 cofactor binding; GO:0016491 oxidoreductase activity; GO:0016614 oxidoreductase activity, acting on CH-OH group of donors; GO:1901363 heterocyclic compound binding; GO:0097159 organic cyclic compo…	K17756			IPR000172; IPR007867; IPR023753;	Glucose-methanol-choline oxidoreductase, N-terminal; Glucose-methanol-choline oxidoreductase, C-terminal; FAD/NAD(P)-binding domain;
Unigene0036309	555	2.440	Up	0.0395	K	48 1832 UBX domain-containing 8 [Gossypium arboreum]	1	0.0632652	57.859	GVK(1)PGTYR	2	0.16464	nucleus			GO:0005515 protein binding; GO:0005488 binding;				IPR001012; IPR029071; IPR009060;	UBX domain; Ubiquitin-related domain; UBA-like;
Unigene0040672	14	2.463	Up	0.0163	K	89 1690 PREDICTED: T-complex protein 1 subunit delta [Cucumis melo]	1	0.00461093	52.788	SSK(1)TESYVDNK	3	-0.97078	chloroplast	GO:0006457 protein folding; GO:0009987 cellular process;		GO:0005524 ATP binding; GO:1901265 nucleoside phosphate binding; GO:0001882 nucleoside binding; GO:0043167 ion binding; GO:0005515 protein binding; GO:0000166 nucleotide binding; GO:0097159 organic cyclic compound binding; GO:1901363 heterocyclic compound binding; GO:0032549 ribonucleoside binding; GO:0097367 carbohydrate derivative binding; GO:0032553 ribonucleotide binding; GO:0005488 binding; …	K09496			IPR027410; IPR027409; IPR027413;	TCP-1-like chaperonin intermediate domain; GroEL-like apical domain; GroEL-like equatorial domain;
Unigene0022838	326	2.478	Up	0.0135	K	132 1478 minus strand PREDICTED: tubulin alpha-3 chain [Sesamum indicum]	1	0.000190597	66.809	GDVVPK(1)DVNAAVATIK	2	-0.86296	cytoplasm	GO:0007017 microtubule-based process; GO:0009987 cellular process;	GO:0043229 intracellular organelle; GO:0099513 polymeric cytoskeletal fiber; GO:0005874 microtubule; GO:0043232 intracellular non-membrane-bounded organelle; GO:0044430 cytoskeletal part; GO:0044446 intracellular organelle part; GO:0099512 supramolecular fiber; GO:0044424 intracellular part; GO:0005623 cell; GO:0099080 supramolecular complex; GO:0044422 organelle part; GO:0099081 supramolecular p…	GO:1901265 nucleoside phosphate binding; GO:0001882 nucleoside binding; GO:0043167 ion binding; GO:0016817 hydrolase activity, acting on acid anhydrides; GO:0016787 hydrolase activity; GO:0000166 nucleotide binding; GO:0017111 nucleoside-triphosphatase activity; GO:0097159 organic cyclic compound binding; GO:1901363 heterocyclic compound binding; GO:0032549 ribonucleoside binding; GO:0097367 carb…	K07374	TUBA; tubulin alpha	mdm04145 Phagosome - Malus domestica (apple);	IPR003008; IPR023123; IPR008280; IPR018316;	Tubulin/FtsZ, GTPase domain; Tubulin, C-terminal; Tubulin/FtsZ, C-terminal; Tubulin/FtsZ, 2-layer sandwich domain;
Unigene0037886	67	2.478	Up	0.00547	K	183 1574 minus strand PREDICTED: heterogeneous nuclear ribonucleoprotein 1 [Jatropha curcas]	1	0.000572934	74.611	VLQDK(1)HLIDGR	3	-0.42667	nucleus			GO:0097159 organic cyclic compound binding; GO:1901363 heterocyclic compound binding; GO:0003723 RNA binding; GO:1901265 nucleoside phosphate binding; GO:0005488 binding; GO:0003676 nucleic acid binding; GO:0000166 nucleotide binding; GO:0036094 small molecule binding;	K14411	MSI; RNA-binding protein Musashi	mdm03015 mRNA surveillance pathway - Malus domestica (apple);	IPR034131; IPR000504; IPR012677;	DAZ-associated protein 1, RNA recognition motif 2; RNA recognition motif domain; Nucleotide-binding alpha-beta plait domain;
Unigene0022128	86	2.486	Up	0.000699	K	129 608 Adenine nucleotide alpha hydrolases-like superfamily protein [Theobroma cacao]	1	0.00399403	58.699	VALALLEK(1)AK	3	0.93262	cytoplasm	GO:0006950 response to stress; GO:0050896 response to stimulus;						IPR006016; IPR014729;	UspA; Rossmann-like alpha/beta/alpha sandwich fold;
Unigene0002182	19	2.536	Up	0.0174	K	43 444 PREDICTED: 60S ribosomal protein L14-1 [Jatropha curcas]	1	0.000125046	89.805	VALVNYGK(1)DYGR	3	0.93271	cytoplasm	GO:0006518 peptide metabolic process; GO:0043043 peptide biosynthetic process; GO:0044267 cellular protein metabolic process; GO:0006807 nitrogen compound metabolic process; GO:0009058 biosynthetic process; GO:0043603 cellular amide metabolic process; GO:0044238 primary metabolic process; GO:1901566 organonitrogen compound biosynthetic process; GO:1901576 organic substance biosynthetic process; G…	GO:0005840 ribosome; GO:0043226 organelle; GO:0043229 intracellular organelle; GO:0043232 intracellular non-membrane-bounded organelle; GO:0044464 cell part; GO:0005622 intracellular; GO:0005737 cytoplasm; GO:0032991 macromolecular complex; GO:0044424 intracellular part; GO:1990904 ribonucleoprotein complex; GO:0005623 cell; GO:0030529 intracellular ribonucleoprotein complex; GO:0044444 cytoplasm…	GO:0003735 structural constituent of ribosome; GO:0005198 structural molecule activity;	K02875	RP-L14e; large subunit ribosomal protein L14e	mdm03010 Ribosome - Malus domestica (apple);	IPR008991; IPR002784; IPR014722;	Translation protein SH3-like domain; Ribosomal protein L14e domain; Ribosomal protein L2 domain 2;
Unigene0017865	115	2.538	Up	0.0399	K	271 762 RAB6-interacting golgin [Gossypium arboreum]	0.999959	1.51188e-38	258.42	EK(1)EYKDALDAFNEK	2	0.85747	nucleus
Unigene0029842	20	2.556	Up	0.00474	K	625 825 PREDICTED: plasma membrane-associated cation-binding protein 1 [Musa acuminata subsp. malaccensis]	1	8.66464e-15	132.83	QSAAVQK(1)FLEELVIIEFPGSK	3	0.95158	nucleus	GO:0051716 cellular response to stimulus; GO:0050896 response to stimulus; GO:0009987 cellular process;	GO:0016020 membrane; GO:0031226 intrinsic component of plasma membrane; GO:0044459 plasma membrane part; GO:0044425 membrane part; GO:0044464 cell part; GO:0071944 cell periphery; GO:0031225 anchored component of membrane; GO:0031224 intrinsic component of membrane; GO:0005623 cell; GO:0046658 anchored component of plasma membrane; GO:0005886 plasma membrane;
Unigene0035349	358	2.580	Up	0.00786	K	"230 1669 minus strand PREDICTED: 6-phosphogluconate dehydrogenase, decarboxylating 3 [Jatropha curcas]"	1	8.04956e-05	106.67	GWDLK(1)LGELAR	3	0.75743	chloroplast	GO:0006739 NADP metabolic process; GO:0019362 pyridine nucleotide metabolic process; GO:0006725 cellular aromatic compound metabolic process; GO:0046496 nicotinamide nucleotide metabolic process; GO:0009117 nucleotide metabolic process; GO:0044699 single-organism process; GO:0072524 pyridine-containing compound metabolic process; GO:0044237 cellular metabolic process; GO:0006796 phosphate-contain…		GO:0016614 oxidoreductase activity, acting on CH-OH group of donors; GO:0016616 oxidoreductase activity, acting on the CH-OH group of donors, NAD or NADP as acceptor; GO:0004616 phosphogluconate dehydrogenase (decarboxylating) activity; GO:0003824 catalytic activity; GO:0016491 oxidoreductase activity;	K00033	PGD; 6-phosphogluconate dehydrogenase [EC:1.1.1.44 1.1.1.343]	mdm00480 Glutathione metabolism - Malus domestica (apple); mdm00030 Pentose phosphate pathway - Malus domestica (apple); mdm01200 Carbon metabolism - Malus domestica (apple); mdm01110 Biosynthesis of secondary metabolites - Malus domestica (apple); mdm01100 Metabolic pathways - Malus domestica (apple);	IPR006115; IPR013328; IPR008927; IPR006114; IPR016040; IPR012284;	6-phosphogluconate dehydrogenase, NADP-binding; 6-phosphogluconate dehydrogenase, domain 2; 6-phosphogluconate dehydrogenase C-terminal domain-like; 6-phosphogluconate dehydrogenase, C-terminal; NAD(P)-binding domain; 6-phosphogluconate dehydrogenase, domain 3;
Unigene0028154	199	2.584	Up	0.00227	K	1029 3350 PREDICTED: protein QUIRKY [Gossypium raimondii]	1	0.000468549	76.927	VYLSPK(1)LWYLR	3	0.28818	plasma membrane			GO:0005515 protein binding; GO:0005488 binding;				IPR013583; IPR000008;	Phosphoribosyltransferase C-terminal; C2 domain;
Unigene0013041	39	2.586	Up	0.00153	K	68 850 minus strand BnaC01g21730D [Brassica napus]	1	2.2214e-10	176.05	DQVYDEK(1)SNTVR	3	-0.22622	chloroplast	GO:0006810 transport; GO:0051179 localization; GO:0006812 cation transport; GO:0030001 metal ion transport; GO:0006811 ion transport; GO:0051234 establishment of localization;		GO:0046872 metal ion binding; GO:0043169 cation binding; GO:0005488 binding; GO:0043167 ion binding;				IPR006121;	Heavy metal-associated domain, HMA;
Unigene0001010	56	2.594	Up	0.0275	K	284 3133 minus strand PREDICTED: large proline-rich protein BAG6 isoform X1 [Prunus mume]	1	0.000211903	76.009	IASK(1)IGIPVSQQR	3	-0.008898	nucleus			GO:0005515 protein binding; GO:0005488 binding;				IPR029071; IPR000626;	Ubiquitin-related domain; Ubiquitin domain;
Unigene0039257	673	2.613	Up	0.00793	K	249 3899 minus strand PREDICTED: coatomer subunit alpha-1 [Jatropha curcas]	1	0.000229169	96.342	VIDEK(1)DHWYR	3	-0.661	nucleus	GO:0045184 establishment of protein localization; GO:0006810 transport; GO:0046907 intracellular transport; GO:0070727 cellular macromolecule localization; GO:0051649 establishment of localization in cell; GO:0016192 vesicle-mediated transport; GO:0006886 intracellular protein transport; GO:0071702 organic substance transport; GO:0008104 protein localization; GO:0033036 macromolecule localization…	GO:0016020 membrane; GO:0031410 cytoplasmic vesicle; GO:0031090 organelle membrane; GO:0098796 membrane protein complex; GO:0030137 COPI-coated vesicle; GO:0031982 vesicle; GO:0030660 Golgi-associated vesicle membrane; GO:0005737 cytoplasm; GO:0044433 cytoplasmic vesicle part; GO:0032991 macromolecular complex; GO:0044424 intracellular part; GO:0030120 vesicle coat; GO:0030663 COPI-coated vesicle…	GO:0005515 protein binding; GO:0005198 structural molecule activity; GO:0005488 binding;	K05236			IPR006692; IPR011048; IPR017986; IPR015943; IPR010714;	Coatomer, WD associated region; Cytochrome cd1-nitrite reductase-like, haem d1 domain; WD40-repeat-containing domain; WD40/YVTN repeat-like-containing domain; Coatomer, alpha subunit, C-terminal;
Unigene0018750	328	2.615	Up	0.0237	K	"77 1207 actin 11, partial [Litsea cubeba]"	1	1.21494e-06	117.03	EITALAPSSMK(1)IK	2	-0.19912	cytoskeleton				K10355
Unigene0036152	45	2.630	Up	0.0213	K	72 2168 Heat shock cognate 80 [Gossypium arboreum]	1	0.00090088	61.167	ELISNSSDALDK(1)IR	3	-1.2369	cytoplasm	GO:0006457 protein folding; GO:0006950 response to stress; GO:0050896 response to stimulus; GO:0009987 cellular process;		GO:0005524 ATP binding; GO:1901265 nucleoside phosphate binding; GO:0001882 nucleoside binding; GO:0043167 ion binding; GO:0005515 protein binding; GO:0000166 nucleotide binding; GO:0097159 organic cyclic compound binding; GO:1901363 heterocyclic compound binding; GO:0032549 ribonucleoside binding; GO:0097367 carbohydrate derivative binding; GO:0032553 ribonucleotide binding; GO:0005488 binding; …	K04079	HSP90A; molecular chaperone HtpG	mdm04626 Plant-pathogen interaction - Malus domestica (apple); mdm04141 Protein processing in endoplasmic reticulum - Malus domestica (apple);	IPR020568; IPR020575; IPR003594;	Ribosomal protein S5 domain 2-type fold; Heat shock protein Hsp90, N-terminal; Histidine kinase-like ATPase, C-terminal domain;
Unigene0018902	177	2.635	Up	0.00404	K	241 1506 PREDICTED: small glutamine-rich tetratricopeptide repeat-containing protein-like [Citrus sinensis]	1	0.0427563	99.688	K(1)TLAEALK	2	-0.044939	nucleus			GO:0005515 protein binding; GO:0005488 binding;	K16365			IPR032374; IPR011990; IPR013026;	SGTA, homodimerisation domain; Tetratricopeptide-like helical domain; Tetratricopeptide repeat-containing domain;
Unigene0018331	97	2.636	Up	0.00164	K	"5 526 Alba DNA/RNA-binding protein isoform 4, partial [Theobroma cacao]"	1	0.0441245	66.692	VK(1)EIVLK	2	-1.3041	chloroplast			GO:0097159 organic cyclic compound binding; GO:1901363 heterocyclic compound binding; GO:0005488 binding; GO:0003676 nucleic acid binding;
Unigene0034070	19	2.643	Up	0.00146	K	211 681 minus strand ADP-ribosylation factor [Medicago truncatula]	1	0.013169	68.224	LFAK(1)K(1)EMR	2	0.03234	mitochondria	GO:0050794 regulation of cellular process; GO:0044700 single organism signaling; GO:0051716 cellular response to stimulus; GO:0007165 signal transduction; GO:0050789 regulation of biological process; GO:0007154 cell communication; GO:0035556 intracellular signal transduction; GO:0044699 single-organism process; GO:0007264 small GTPase mediated signal transduction; GO:0023052 signaling; GO:0050896…	GO:0005623 cell; GO:0005622 intracellular; GO:0044464 cell part;	GO:1901265 nucleoside phosphate binding; GO:0001882 nucleoside binding; GO:0043167 ion binding; GO:0000166 nucleotide binding; GO:0097159 organic cyclic compound binding; GO:1901363 heterocyclic compound binding; GO:0032549 ribonucleoside binding; GO:0097367 carbohydrate derivative binding; GO:0032553 ribonucleotide binding; GO:0005488 binding; GO:0032550 purine ribonucleoside binding; GO:0043168…	K07937	ARF1; ADP-ribosylation factor 1	mdm04144 Endocytosis - Malus domestica (apple);	IPR005225; IPR027417;	Small GTP-binding protein domain; P-loop containing nucleoside triphosphate hydrolase;
Unigene0034070	20	2.643	Up	0.00146	K	211 681 minus strand ADP-ribosylation factor [Medicago truncatula]	1	0.013169	68.224	LFAK(1)K(1)EMR	2	0.03234	mitochondria	GO:0050794 regulation of cellular process; GO:0044700 single organism signaling; GO:0051716 cellular response to stimulus; GO:0007165 signal transduction; GO:0050789 regulation of biological process; GO:0007154 cell communication; GO:0035556 intracellular signal transduction; GO:0044699 single-organism process; GO:0007264 small GTPase mediated signal transduction; GO:0023052 signaling; GO:0050896…	GO:0005623 cell; GO:0005622 intracellular; GO:0044464 cell part;	GO:1901265 nucleoside phosphate binding; GO:0001882 nucleoside binding; GO:0043167 ion binding; GO:0000166 nucleotide binding; GO:0097159 organic cyclic compound binding; GO:1901363 heterocyclic compound binding; GO:0032549 ribonucleoside binding; GO:0097367 carbohydrate derivative binding; GO:0032553 ribonucleotide binding; GO:0005488 binding; GO:0032550 purine ribonucleoside binding; GO:0043168…	K07937	ARF1; ADP-ribosylation factor 1	mdm04144 Endocytosis - Malus domestica (apple);	IPR005225; IPR027417;	Small GTP-binding protein domain; P-loop containing nucleoside triphosphate hydrolase;
Unigene0039978	256	2.649	Up	0.000616	K	196 2304 PREDICTED: heat shock protein 83 [Jatropha curcas]	1	2.10202e-27	183.28	IK(1)EVSHEWQLINK(0.978)QK(0.022)PIWLR	4	-0.19181	cytoplasm	GO:0006457 protein folding; GO:0006950 response to stress; GO:0050896 response to stimulus; GO:0009987 cellular process;		GO:0005524 ATP binding; GO:1901265 nucleoside phosphate binding; GO:0001882 nucleoside binding; GO:0043167 ion binding; GO:0005515 protein binding; GO:0000166 nucleotide binding; GO:0097159 organic cyclic compound binding; GO:1901363 heterocyclic compound binding; GO:0032549 ribonucleoside binding; GO:0097367 carbohydrate derivative binding; GO:0032553 ribonucleotide binding; GO:0005488 binding; …	K04079	HSP90A; molecular chaperone HtpG	mdm04626 Plant-pathogen interaction - Malus domestica (apple); mdm04141 Protein processing in endoplasmic reticulum - Malus domestica (apple);	IPR020568; IPR020575; IPR003594;	Ribosomal protein S5 domain 2-type fold; Heat shock protein Hsp90, N-terminal; Histidine kinase-like ATPase, C-terminal domain;
Unigene0000066	223	2.653	Up	0.0104	K	974 2131 minus strand Regulatory particle triple-A ATPase 5A [Theobroma cacao]	1	0.00341809	95.523	DAFQLAK(1)EK	3	-0.29454	cytoplasm	GO:1901575 organic substance catabolic process; GO:0008152 metabolic process; GO:0030163 protein catabolic process; GO:0009057 macromolecule catabolic process; GO:0043170 macromolecule metabolic process; GO:0019538 protein metabolic process; GO:0044238 primary metabolic process; GO:0009056 catabolic process; GO:0071704 organic substance metabolic process;	GO:0044424 intracellular part; GO:0005623 cell; GO:0044464 cell part; GO:0005622 intracellular; GO:0005737 cytoplasm;	GO:0005524 ATP binding; GO:1901265 nucleoside phosphate binding; GO:0001882 nucleoside binding; GO:0043167 ion binding; GO:0016787 hydrolase activity; GO:0000166 nucleotide binding; GO:0097159 organic cyclic compound binding; GO:1901363 heterocyclic compound binding; GO:0032549 ribonucleoside binding; GO:0097367 carbohydrate derivative binding; GO:0003824 catalytic activity; GO:0032553 ribonucleo…	K03065	PSMC3; 26S proteasome regulatory subunit T5	mdm03050 Proteasome - Malus domestica (apple);	IPR003959; IPR003593; IPR027417;	ATPase, AAA-type, core; AAA+ ATPase domain; P-loop containing nucleoside triphosphate hydrolase;
Unigene0000405	127	2.659	Up	0.0427	K	1 543 LEN=968; translated	1	2.91744e-38	246.18	EVVEEEAK(1)PEAEPEEK	2	-0.744	chloroplast
Unigene0022187	36	2.668	Up	0.0249	K	1203 1532 minus strand PREDICTED: V-type proton ATPase subunit G-like [Elaeis guineensis]	0.999997	4.60683e-11	132.81	LK(1)QAKEEAEKEIAEYR	4	-0.57269	chloroplast	GO:0006810 transport; GO:1902578 single-organism localization; GO:0006812 cation transport; GO:0006811 ion transport; GO:0044699 single-organism process; GO:0051179 localization; GO:0015672 monovalent inorganic cation transport; GO:0006818 hydrogen transport; GO:0015992 proton transport; GO:0044765 single-organism transport; GO:0051234 establishment of localization;	GO:0016020 membrane; GO:0043229 intracellular organelle; GO:0098588 bounding membrane of organelle; GO:0031090 organelle membrane; GO:0098796 membrane protein complex; GO:0005737 cytoplasm; GO:0044446 intracellular organelle part; GO:0032991 macromolecular complex; GO:0044424 intracellular part; GO:0033176 proton-transporting V-type ATPase complex; GO:0005623 cell; GO:0044422 organelle part; GO:0…	GO:0022804 active transmembrane transporter activity; GO:0003824 catalytic activity; GO:0016817 hydrolase activity, acting on acid anhydrides; GO:0016820 hydrolase activity, acting on acid anhydrides, catalyzing transmembrane movement of substances; GO:0016787 hydrolase activity; GO:0005215 transporter activity; GO:0022857 transmembrane transporter activity;	K02152	ATPeV1G; V-type H+-transporting ATPase subunit G	mdm04145 Phagosome - Malus domestica (apple); mdm00190 Oxidative phosphorylation - Malus domestica (apple); mdm01100 Metabolic pathways - Malus domestica (apple);
Unigene0039088	76	2.686	Up	0.0379	K	282 1160 minus strand PREDICTED: probable pyridoxal biosynthesis protein PDX1.2-like [Citrus sinensis]	1	0.000728753	71.153	MSDPSFIK(1)EIK	3	1.6395	cytoskeleton	GO:0051188 cofactor biosynthetic process; GO:0009110 vitamin biosynthetic process; GO:0006725 cellular aromatic compound metabolic process; GO:1901615 organic hydroxy compound metabolic process; GO:0042822 pyridoxal phosphate metabolic process; GO:0044699 single-organism process; GO:0009058 biosynthetic process; GO:1901566 organonitrogen compound biosynthetic process; GO:0044237 cellular metaboli…		GO:0003824 catalytic activity;	K06215	pdxS; pyridoxal 5'-phosphate synthase pdxS subunit [EC:4.3.3.6]	mdm00750 Vitamin B6 metabolism - Malus domestica (apple);	IPR033755; IPR013785; IPR011060;	PdxS/SNZ N-terminal domain; Aldolase-type TIM barrel; Ribulose-phosphate binding barrel;
Unigene0031647	31	2.706	Up	0.00355	K	293 802 PREDICTED: probable glutathione peroxidase 5 [Cucumis melo]	1	7.31515e-05	104.94	GQDVDLSIYK(1)GK	2	-0.30649	cytoplasm	GO:0008152 metabolic process; GO:0006950 response to stress; GO:0055114 oxidation-reduction process; GO:0044710 single-organism metabolic process; GO:0006979 response to oxidative stress; GO:0044699 single-organism process; GO:0050896 response to stimulus;		GO:0016209 antioxidant activity; GO:0004601 peroxidase activity; GO:0004602 glutathione peroxidase activity; GO:0003824 catalytic activity; GO:0016491 oxidoreductase activity; GO:0016684 oxidoreductase activity, acting on peroxide as acceptor;				IPR012336;	Thioredoxin-like fold;
Unigene0024014	82	2.715	Up	0.0206	K	477 986 minus strand 40S ribosomal S10-3 -like protein [Gossypium arboreum]	1	0.000247189	70.197	TYLNLPSEIVPATLK(1)K	3	-0.54462	cytoplasm							IPR005326;	Plectin/S10, N-terminal;
Unigene0015126	135	2.791	Up	0.0117	K	156 818 minus strand PREDICTED: vesicle-associated membrane protein 724 [Cicer arietinum]	1	0.000553815	121.5	VK(1)AQVSEVK	2	0.30275	nucleus	GO:0006810 transport; GO:0051179 localization; GO:0016192 vesicle-mediated transport; GO:0051234 establishment of localization;	GO:0031224 intrinsic component of membrane; GO:0016020 membrane; GO:0016021 integral component of membrane; GO:0044425 membrane part;		K08511			IPR010908; IPR011012; IPR001388;	Longin domain; Longin-like domain; Synaptobrevin;
Unigene0034070	146	2.800	Up	0.0253	K	211 681 minus strand ADP-ribosylation factor [Medicago truncatula]	1	1.73816e-15	138.66	QDLPNAMNAAEITDK(1)LGLHSLR	3	0.36466	mitochondria	GO:0050794 regulation of cellular process; GO:0044700 single organism signaling; GO:0051716 cellular response to stimulus; GO:0007165 signal transduction; GO:0050789 regulation of biological process; GO:0007154 cell communication; GO:0035556 intracellular signal transduction; GO:0044699 single-organism process; GO:0007264 small GTPase mediated signal transduction; GO:0023052 signaling; GO:0050896…	GO:0005623 cell; GO:0005622 intracellular; GO:0044464 cell part;	GO:1901265 nucleoside phosphate binding; GO:0001882 nucleoside binding; GO:0043167 ion binding; GO:0000166 nucleotide binding; GO:0097159 organic cyclic compound binding; GO:1901363 heterocyclic compound binding; GO:0032549 ribonucleoside binding; GO:0097367 carbohydrate derivative binding; GO:0032553 ribonucleotide binding; GO:0005488 binding; GO:0032550 purine ribonucleoside binding; GO:0043168…	K07937	ARF1; ADP-ribosylation factor 1	mdm04144 Endocytosis - Malus domestica (apple);	IPR005225; IPR027417;	Small GTP-binding protein domain; P-loop containing nucleoside triphosphate hydrolase;
Unigene0014680	369	2.837	Up	0.00754	K	389 1807 hexokinase [Citrus sinensis]	1	4.29667e-07	117.93	K(1)VIVQLCEITASR	3	0.10654	mitochondria	GO:0016310 phosphorylation; GO:0065008 regulation of biological quality; GO:0042593 glucose homeostasis; GO:0044763 single-organism cellular process; GO:0019725 cellular homeostasis; GO:0044699 single-organism process; GO:0005975 carbohydrate metabolic process; GO:0044238 primary metabolic process; GO:0044237 cellular metabolic process; GO:0055082 cellular chemical homeostasis; GO:0006796 phospha…		GO:0005524 ATP binding; GO:1901265 nucleoside phosphate binding; GO:0016773 phosphotransferase activity, alcohol group as acceptor; GO:0005536 glucose binding; GO:0001882 nucleoside binding; GO:0043167 ion binding; GO:0048029 monosaccharide binding; GO:0000166 nucleotide binding; GO:0097159 organic cyclic compound binding; GO:1901363 heterocyclic compound binding; GO:0032549 ribonucleoside bindin…	K00844	HK; hexokinase [EC:2.7.1.1]	mdm00052 Galactose metabolism - Malus domestica (apple); mdm00051 Fructose and mannose metabolism - Malus domestica (apple); mdm01110 Biosynthesis of secondary metabolites - Malus domestica (apple); mdm00500 Starch and sucrose metabolism - Malus domestica (apple); mdm01200 Carbon metabolism - Malus domestica (apple); mdm00520 Amino sugar and nucleotide sugar metabolism - Malus domestica (apple); …	IPR022672; IPR022673;	Hexokinase, N-terminal; Hexokinase, C-terminal;
Unigene0037213	553	2.847	Up	0.0185	K	225 3218 minus strand PREDICTED: multiple C2 and transmembrane domain-containing protein 2 [Fragaria vesca subsp. vesca]	1	0.0249607	47.082	FSSK(1)ILLR	3	-0.077936	plasma membrane			GO:0005515 protein binding; GO:0005488 binding;				IPR013583; IPR000008;	Phosphoribosyltransferase C-terminal; C2 domain;
Unigene0027950	513	2.861	Up	0.0116	K	496 2463 Heat shock 70 kDa protein [Morus notabilis]	1	8.47654e-09	178.94	TAGVK(1)NK(1)ITITNDK(1)GR	4	-0.30957	cytoplasm				K03283	HSPA1s; heat shock 70kDa protein 1/2/6/8	mdm03040 Spliceosome - Malus domestica (apple); mdm04141 Protein processing in endoplasmic reticulum - Malus domestica (apple); mdm04144 Endocytosis - Malus domestica (apple);	IPR029048; IPR029047;	Heat shock protein 70kD, C-terminal domain; Heat shock protein 70kD, peptide-binding domain;
Unigene0007914	4	2.873	Up	0.00225	K	68 295 minus strand PREDICTED: RPM1-interacting protein 4 [Jatropha curcas]	1	0.00125253	82.287	ADK(1)GRPLPK	2	-0.54472	mitochondria							IPR008700;	RIN4, pathogenic type III effector avirulence factor Avr cleavage site;
Unigene0002625	108	2.874	Up	0.0156	K	221 706 PREDICTED: splicing factor 3B subunit 3-like isoform X1 [Tarenaya hassleriana]	1	0.000128316	89.46	VHQETFGK(1)SGCR	3	0.14772	extracellular
Unigene0037213	894	2.967	Up	0.0315	K	225 3218 minus strand PREDICTED: multiple C2 and transmembrane domain-containing protein 2 [Fragaria vesca subsp. vesca]	1	1.16376e-07	78.976	TNPDELDEEFDTFPTSK(1)PSDIVR	3	-0.43643	plasma membrane			GO:0005515 protein binding; GO:0005488 binding;				IPR013583; IPR000008;	Phosphoribosyltransferase C-terminal; C2 domain;
Unigene0028154	569	2.975	Up	0.0133	K	1029 3350 PREDICTED: protein QUIRKY [Gossypium raimondii]	1	0.0241179	101.69	SK(1)ANFFR	2	0.32945	plasma membrane			GO:0005515 protein binding; GO:0005488 binding;				IPR013583; IPR000008;	Phosphoribosyltransferase C-terminal; C2 domain;
Unigene0036152	263	2.978	Up	0.0402	K	72 2168 Heat shock cognate 80 [Gossypium arboreum]	1	1.01898e-45	204.31	IKEVSHEWSLVNK(1)QK	3	-0.12277	cytoplasm	GO:0006457 protein folding; GO:0006950 response to stress; GO:0050896 response to stimulus; GO:0009987 cellular process;		GO:0005524 ATP binding; GO:1901265 nucleoside phosphate binding; GO:0001882 nucleoside binding; GO:0043167 ion binding; GO:0005515 protein binding; GO:0000166 nucleotide binding; GO:0097159 organic cyclic compound binding; GO:1901363 heterocyclic compound binding; GO:0032549 ribonucleoside binding; GO:0097367 carbohydrate derivative binding; GO:0032553 ribonucleotide binding; GO:0005488 binding; …	K04079	HSP90A; molecular chaperone HtpG	mdm04626 Plant-pathogen interaction - Malus domestica (apple); mdm04141 Protein processing in endoplasmic reticulum - Malus domestica (apple);	IPR020568; IPR020575; IPR003594;	Ribosomal protein S5 domain 2-type fold; Heat shock protein Hsp90, N-terminal; Histidine kinase-like ATPase, C-terminal domain;
Unigene0001362	364	3.022	Up	0.0178	K	1646 2824 S-adenosylmethionine synthase 2 [Morus notabilis]	1	3.30207e-05	111.63	FLK(1)TAAYGHFGR	2	-0.18189	cytoskeleton	GO:0051188 cofactor biosynthetic process; GO:0006790 sulfur compound metabolic process; GO:0046500 S-adenosylmethionine metabolic process; GO:0009058 biosynthetic process; GO:0006732 coenzyme metabolic process; GO:1901576 organic substance biosynthetic process; GO:0044237 cellular metabolic process; GO:0044272 sulfur compound biosynthetic process; GO:0044249 cellular biosynthetic process; GO:0051…		GO:0005524 ATP binding; GO:1901265 nucleoside phosphate binding; GO:0001882 nucleoside binding; GO:0043167 ion binding; GO:0000166 nucleotide binding; GO:0004478 methionine adenosyltransferase activity; GO:0097159 organic cyclic compound binding; GO:1901363 heterocyclic compound binding; GO:0032549 ribonucleoside binding; GO:0097367 carbohydrate derivative binding; GO:0003824 catalytic activity; …	K00789	metK; S-adenosylmethionine synthetase [EC:2.5.1.6]	mdm00270 Cysteine and methionine metabolism - Malus domestica (apple); mdm01230 Biosynthesis of amino acids - Malus domestica (apple); mdm01110 Biosynthesis of secondary metabolites - Malus domestica (apple); mdm01100 Metabolic pathways - Malus domestica (apple);	IPR022636; IPR022628; IPR022629; IPR022630;	S-adenosylmethionine synthetase superfamily; S-adenosylmethionine synthetase, N-terminal; S-adenosylmethionine synthetase, central domain; S-adenosylmethionine synthetase, C-terminal;
Unigene0023615	38	3.036	Up	0.00672	K	1451 1678 glutathione peroxidase family protein [Populus trichocarpa]	1	0.000120014	85.837	GGLFGDSIK(1)WNFSK	3	-0.4501	cytoplasm	GO:0008152 metabolic process; GO:0006950 response to stress; GO:0055114 oxidation-reduction process; GO:0044710 single-organism metabolic process; GO:0006979 response to oxidative stress; GO:0044699 single-organism process; GO:0050896 response to stimulus;		GO:0016209 antioxidant activity; GO:0004601 peroxidase activity; GO:0004602 glutathione peroxidase activity; GO:0003824 catalytic activity; GO:0016491 oxidoreductase activity; GO:0016684 oxidoreductase activity, acting on peroxide as acceptor;				IPR012336;	Thioredoxin-like fold;
Unigene0004117	68	3.097	Up	0.0169	K	326 787 minus strand 17.5 kDa class I heat shock protein [Carica papaya]	1	6.64191e-05	101.71	ADLPGMK(1)K	2	-0.48688	cytoplasm				K13993	HSP20; HSP20 family protein	mdm04141 Protein processing in endoplasmic reticulum - Malus domestica (apple);	IPR002068; IPR008978;	Alpha crystallin/Hsp20 domain; HSP20-like chaperone;
Unigene0023899	161	3.114	Up	0.00254	K	304 885 PREDICTED: protein SUPPRESSOR OF K(+) TRANSPORT GROWTH DEFECT 1 [Gossypium raimondii]	1	0.0136327	55.064	FPQFFTGK(1)R	3	0.32921	mitochondria			GO:0005524 ATP binding; GO:1901265 nucleoside phosphate binding; GO:0001882 nucleoside binding; GO:0043167 ion binding; GO:0000166 nucleotide binding; GO:0097159 organic cyclic compound binding; GO:1901363 heterocyclic compound binding; GO:0032549 ribonucleoside binding; GO:0097367 carbohydrate derivative binding; GO:0032553 ribonucleotide binding; GO:0005488 binding; GO:0032550 purine ribonucleo…				IPR003959; IPR027417; IPR007330;	ATPase, AAA-type, core; P-loop containing nucleoside triphosphate hydrolase; MIT;
Unigene0034070	77	3.149	Up	0.00666	K	211 681 minus strand ADP-ribosylation factor [Medicago truncatula]	1	4.4982e-46	208.13	NISFTVWDVGGQDK(1)IRPLWR	3	1.1046	mitochondria	GO:0050794 regulation of cellular process; GO:0044700 single organism signaling; GO:0051716 cellular response to stimulus; GO:0007165 signal transduction; GO:0050789 regulation of biological process; GO:0007154 cell communication; GO:0035556 intracellular signal transduction; GO:0044699 single-organism process; GO:0007264 small GTPase mediated signal transduction; GO:0023052 signaling; GO:0050896…	GO:0005623 cell; GO:0005622 intracellular; GO:0044464 cell part;	GO:1901265 nucleoside phosphate binding; GO:0001882 nucleoside binding; GO:0043167 ion binding; GO:0000166 nucleotide binding; GO:0097159 organic cyclic compound binding; GO:1901363 heterocyclic compound binding; GO:0032549 ribonucleoside binding; GO:0097367 carbohydrate derivative binding; GO:0032553 ribonucleotide binding; GO:0005488 binding; GO:0032550 purine ribonucleoside binding; GO:0043168…	K07937	ARF1; ADP-ribosylation factor 1	mdm04144 Endocytosis - Malus domestica (apple);	IPR005225; IPR027417;	Small GTP-binding protein domain; P-loop containing nucleoside triphosphate hydrolase;
Unigene0032416	293	3.161	Up	0.00122	K	181 1251 minus strand PREDICTED: dynamin-related protein 1E [Cucumis melo]	1	0.0032493	57.164	LLSK(1)HLESVIR	3	-0.85162	cytoplasm			GO:1901265 nucleoside phosphate binding; GO:0001882 nucleoside binding; GO:0043167 ion binding; GO:0016817 hydrolase activity, acting on acid anhydrides; GO:0016787 hydrolase activity; GO:0000166 nucleotide binding; GO:0017111 nucleoside-triphosphatase activity; GO:0097159 organic cyclic compound binding; GO:1901363 heterocyclic compound binding; GO:0032549 ribonucleoside binding; GO:0097367 carb…				IPR030381; IPR001401; IPR027417; IPR000375;	Dynamin-type guanine nucleotide-binding (G) domain; Dynamin, GTPase domain; P-loop containing nucleoside triphosphate hydrolase; Dynamin central domain;
Unigene0001362	390	3.162	Up	0.00444	K	1646 2824 S-adenosylmethionine synthase 2 [Morus notabilis]	0.999091	1.69741e-13	97.057	TAAYGHFGRDDPDFTWEVVK(0.051)PLK(0.95)WEK(0.999)PQS	4	1.817	cytoskeleton	GO:0051188 cofactor biosynthetic process; GO:0006790 sulfur compound metabolic process; GO:0046500 S-adenosylmethionine metabolic process; GO:0009058 biosynthetic process; GO:0006732 coenzyme metabolic process; GO:1901576 organic substance biosynthetic process; GO:0044237 cellular metabolic process; GO:0044272 sulfur compound biosynthetic process; GO:0044249 cellular biosynthetic process; GO:0051…		GO:0005524 ATP binding; GO:1901265 nucleoside phosphate binding; GO:0001882 nucleoside binding; GO:0043167 ion binding; GO:0000166 nucleotide binding; GO:0004478 methionine adenosyltransferase activity; GO:0097159 organic cyclic compound binding; GO:1901363 heterocyclic compound binding; GO:0032549 ribonucleoside binding; GO:0097367 carbohydrate derivative binding; GO:0003824 catalytic activity; …	K00789	metK; S-adenosylmethionine synthetase [EC:2.5.1.6]	mdm00270 Cysteine and methionine metabolism - Malus domestica (apple); mdm01230 Biosynthesis of amino acids - Malus domestica (apple); mdm01110 Biosynthesis of secondary metabolites - Malus domestica (apple); mdm01100 Metabolic pathways - Malus domestica (apple);	IPR022636; IPR022628; IPR022629; IPR022630;	S-adenosylmethionine synthetase superfamily; S-adenosylmethionine synthetase, N-terminal; S-adenosylmethionine synthetase, central domain; S-adenosylmethionine synthetase, C-terminal;
Unigene0028968	136	3.185	Up	0.0244	K	311 952 minus strand PREDICTED: soluble inorganic pyrophosphatase-like isoform X1 [Gossypium raimondii]	1	8.17181e-18	125.22	AIGLMPMIDQGEK(1)DDK	3	0.4914	chloroplast	GO:0008152 metabolic process; GO:0044237 cellular metabolic process; GO:0006793 phosphorus metabolic process; GO:0009987 cellular process; GO:0006796 phosphate-containing compound metabolic process;	GO:0044424 intracellular part; GO:0005623 cell; GO:0044464 cell part; GO:0005622 intracellular; GO:0005737 cytoplasm;	GO:0000287 magnesium ion binding; GO:0004427 inorganic diphosphatase activity; GO:0016462 pyrophosphatase activity; GO:0003824 catalytic activity; GO:0005488 binding; GO:0043167 ion binding; GO:0046872 metal ion binding; GO:0043169 cation binding; GO:0016817 hydrolase activity, acting on acid anhydrides; GO:0016787 hydrolase activity; GO:0016818 hydrolase activity, acting on acid anhydrides, in p…	K01507	ppa; inorganic pyrophosphatase [EC:3.6.1.1]	mdm00190 Oxidative phosphorylation - Malus domestica (apple);
Unigene0028129	355	3.222	Up	0.00515	K	"572 3439 minus strand PREDICTED: ATPase 11, plasma membrane-type [Jatropha curcas]"	1	4.41727e-20	150.69	NLVEVFAK(1)GVDADTVVLMAAR	3	2.3182	plasma membrane	GO:0009116 nucleoside metabolic process; GO:0042278 purine nucleoside metabolic process; GO:0009167 purine ribonucleoside monophosphate metabolic process; GO:0009117 nucleotide metabolic process; GO:0044699 single-organism process; GO:0046129 purine ribonucleoside biosynthetic process; GO:0009163 nucleoside biosynthetic process; GO:0009058 biosynthetic process; GO:0009156 ribonucleoside monophosp…	GO:0031224 intrinsic component of membrane; GO:0016020 membrane; GO:0016021 integral component of membrane; GO:0044425 membrane part;	GO:1901265 nucleoside phosphate binding; GO:0043167 ion binding; GO:0016817 hydrolase activity, acting on acid anhydrides; GO:0016787 hydrolase activity; GO:0000166 nucleotide binding; GO:0017111 nucleoside-triphosphatase activity; GO:0016887 ATPase activity; GO:1901363 heterocyclic compound binding; GO:0097159 organic cyclic compound binding; GO:0016462 pyrophosphatase activity; GO:0003824 catal…	K01535	PMA1; H+-transporting ATPase [EC:3.6.3.6]	mdm00190 Oxidative phosphorylation - Malus domestica (apple);	IPR004014; IPR023298; IPR008250; IPR023299; IPR023214;	Cation-transporting P-type ATPase, N-terminal; P-type ATPase, transmembrane domain; P-type ATPase, A domain; P-type ATPase, cytoplasmic domain N; HAD-like domain;
Unigene0009562	243	3.226	Up	9.74e-05	K	167 1114 PREDICTED: DNA-damage-repair/toleration protein DRT102 [Gossypium raimondii]	1	4.31839e-20	145.55	FEAGSVEPAHHHTFGHDLVVLK(1)GK	4	0.6093	cytoplasm	GO:0008152 metabolic process; GO:0005975 carbohydrate metabolic process; GO:0044238 primary metabolic process; GO:0071704 organic substance metabolic process;		GO:0016853 isomerase activity; GO:0003824 catalytic activity;				IPR013096; IPR011051; IPR014710;	Cupin 2, conserved barrel; RmlC-like cupin domain; RmlC-like jelly roll fold;
Unigene0002918	120	3.271	Up	0.0051	K	359 814 minus strand PREDICTED: HVA22-like protein a [Jatropha curcas]	1	5.29981e-36	200.48	K(1)K(1)DLFSK(1)PDDIITAAEK	4	-0.16653	cytoplasm				K17279
Unigene0001362	338	3.292	Up	0.0155	K	1646 2824 S-adenosylmethionine synthase 2 [Morus notabilis]	1	0.0019559	76.064	IVK(1)ENFDFR	3	-0.40833	cytoskeleton	GO:0051188 cofactor biosynthetic process; GO:0006790 sulfur compound metabolic process; GO:0046500 S-adenosylmethionine metabolic process; GO:0009058 biosynthetic process; GO:0006732 coenzyme metabolic process; GO:1901576 organic substance biosynthetic process; GO:0044237 cellular metabolic process; GO:0044272 sulfur compound biosynthetic process; GO:0044249 cellular biosynthetic process; GO:0051…		GO:0005524 ATP binding; GO:1901265 nucleoside phosphate binding; GO:0001882 nucleoside binding; GO:0043167 ion binding; GO:0000166 nucleotide binding; GO:0004478 methionine adenosyltransferase activity; GO:0097159 organic cyclic compound binding; GO:1901363 heterocyclic compound binding; GO:0032549 ribonucleoside binding; GO:0097367 carbohydrate derivative binding; GO:0003824 catalytic activity; …	K00789	metK; S-adenosylmethionine synthetase [EC:2.5.1.6]	mdm00270 Cysteine and methionine metabolism - Malus domestica (apple); mdm01230 Biosynthesis of amino acids - Malus domestica (apple); mdm01110 Biosynthesis of secondary metabolites - Malus domestica (apple); mdm01100 Metabolic pathways - Malus domestica (apple);	IPR022636; IPR022628; IPR022629; IPR022630;	S-adenosylmethionine synthetase superfamily; S-adenosylmethionine synthetase, N-terminal; S-adenosylmethionine synthetase, central domain; S-adenosylmethionine synthetase, C-terminal;
Unigene0036152	192	3.312	Up	0.00479	K	72 2168 Heat shock cognate 80 [Gossypium arboreum]	1	0.0512972	100.39	RLK(1)DLIK	2	1.0675	cytoplasm	GO:0006457 protein folding; GO:0006950 response to stress; GO:0050896 response to stimulus; GO:0009987 cellular process;		GO:0005524 ATP binding; GO:1901265 nucleoside phosphate binding; GO:0001882 nucleoside binding; GO:0043167 ion binding; GO:0005515 protein binding; GO:0000166 nucleotide binding; GO:0097159 organic cyclic compound binding; GO:1901363 heterocyclic compound binding; GO:0032549 ribonucleoside binding; GO:0097367 carbohydrate derivative binding; GO:0032553 ribonucleotide binding; GO:0005488 binding; …	K04079	HSP90A; molecular chaperone HtpG	mdm04626 Plant-pathogen interaction - Malus domestica (apple); mdm04141 Protein processing in endoplasmic reticulum - Malus domestica (apple);	IPR020568; IPR020575; IPR003594;	Ribosomal protein S5 domain 2-type fold; Heat shock protein Hsp90, N-terminal; Histidine kinase-like ATPase, C-terminal domain;
Unigene0036309	262	3.360	Up	1.87e-06	K	48 1832 UBX domain-containing 8 [Gossypium arboreum]	1	5.83626e-70	234.8	HSQLEDAELLHAVSLSLK(1)TAEQEK	3	1.4042	nucleus			GO:0005515 protein binding; GO:0005488 binding;				IPR001012; IPR029071; IPR009060;	UBX domain; Ubiquitin-related domain; UBA-like;
Unigene0014860	198	3.431	Up	0.00244	K	105 749 PREDICTED: ras-related protein RABA5e [Jatropha curcas]	1	0.000375041	65.374	ITLVK(1)NENDGSNQSK	3	0.2895	nucleus	GO:0050794 regulation of cellular process; GO:0044700 single organism signaling; GO:0051716 cellular response to stimulus; GO:0007165 signal transduction; GO:0050789 regulation of biological process; GO:0007154 cell communication; GO:0035556 intracellular signal transduction; GO:0044699 single-organism process; GO:0007264 small GTPase mediated signal transduction; GO:0023052 signaling; GO:0050896…		GO:1901265 nucleoside phosphate binding; GO:0001882 nucleoside binding; GO:0043167 ion binding; GO:0000166 nucleotide binding; GO:0097159 organic cyclic compound binding; GO:1901363 heterocyclic compound binding; GO:0032549 ribonucleoside binding; GO:0097367 carbohydrate derivative binding; GO:0032553 ribonucleotide binding; GO:0005488 binding; GO:0032550 purine ribonucleoside binding; GO:0043168…	K07904	RAB11A; Ras-related protein Rab-11A	mdm04144 Endocytosis - Malus domestica (apple);	IPR005225; IPR027417;	Small GTP-binding protein domain; P-loop containing nucleoside triphosphate hydrolase;
Unigene0002918	121	3.451	Up	0.00306	K	359 814 minus strand PREDICTED: HVA22-like protein a [Jatropha curcas]	1	5.29981e-36	200.48	K(1)K(1)DLFSK(1)PDDIITAAEK	4	-0.16653	cytoplasm				K17279
Unigene0014680	18	3.519	Up	0.0399	K	389 1807 hexokinase [Citrus sinensis]	1	8.39326e-05	99.343	VMAILK(1)DFEEK	3	-0.81376	mitochondria	GO:0016310 phosphorylation; GO:0065008 regulation of biological quality; GO:0042593 glucose homeostasis; GO:0044763 single-organism cellular process; GO:0019725 cellular homeostasis; GO:0044699 single-organism process; GO:0005975 carbohydrate metabolic process; GO:0044238 primary metabolic process; GO:0044237 cellular metabolic process; GO:0055082 cellular chemical homeostasis; GO:0006796 phospha…		GO:0005524 ATP binding; GO:1901265 nucleoside phosphate binding; GO:0016773 phosphotransferase activity, alcohol group as acceptor; GO:0005536 glucose binding; GO:0001882 nucleoside binding; GO:0043167 ion binding; GO:0048029 monosaccharide binding; GO:0000166 nucleotide binding; GO:0097159 organic cyclic compound binding; GO:1901363 heterocyclic compound binding; GO:0032549 ribonucleoside bindin…	K00844	HK; hexokinase [EC:2.7.1.1]	mdm00052 Galactose metabolism - Malus domestica (apple); mdm00051 Fructose and mannose metabolism - Malus domestica (apple); mdm01110 Biosynthesis of secondary metabolites - Malus domestica (apple); mdm00500 Starch and sucrose metabolism - Malus domestica (apple); mdm01200 Carbon metabolism - Malus domestica (apple); mdm00520 Amino sugar and nucleotide sugar metabolism - Malus domestica (apple); …	IPR022672; IPR022673;	Hexokinase, N-terminal; Hexokinase, C-terminal;
Unigene0024876	220	3.523	Up	0.00579	K	"39 1682 minus strand PREDICTED: carotenoid 9,10(9',10')-cleavage dioxygenase 1-like [Eucalyptus grandis]"	1	0.000233571	60.764	VLEDGDLQTLGMLDYDK(1)R	3	-1.606	peroxisome	GO:0044699 single-organism process; GO:0008152 metabolic process; GO:0055114 oxidation-reduction process; GO:0044710 single-organism metabolic process;		GO:0016702 oxidoreductase activity, acting on single donors with incorporation of molecular oxygen, incorporation of two atoms of oxygen; GO:0016701 oxidoreductase activity, acting on single donors with incorporation of molecular oxygen; GO:0003824 catalytic activity; GO:0051213 dioxygenase activity; GO:0016491 oxidoreductase activity;	K11159
Unigene0008854	69	3.567	Up	0.00111	K	207 920 minus strand PREDICTED: ubiquitin carboxyl-terminal hydrolase isozyme L3 [Jatropha curcas]	1	2.91268e-18	161.19	PVLAVLFLYPITSK(1)TEEER	3	0.043032	cytoplasm	GO:0043632 modification-dependent macromolecule catabolic process; GO:0044265 cellular macromolecule catabolic process; GO:0051603 proteolysis involved in cellular protein catabolic process; GO:0044257 cellular protein catabolic process; GO:0019941 modification-dependent protein catabolic process; GO:0044267 cellular protein metabolic process; GO:0006511 ubiquitin-dependent protein catabolic proc…	GO:0005623 cell; GO:0005622 intracellular; GO:0044464 cell part;	GO:0004843 thiol-dependent ubiquitin-specific protease activity; GO:0008233 peptidase activity; GO:0036459 thiol-dependent ubiquitinyl hydrolase activity; GO:0003824 catalytic activity; GO:0101005 ubiquitinyl hydrolase activity; GO:0070011 peptidase activity, acting on L-amino acid peptides; GO:0019783 ubiquitin-like protein-specific protease activity; GO:0008234 cysteine-type peptidase activity;…	K05609			IPR001578;	Peptidase C12, ubiquitin carboxyl-terminal hydrolase;
Unigene0018713	505	3.602	Up	0.048	K	433 2922 minus strand Kinase [Theobroma cacao]	1	0.000151414	102.4	VYK(1)GVMNDGMK	2	0.40666	plasma membrane	GO:0016310 phosphorylation; GO:0044267 cellular protein metabolic process; GO:0044238 primary metabolic process; GO:0044237 cellular metabolic process; GO:0006796 phosphate-containing compound metabolic process; GO:0071704 organic substance metabolic process; GO:0008152 metabolic process; GO:0006468 protein phosphorylation; GO:0006793 phosphorus metabolic process; GO:0044260 cellular macromolecul…		GO:0005524 ATP binding; GO:1901265 nucleoside phosphate binding; GO:0016773 phosphotransferase activity, alcohol group as acceptor; GO:0001882 nucleoside binding; GO:0043167 ion binding; GO:0004672 protein kinase activity; GO:0000166 nucleotide binding; GO:0097159 organic cyclic compound binding; GO:1901363 heterocyclic compound binding; GO:0032549 ribonucleoside binding; GO:0097367 carbohydrate …				IPR000719; IPR001245; IPR013320; IPR024788; IPR011009;	Protein kinase domain; Serine-threonine/tyrosine-protein kinase catalytic domain; Concanavalin A-like lectin/glucanase domain; Malectin-like carbohydrate-binding domain; Protein kinase-like domain;
Unigene0025084	128	3.649	Up	0.0214	K	1365 1808 minus strand PREDICTED: ras-related protein Rab11D [Sesamum indicum]	1	8.40048e-05	81.448	K(1)IVIPGPAQVIPEKR	4	0.35407	cytoplasm	GO:0050794 regulation of cellular process; GO:0044700 single organism signaling; GO:0051716 cellular response to stimulus; GO:0007165 signal transduction; GO:0050789 regulation of biological process; GO:0007154 cell communication; GO:0035556 intracellular signal transduction; GO:0044699 single-organism process; GO:0007264 small GTPase mediated signal transduction; GO:0023052 signaling; GO:0050896…		GO:1901265 nucleoside phosphate binding; GO:0001882 nucleoside binding; GO:0043167 ion binding; GO:0000166 nucleotide binding; GO:0097159 organic cyclic compound binding; GO:1901363 heterocyclic compound binding; GO:0032549 ribonucleoside binding; GO:0097367 carbohydrate derivative binding; GO:0032553 ribonucleotide binding; GO:0005488 binding; GO:0032550 purine ribonucleoside binding; GO:0043168…				IPR005225; IPR027417;	Small GTP-binding protein domain; P-loop containing nucleoside triphosphate hydrolase;
Unigene0028901	137	3.709	Up	0.0015	K	69 1538 minus strand PREDICTED: non-specific phospholipase C3 [Tarenaya hassleriana]	1	0.000298976	85.813	DLVK(1)EFGVCDR	2	0.76436	cytoskeleton			GO:0016787 hydrolase activity; GO:0003824 catalytic activity; GO:0016788 hydrolase activity, acting on ester bonds;	K01114	plc; phospholipase C [EC:3.1.4.3]	mdm00562 Inositol phosphate metabolism - Malus domestica (apple); mdm00564 Glycerophospholipid metabolism - Malus domestica (apple); mdm00565 Ether lipid metabolism - Malus domestica (apple); mdm01110 Biosynthesis of secondary metabolites - Malus domestica (apple); mdm01100 Metabolic pathways - Malus domestica (apple);	IPR007312;	Phosphoesterase;
Unigene0036152	603	3.738	Up	0.0132	K	72 2168 Heat shock cognate 80 [Gossypium arboreum]	1	2.21445e-05	103.01	K(1)TMEINPENPIMEELR	3	0.028059	cytoplasm	GO:0006457 protein folding; GO:0006950 response to stress; GO:0050896 response to stimulus; GO:0009987 cellular process;		GO:0005524 ATP binding; GO:1901265 nucleoside phosphate binding; GO:0001882 nucleoside binding; GO:0043167 ion binding; GO:0005515 protein binding; GO:0000166 nucleotide binding; GO:0097159 organic cyclic compound binding; GO:1901363 heterocyclic compound binding; GO:0032549 ribonucleoside binding; GO:0097367 carbohydrate derivative binding; GO:0032553 ribonucleotide binding; GO:0005488 binding; …	K04079	HSP90A; molecular chaperone HtpG	mdm04626 Plant-pathogen interaction - Malus domestica (apple); mdm04141 Protein processing in endoplasmic reticulum - Malus domestica (apple);	IPR020568; IPR020575; IPR003594;	Ribosomal protein S5 domain 2-type fold; Heat shock protein Hsp90, N-terminal; Histidine kinase-like ATPase, C-terminal domain;
Unigene0025783	11	3.807	Up	0.00664	K	71 514 PREDICTED: ubiquitin-conjugating enzyme E2-17 kDa [Vitis vinifera]	1	0.069292	54.774	ELK(1)DLQK	2	-0.58409	nucleus				K06689	UBE2D; ubiquitin-conjugating enzyme E2 D [EC:2.3.2.23]	mdm04120 Ubiquitin mediated proteolysis - Malus domestica (apple); mdm04141 Protein processing in endoplasmic reticulum - Malus domestica (apple);	IPR016135; IPR000608;	Ubiquitin-conjugating enzyme/RWD-like; Ubiquitin-conjugating enzyme E2;
Unigene0022810	72	3.887	Up	0.0482	K	52 522 minus strand PREDICTED: 17.3 kDa class I heat shock protein-like [Nelumbo nucifera]	0.999972	0.000328421	79.614	K(1)EEVKVEVEEGR	3	0.15358	cytoplasm				K13993	HSP20; HSP20 family protein	mdm04141 Protein processing in endoplasmic reticulum - Malus domestica (apple);	IPR002068; IPR008978;	Alpha crystallin/Hsp20 domain; HSP20-like chaperone;
Unigene0018750	115	3.997	Up	0.00156	K	"77 1207 actin 11, partial [Litsea cubeba]"	1	2.21052e-15	144.17	VAPEEHPVLLTEAPLNPK(1)ANR	3	0.021157	cytoskeleton				K10355
Unigene0018618	197	4.059	Up	0.0404	K	219 872 minus strand Ras-related small GTP-binding family protein [Theobroma cacao]	1	2.84419e-07	76.015	AVEGGGDGASSAVPSK(1)GETINVK	3	-1.0108	cytoplasm	GO:0050794 regulation of cellular process; GO:0044700 single organism signaling; GO:0051716 cellular response to stimulus; GO:0007165 signal transduction; GO:0050789 regulation of biological process; GO:0007154 cell communication; GO:0035556 intracellular signal transduction; GO:0044699 single-organism process; GO:0007264 small GTPase mediated signal transduction; GO:0023052 signaling; GO:0050896…		GO:1901265 nucleoside phosphate binding; GO:0001882 nucleoside binding; GO:0043167 ion binding; GO:0000166 nucleotide binding; GO:0097159 organic cyclic compound binding; GO:1901363 heterocyclic compound binding; GO:0032549 ribonucleoside binding; GO:0097367 carbohydrate derivative binding; GO:0032553 ribonucleotide binding; GO:0005488 binding; GO:0032550 purine ribonucleoside binding; GO:0043168…	K07904	RAB11A; Ras-related protein Rab-11A	mdm04144 Endocytosis - Malus domestica (apple);	IPR005225; IPR027417;	Small GTP-binding protein domain; P-loop containing nucleoside triphosphate hydrolase;
Unigene0006318	145	4.101	Up	0.0236	K	65 613 Ubiquitin-conjugating enzyme 5 [Theobroma cacao]	0.999845	0.00174493	73.435	VKEYCEK(1)YAK	3	0.59778	nucleus				K10576	UBE2H; ubiquitin-conjugating enzyme E2 H [EC:2.3.2.23]	mdm04120 Ubiquitin mediated proteolysis - Malus domestica (apple);	IPR016135; IPR000608;	Ubiquitin-conjugating enzyme/RWD-like; Ubiquitin-conjugating enzyme E2;
Unigene0001362	387	4.139	Up	0.0101	K	1646 2824 S-adenosylmethionine synthase 2 [Morus notabilis]	0.996761	1.89112e-30	157.82	PLK(0.997)WEK(0.003)PQS	3	-0.54297	cytoskeleton	GO:0051188 cofactor biosynthetic process; GO:0006790 sulfur compound metabolic process; GO:0046500 S-adenosylmethionine metabolic process; GO:0009058 biosynthetic process; GO:0006732 coenzyme metabolic process; GO:1901576 organic substance biosynthetic process; GO:0044237 cellular metabolic process; GO:0044272 sulfur compound biosynthetic process; GO:0044249 cellular biosynthetic process; GO:0051…		GO:0005524 ATP binding; GO:1901265 nucleoside phosphate binding; GO:0001882 nucleoside binding; GO:0043167 ion binding; GO:0000166 nucleotide binding; GO:0004478 methionine adenosyltransferase activity; GO:0097159 organic cyclic compound binding; GO:1901363 heterocyclic compound binding; GO:0032549 ribonucleoside binding; GO:0097367 carbohydrate derivative binding; GO:0003824 catalytic activity; …	K00789	metK; S-adenosylmethionine synthetase [EC:2.5.1.6]	mdm00270 Cysteine and methionine metabolism - Malus domestica (apple); mdm01230 Biosynthesis of amino acids - Malus domestica (apple); mdm01110 Biosynthesis of secondary metabolites - Malus domestica (apple); mdm01100 Metabolic pathways - Malus domestica (apple);	IPR022636; IPR022628; IPR022629; IPR022630;	S-adenosylmethionine synthetase superfamily; S-adenosylmethionine synthetase, N-terminal; S-adenosylmethionine synthetase, central domain; S-adenosylmethionine synthetase, C-terminal;
Unigene0001010	71	5.427	Up	0.0215	K	284 3133 minus strand PREDICTED: large proline-rich protein BAG6 isoform X1 [Prunus mume]	1	1.18176e-70	232	GK(1)VLKDDQPLSEYHVESGHTLHLVER	4	-0.064017	nucleus			GO:0005515 protein binding; GO:0005488 binding;				IPR029071; IPR000626;	Ubiquitin-related domain; Ubiquitin domain;
Unigene0017865	137	5.516	Up	0.00702	K	271 762 RAB6-interacting golgin [Gossypium arboreum]	1	1.53782e-06	113.47	VQLITK(1)LMELVSESER	3	-0.30028	nucleus
Unigene0021524	84	5.832	Up	4.3e-05	K	214 1140 ethylene-inducible protein [Hevea brasiliensis]	1	2.11975e-06	101.35	MSDPQLIK(1)EIK	2	-0.24581	cytoplasm	GO:0051188 cofactor biosynthetic process; GO:0009110 vitamin biosynthetic process; GO:0006725 cellular aromatic compound metabolic process; GO:1901615 organic hydroxy compound metabolic process; GO:0042822 pyridoxal phosphate metabolic process; GO:0044699 single-organism process; GO:0009058 biosynthetic process; GO:1901566 organonitrogen compound biosynthetic process; GO:0044237 cellular metaboli…		GO:0003824 catalytic activity;	K06215	pdxS; pyridoxal 5'-phosphate synthase pdxS subunit [EC:4.3.3.6]	mdm00750 Vitamin B6 metabolism - Malus domestica (apple);	IPR033755; IPR013785; IPR011060;	PdxS/SNZ N-terminal domain; Aldolase-type TIM barrel; Ribulose-phosphate binding barrel;
Unigene0021524	20	6.548	Up	0.0217	K	214 1140 ethylene-inducible protein [Hevea brasiliensis]	1	1.64408e-05	108.38	K(1)SPFSVK(1)VGLAQMLR	4	1.1471	cytoplasm	GO:0051188 cofactor biosynthetic process; GO:0009110 vitamin biosynthetic process; GO:0006725 cellular aromatic compound metabolic process; GO:1901615 organic hydroxy compound metabolic process; GO:0042822 pyridoxal phosphate metabolic process; GO:0044699 single-organism process; GO:0009058 biosynthetic process; GO:1901566 organonitrogen compound biosynthetic process; GO:0044237 cellular metaboli…		GO:0003824 catalytic activity;	K06215	pdxS; pyridoxal 5'-phosphate synthase pdxS subunit [EC:4.3.3.6]	mdm00750 Vitamin B6 metabolism - Malus domestica (apple);	IPR033755; IPR013785; IPR011060;	PdxS/SNZ N-terminal domain; Aldolase-type TIM barrel; Ribulose-phosphate binding barrel;
Unigene0001279	68	7.100	Up	0.000165	K	190 3111 minus strand Exportin-2 -like protein [Gossypium arboreum]	1	1.38606e-05	110.08	HSAAVNFK(1)NHLR	4	-0.27108	cytoplasm	GO:0045184 establishment of protein localization; GO:0006810 transport; GO:0046907 intracellular transport; GO:0070727 cellular macromolecule localization; GO:0051649 establishment of localization in cell; GO:0006886 intracellular protein transport; GO:0071702 organic substance transport; GO:0008104 protein localization; GO:0033036 macromolecule localization; GO:0034613 cellular protein localizat…		GO:0031267 small GTPase binding; GO:0017016 Ras GTPase binding; GO:0005488 binding; GO:0005515 protein binding; GO:0008536 Ran GTPase binding; GO:0051020 GTPase binding; GO:0019899 enzyme binding;	K18423			IPR001494; IPR005043; IPR011989; IPR016024; IPR013713;	Importin-beta, N-terminal domain; CAS/CSE, C-terminal; Armadillo-like helical; Armadillo-type fold; Exportin/Importin, Cse1-like;
Unigene0027950	457	7.651	Up	0.00274	K	496 2463 Heat shock 70 kDa protein [Morus notabilis]	1	0.000275813	112.11	TK(1)DNNLLGK	3	0.30575	cytoplasm				K03283	HSPA1s; heat shock 70kDa protein 1/2/6/8	mdm03040 Spliceosome - Malus domestica (apple); mdm04141 Protein processing in endoplasmic reticulum - Malus domestica (apple); mdm04144 Endocytosis - Malus domestica (apple);	IPR029048; IPR029047;	Heat shock protein 70kD, C-terminal domain; Heat shock protein 70kD, peptide-binding domain;
Unigene0022810	147	7.737	Up	4.79e-05	K	52 522 minus strand PREDICTED: 17.3 kDa class I heat shock protein-like [Nelumbo nucifera]	0.836487	0.0532867	40.352	EEVK(0.164)K(0.836)PEVK	3	-0.34064	cytoplasm				K13993	HSP20; HSP20 family protein	mdm04141 Protein processing in endoplasmic reticulum - Malus domestica (apple);	IPR002068; IPR008978;	Alpha crystallin/Hsp20 domain; HSP20-like chaperone;
Unigene0045923	29	7.923	Up	0.0115	K	3 317 PREDICTED: class I heat shock protein-like [Pyrus x bretschneideri]	1	0.000329323	80.102	K(1)YLEEEEEDCKEK	3	-0.51545	chloroplast							IPR002068; IPR008978;	Alpha crystallin/Hsp20 domain; HSP20-like chaperone;
Unigene0022810	71	8.979	Up	2.01e-05	K	52 522 minus strand PREDICTED: 17.3 kDa class I heat shock protein-like [Nelumbo nucifera]	0.978987	0.000268795	86.772	ADLPGLK(0.979)K(0.021)EEVK	3	-0.84438	cytoplasm				K13993	HSP20; HSP20 family protein	mdm04141 Protein processing in endoplasmic reticulum - Malus domestica (apple);	IPR002068; IPR008978;	Alpha crystallin/Hsp20 domain; HSP20-like chaperone;
Unigene0021524	26	9.128	Up	0.000745	K	214 1140 ethylene-inducible protein [Hevea brasiliensis]	1	4.50961e-17	148.41	SPFSVK(1)VGLAQMLR	2	0.83576	cytoplasm	GO:0051188 cofactor biosynthetic process; GO:0009110 vitamin biosynthetic process; GO:0006725 cellular aromatic compound metabolic process; GO:1901615 organic hydroxy compound metabolic process; GO:0042822 pyridoxal phosphate metabolic process; GO:0044699 single-organism process; GO:0009058 biosynthetic process; GO:1901566 organonitrogen compound biosynthetic process; GO:0044237 cellular metaboli…		GO:0003824 catalytic activity;	K06215	pdxS; pyridoxal 5'-phosphate synthase pdxS subunit [EC:4.3.3.6]	mdm00750 Vitamin B6 metabolism - Malus domestica (apple);	IPR033755; IPR013785; IPR011060;	PdxS/SNZ N-terminal domain; Aldolase-type TIM barrel; Ribulose-phosphate binding barrel;
