# Supplementary material for: Quantitative Ubiquitylomic Analysis of the Dynamic Changes and Extensive Modulation of Ubiquitylation in Papaya During the Fruit Ripening Process
Source: Front Plant Sci. 2022 Apr 25;13:890581. doi: 10.3389/fpls.2022.890581 (PMC9082147; doi:10.3389/fpls.2022.890581)
Supplement: Supplementary file 3 [file Table_3.XLSX]

## Sheet: Sheet1
Dataset 3 The detail information of differentially ubiquitinated Hsps and other chaperone proteins.
Protein ID	Position	Change ratio	P value	Protein description	Modified sequence
Unigene0022810	147K	7.737	4.79e-05	17.3 kDa class I heat shock protein-like	EEVK(0.164)K(0.836)PEVK
	71K	8.979	2.01e-05	17.3 kDa class I heat shock protein-like	ADLPGLK(0.979)K(0.021)EEVK
	72K	3.887	0.0482	17.3 kDa class I heat shock protein-like	K(1)EEVKVEVEEGR
	55K	2.242	0.00747	17.3 kDa class I heat shock protein-like	IDWK(1)ETPEAHVFK
Unigene0027950	457K	7.651	0.00274	Heat shock 70 kDa protein	TK(1)DNNLLGK
	513K	2.861	0.0116	Heat shock 70 kDa protein	TAGVK(1)NK(1)ITITNDK(1)GR
Unigene0036152	263	2.978	0.0402	Heat shock cognate 80	IKEVSHEWSLVNK(1)QK
	192	3.312	0.00479	Heat shock cognate 80	RLK(1)DLIK
	602	1.793	0.0311	Heat shock cognate 80	DSSMAGYMSSK(1)K
	173	2.135	0.00718	Heat shock cognate 80	GTK(1)ITLFLK
	45	2.63	0.0213	Heat shock cognate 80	ELISNSSDALDK(1)IR
	414	2.072	0.0264	Heat shock cognate 80	FYESFSK(1)NLK
	603	3.738	0.0132	Heat shock cognate 80	K(1)TMEINPENPIMEELR
Unigene0037596	148	1.589	0.0206	17.5 kDa class I heat shock protein	K(0.001)PDVK(0.999)AIEISG
Unigene0039978	281	1.705	0.0369	heat shock protein 83	K(0.008)PEEITK(0.992)EEYASFYK
	521	2.039	0.0137	heat shock protein 83	LVSATK(1)EGLK
	256	2.649	0.000616	heat shock protein 83	IK(1)EVSHEWQLINK(0.978)QK(0.022)PIWLR
Unigene0045923	29	7.923	0.0115	class I heat shock protein-like	K(1)YLEEEEEDCKEK
Unigene0050152	8	2.313	0.0256	HSP20-like chaperones superfamily protein	HPSVK(1)WAQR
Unigene0032334	94	0.518	0.0344	17.6 kDa class I heat shock protein 2-like	HVEEEEK(1)K(1)ETWHR
Unigene0036152	553	0.293	0.000573	Heat shock cognate 80	DVLGDK(1)VEK
	31	0.562	0.0255	HSP20-like chaperones superfamily protein	LK(1)LEPDGK
Unigene0004117	68	3.097	0.0169	17.5 kDa class I heat shock protein	ADLPGMK(1)K
Unigene0002491	158	0.479	0.0469	BAG family molecular chaperone regulator	KKEDEEVVVVK(1)K(1)APIGK
	163	0.558	0.0411	BAG family molecular chaperone regulator	K(1)APIGK(1)K(1)NYK
	145	0.592	0.0102	BAG family molecular chaperone regulator	EGK(0.808)K(0.397)K(0.397)K(0.397)E
	164	0.558	0.0411	BAG family molecular chaperone regulator	K(1)NYK(1)WTAEIK
Unigene0003516	163	0.315	0.0398	dnaJ protein homolog	SGASMK(1)CPSCQGSGMK
Unigene0028971	29	2.274	0.0338	chaperone protein dnaJ 10-like	AYYIK(1)AR
