# Supplementary material for: Quantitative Ubiquitylomic Analysis of the Dynamic Changes and Extensive Modulation of Ubiquitylation in Papaya During the Fruit Ripening Process
Source: Front Plant Sci. 2022 Apr 25;13:890581. doi: 10.3389/fpls.2022.890581 (PMC9082147; doi:10.3389/fpls.2022.890581)
Supplement: Supplementary file 4 [file Table_4.XLSX]

## Sheet: Sheet1
Dataset 4 The detail information of fruit nutrient-related DUPs.
Protein ID	Position	Change ratio	P value	Protein description	Modified sequence
Unigene0014680	18K	3.519	0.0399	hexokinase	VMAILK(1)DFEEK
	369K	2.837	0.00754	hexokinase	K(1)VIVQLCEITASR
	93K	0.56	0.00971	hexokinase	VQLGGK(1)EGSVAK
Unigene0016829	237K	0.39	0.0132	fructokinase	LLLVTLGEK(1)GCR
	306K	0.525	0.0045	fructokinase	K(1)GAIPALPTEAEAHGLFK
Unigene0020356	627K	2.163	0.0232	Sucrose synthase 4 isoform 1	AEMK(1)NMFELIEK
	41K	0.4	0.0135	Sucrose synthase 4 isoform 1	GK(1)GILQHHQLIAEFEALPEDNRK
Unigene0027871	218K	1.518	0.0232	glyceraldehyde-3-phosphate dehydrogenase 2	AASFNIIPSSTGAAK(1)AVGK
Unigene0028637	284K	0.457	0.0196	glyceraldehyde-3-phosphate dehydrogenase 2	TVDGPSMK(1)DWR
Unigene0029018	159K	0.538	0.0304	Aconitase 3	IIDWENTSPK(1)QVEIPFKPAR
Unigene0029490	110K	0.396	0.00668	Malate dehydrogenase	NVSIYK(1)AQASALEK
	207K	1.742	0.0326	Malate dehydrogenase	VKTPSGEK(1)SVR
Unigene0031374	306K	0.599	0.0372	fructose-bisphosphate aldolase cytoplasmic isozyme	ALQQSTLK(1)AWAGK
Unigene0031375	7K	1.541	0.0171	fructose-bisphosphate aldolase cytoplasmic isozyme	SK(1)YADELAK
	354K	0.079	0.00168	fructose-bisphosphate aldolase cytoplasmic isozyme	GDANLGEGASESLHVK(1)NYK
	338K	0.632	0.0204	fructose-bisphosphate aldolase cytoplasmic isozyme	ANSEATLGTYK(1)GDANLGEGASESLHVK
