# Supplementary material for: Quantitative Ubiquitylomic Analysis of the Dynamic Changes and Extensive Modulation of Ubiquitylation in Papaya During the Fruit Ripening Process
Source: Front Plant Sci. 2022 Apr 25;13:890581. doi: 10.3389/fpls.2022.890581 (PMC9082147; doi:10.3389/fpls.2022.890581)
Supplement: Supplementary file 5 [file Table_5.XLSX]

## Sheet: Sheet1
Dataset 5 The detail information of fruit ripening-related-related DUPs.
Protein ID	Position	Change ratio	P value	Protein description	Modified sequence
Unigene0021524	84K	5.832	4.3e-05	ethylene-inducible protein	MSDPQLIK(1)EIK
	26K	9.128	0.000745	ethylene-inducible protein	SPFSVK(1)VGLAQMLR
	20K	6.548	0.0217	ethylene-inducible protein	K(1)SPFSVK(1)VGLAQMLR
Unigene0002414	260K	0.414	0.0344	ripening-induced ACC oxidase	LYAGLK(1)FQAK
	82K	0.495	0.00137	ripening-induced ACC oxidase	VMK(1)EFALK
Unigene0037522	192K	0.411	0.0356	1-aminocyclopropane-1-carboxylate oxidase	VMEMLCEGLGLEQGK(1)FK
	108K	0.312	0.004	1-aminocyclopropane-1-carboxylate oxidase	AFHEQPNEAK(1)AQLYGR
Unigene0036632	4K	0.563	1.21e-05	endochitinase	GIEK(1)IISR
Unigene0033279	382K	0.567	0.0466	cell wall invertase	AEPFDPEWVNAQDLCAPMGAK(1)K
